# Supplementary material for: Detection of significant antiviral drug effects on COVID-19 with reasonable sample sizes in randomized controlled trials: A modeling study
Source: PLoS Med. 2021 Jul 6;18(7):e1003660. doi: 10.1371/journal.pmed.1003660 (PMC8259968; doi:10.1371/journal.pmed.1003660)
Supplement: S1 Data — (XLSX) [file pmed.1003660.s009.xlsx]

## Sheet: Datapoints
ID	time	Viralload
Singapore 2	3	4.28227
Singapore 2	9	2.72686
Singapore 2	11	3.59439
Singapore 2	13	3.59439
Singapore 2	14	3.59439
Singapore 2	15	3.08583
Singapore 2	16	1.83
Singapore 2	17	1.83
Singapore 2	18	1.83
Singapore 3	11	5.80988
Singapore 3	12	7.3627
Singapore 3	13	4.50844
Singapore 3	14	4.53105
Singapore 3	15	3.68647
Singapore 3	16	3.09261
Singapore 3	17	2.59019
Singapore 3	18	3.20667
Singapore 3	19	3.59503
Singapore 3	20	2.97856
Singapore 3	21	2.84156
Singapore 3	22	3.25255
Singapore 3	23	3.25255
Singapore 4	4	3.83542
Singapore 4	8	3.7708
Singapore 4	11	4.0939
Singapore 4	13	4.15367
Singapore 4	15	1.83
Singapore 4	16	1.83
Singapore 4	17	1.83
Singapore 6	3	7.40632
Singapore 6	4	6.43056
Singapore 6	6	5.13008
Singapore 6	8	4.18792
Singapore 6	9	3.57015
Singapore 6	11	4.02766
Singapore 6	12	2.1078
Singapore 6	13	3.7708
Singapore 6	14	3.7708
Singapore 6	15	3.7708
Singapore 6	16	3.02282
Singapore 6	17	4.52104
Singapore 6	18	4.52104
Singapore 6	19	3.93687
Singapore 8	3	3.09681
Singapore 8	4	3.57952
Singapore 8	6	4.42475
Singapore 8	7	4.74656
Singapore 8	8	3.07872
Singapore 8	9	3.19988
Singapore 8	10	3.94398
Singapore 8	11	3.19988
Singapore 8	12	3.34172
Singapore 8	13	3.70392
Singapore 8	14	3.32234
Singapore 8	15	4.29164
Singapore 8	16	3.56434
Singapore 8	17	4.28841
Singapore 8	18	3.78631
Singapore 8	19	3.78631
Singapore 8	20	2.84253
Singapore 8	21	2.84318
Singapore 8	22	1.83
Singapore 8	23	1.83
Singapore 8	24	1.83
Singapore 9	6	4.16369
Singapore 9	7	3.66999
Singapore 9	8	3.04803
Singapore 9	9	4.16304
Singapore 9	11	4.16304
Singapore 9	12	3.4477
Singapore 9	13	3.4477
Singapore 9	15	3.50295
Singapore 9	16	5.12976
Singapore 9	17	5.12976
Singapore 9	18	3.89649
Singapore 9	19	3.8855
Singapore 9	20	3.26386
Singapore 9	21	3.26386
Singapore 9	22	2.93429
Singapore 9	23	2.34884
Singapore 9	24	3.07969
Singapore 9	25	3.1889
Singapore 9	26	3.1889
Singapore 9	27	5.60148
Singapore 9	28	1.83
Singapore 9	29	1.83
Singapore 9	30	1.83
Singapore 11	2	6.09098
Singapore 11	3	4.88873
Singapore 11	5	2.72234
Singapore 11	6	3.18437
Singapore 11	7	3.18534
Singapore 11	8	3.67678
Singapore 11	10	1.83
Singapore 11	11	1.83
Singapore 11	12	1.83
Singapore 12	4	4.50165
Singapore 12	5	3.76628
Singapore 12	6	4.30004
Singapore 12	7	3.68292
Singapore 12	8	3.30198
Singapore 12	9	3.68809
Singapore 12	10	3.07097
Singapore 12	11	3.07387
Singapore 12	12	3.31491
Singapore 12	13	3.31491
Singapore 12	14	1.83
Singapore 12	15	1.83
Singapore 12	16	1.83
Singapore 12	17	1.83
Singapore 14	2	5.03057
Singapore 14	3	6.65738
Singapore 14	5	4.95658
Singapore 14	6	6.67191
Singapore 14	7	6.28743
Singapore 14	9	5.94752
Singapore 14	10	5.10488
Singapore 14	11	3.67032
Singapore 14	12	3.81797
Singapore 14	13	3.81797
Singapore 14	14	3.7708
Singapore 14	15	1.83
Singapore 14	16	1.83
Singapore 14	17	1.83
Singapore 14	19	1.83
Singapore 16	7	2.39116
Singapore 16	9	4.29648
Singapore 16	10	6.08484
Singapore 16	11	3.92492
Singapore 16	12	3.68712
Singapore 16	13	2.9763
Singapore 16	14	2.83381
Singapore 17	1	3.4099
Singapore 17	2	4.03639
Singapore 17	3	3.51426
Singapore 17	4	4.1708
Singapore 17	5	3.1708
Singapore 17	6	4.26062
Singapore 17	8	4.14075
Singapore 17	9	4.52879
Singapore 17	10	1.83
Singapore 17	11	1.83
Singapore 18	2	5.01215
Singapore 18	3	6.06546
Singapore 18	4	5.7262
Singapore 18	5	6.70519
Singapore 18	6	4.80924
Singapore 18	8	4.27807
Singapore 18	9	3.4477
Singapore 18	10	4.0729
Singapore 18	11	3.80731
Singapore 18	12	4.20957
Singapore 18	13	4.20957
Singapore 18	14	4.07742
Singapore 18	15	3.69293
Singapore 18	16	3.10134
Singapore 18	17	2.06516
Singapore 18	19	2.98631
Singapore 18	21	2.61798
Singapore 18	22	2.87226
Singapore 18	23	2.87226
Singapore 18	24	3.48227
Singapore 18	25	3.48227
Singapore 18	26	1.83
China C	4	2.143
China C	5	5.678
China C	8	4.38
China C	9	1.186
China D	0	4.035
China D	2	7.282
China D	5	6.952
China D	6	4.03
China E	6	4.124
China E	7	4.432
China E	8	4.432
China E	10	4.432
China E	11	1.85
China H	1	5.2
China H	3	5.2
China H	4	4.386
China H	6	4.736
China H	7	4.736
China H	9	1.186
China H	10	1.186
China I	6	7.964
China I	9	6.667
China I	13	5.698
China I	14	3.092
China L	3	5.048
China L	4	7.326
China L	5	6.383
China L	7	4.413
China L	8	4.1
China O	1	5.361
China O	4	1.795
China O	5	2.458
China O	7	1.186
China T	3	2.771
China T	6	4.396
China T	7	4.396
China T	9	4.396
China T	11	1.815
China T	12	1.186
Germany 1	4	7.49618
Germany 1	5	3.56628
Germany 1	6	3.56628
Germany 1	7	2.6567
Germany 1	8	2.6567
Germany 1	9	2.6567
Germany 1	10	2.1925
Germany 1	11	2.1925
Germany 1	12	1.533
Germany 1	13	1.522
Germany 1	14	2.63
Germany 1	15	1.522
Germany 1	16	1.522
Germany 1	17	1.522
Germany 1	18	1.522
Germany 1	19	1.522
Germany 1	20	1.522
Germany 1	21	1.522
Germany 1	22	1.522
Germany 2	3	7.28268
Germany 2	4	5.69928
Germany 2	5	4.50728
Germany 2	6	4.09738
Germany 2	7	3.70528
Germany 2	8	3.70528
Germany 2	9	2.6336
Germany 2	10	2
Germany 2	11	1.522
Germany 2	12	1.522
Germany 2	13	1.522
Germany 2	14	1.522
Germany 2	15	1.522
Germany 2	16	1.522
Germany 2	17	1.522
Germany 2	18	1.522
Germany 2	19	1.522
Germany 2	20	1.522
Germany 3	3	5.76948
Germany 3	5	3.80998
Germany 3	6	3.35008
Germany 3	7	3.06628
Germany 3	8	1.97208
Germany 3	9	1.522
Germany 3	10	1.522
Germany 3	11	1.522
Germany 3	12	1.522
Germany 3	13	1.522
Germany 3	14	1.522
Germany 3	15	1.522
Germany 3	16	1.522
Germany 3	17	1.522
Germany 3	18	1.522
Germany 3	19	1.522
Germany 3	20	1.522
Germany 3	21	1.522
Germany 3	22	1.522
Germany 4	4	5.94578
Germany 4	6	4.51848
Germany 4	7	2.33348
Germany 4	8	3.10878
Germany 4	9	1.522
Germany 4	10	1.522
Germany 4	11	1.522
Germany 4	12	1.522
Germany 4	13	1.522
Germany 4	14	1.522
Germany 4	15	1.522
Germany 4	16	1.522
Germany 4	17	1.522
Germany 4	18	1.522
Germany 4	19	1.522
Germany 7	4	8.27988
Germany 7	5	5.14568
Germany 7	6	4.95238
Germany 7	7	2.20328
Germany 7	8	4.44318
Germany 7	9	2.74438
Germany 7	10	2.49858
Germany 7	11	1.522
Germany 7	12	1.522
Germany 7	13	1.522
Germany 7	14	1.522
Germany 7	15	1.522
Germany 7	16	1.522
Germany 7	17	1.522
Germany 7	18	1.522
Germany 7	19	1.522
Germany 7	20	1.522
Germany 7	21	1.522
Germany 7	22	1.522
Germany 7	23	1.522
Germany 7	24	1.522
Germany 7	25	1.522
Germany 7	26	1.522
Germany 7	27	1.522
Germany 8	6	4.1625
Germany 8	7	3.7889
Germany 8	8	3.6615
Germany 8	9	3.4812
Germany 8	10	3.4812
Germany 8	11	1.522
Germany 8	12	1.522
Germany 8	13	1.522
Germany 8	14	2.4923
Germany 8	15	1.522
Germany 8	16	1.522
Germany 8	17	1.522
Germany 8	18	1.522
Germany 8	19	1.522
Germany 8	20	1.522
Germany 8	21	1.522
Germany 10	4	5.41758
Germany 10	7	3.71588
Germany 10	8	3.06678
Germany 10	9	3.04918
Germany 10	10	7.29478
Germany 10	11	5.20708
Germany 10	12	3.22468
Germany 10	13	3.64568
Germany 10	14	2.82108
Germany 10	15	3.87378
Germany 10	16	1.64568
Germany 10	17	2.36488
Germany 10	18	2.36488
Germany 10	19	2.36488
Germany 10	20	2.32988
Germany 10	21	1.522
Germany 10	22	1.522
Germany 10	23	1.522
Germany 10	24	1.522
Germany 10	25	1.522
Germany 10	26	1.522
Germany 10	27	1.522
Germany 10	28	1.522
Germany 14	2	3.61518
Germany 14	3	4.56468
Germany 14	5	4.84598
Germany 14	6	4.28328
Germany 14	7	4.40638
Germany 14	8	1.87448
Germany 14	9	1.522
Germany 14	10	1.522
Germany 14	11	1.522
Germany 14	12	1.522
Germany 14	13	1.522
Germany 14	14	1.522
Germany 14	15	1.522
Korea 13	1	6.53977
Korea 13	2	4.98436
Korea 13	3	4.12201
Korea 13	4	4.12201
Korea 13	5	2.88357
Korea 13	6	3.89325
Korea 13	7	4.20957
Korea 13	8	4.78857
Korea 13	10	1.83
Korea 13	11	1.83
Korea 13	12	1.83
Korea 15	2	5.3401
Korea 15	4	7.15301
Korea 15	6	4.69777
Korea 15	8	3.90876
Korea 15	11	3.90876
Korea 15	12	2.23672
Korea 15	14	1.83

## Sheet: Singapore2
time	solidline	ymin	ymax
0	4.51386	4.26215	4.77014
0.01	4.52762	4.27767	4.79232
0.02	4.54134	4.29316	4.81928
0.03	4.55501	4.30863	4.84632
0.04	4.56863	4.32406	4.87397
0.05	4.58221	4.33946	4.90144
0.06	4.59573	4.35483	4.92871
0.07	4.60921	4.37017	4.95577
0.08	4.62264	4.38548	4.98262
0.09	4.63601	4.40075	5.00923
0.1	4.64932	4.41597	5.0356
0.11	4.66258	4.43102	5.0617
0.12	4.67578	4.44391	5.08877
0.13	4.68892	4.45668	5.11714
0.14	4.702	4.46934	5.14519
0.15	4.71502	4.48197	5.17239
0.16	4.72797	4.49455	5.19001
0.17	4.74086	4.50762	5.20735
0.18	4.75368	4.52291	5.22439
0.19	4.76643	4.53807	5.24113
0.2	4.77911	4.55022	5.25755
0.21	4.79171	4.56121	5.27366
0.22	4.80424	4.57215	5.28944
0.23	4.81669	4.58306	5.30489
0.24	4.82907	4.59392	5.32001
0.25	4.84136	4.60614	5.33479
0.26	4.85357	4.6207	5.34923
0.27	4.8657	4.6352	5.36332
0.28	4.87774	4.64964	5.37705
0.29	4.8897	4.66403	5.39044
0.3	4.90156	4.67835	5.40346
0.31	4.91333	4.69261	5.41613
0.32	4.92501	4.7068	5.42843
0.33	4.93659	4.71825	5.44037
0.34	4.94808	4.72701	5.45195
0.35	4.95947	4.73573	5.46317
0.36	4.97075	4.7444	5.47401
0.37	4.98193	4.75303	5.4845
0.38	4.99301	4.75923	5.49463
0.39	5.00398	4.76725	5.50439
0.4	5.01484	4.77626	5.51379
0.41	5.02559	4.78522	5.52284
0.42	5.03623	4.79412	5.53154
0.43	5.04675	4.80264	5.53989
0.44	5.05716	4.811	5.54789
0.45	5.06745	4.81931	5.55555
0.46	5.07762	4.82756	5.56288
0.47	5.08766	4.83575	5.56988
0.48	5.09759	4.84378	5.57661
0.49	5.10739	4.8515	5.58408
0.5	5.11706	4.85776	5.59125
0.51	5.12661	4.86397	5.59813
0.52	5.13603	4.87013	5.60473
0.53	5.14531	4.87624	5.61104
0.54	5.15447	4.8823	5.61739
0.55	5.16349	4.88831	5.62473
0.56	5.17238	4.89427	5.63369
0.57	5.18113	4.90018	5.64231
0.58	5.18975	4.90604	5.65058
0.59	5.19822	4.91184	5.65851
0.6	5.20656	4.9176	5.6661
0.61	5.21476	4.9233	5.67335
0.62	5.22282	4.92895	5.68029
0.63	5.23074	4.93454	5.6869
0.64	5.23851	4.94009	5.6932
0.65	5.24615	4.94557	5.69919
0.66	5.25364	4.95101	5.70487
0.67	5.26098	4.95639	5.71027
0.68	5.26819	4.96171	5.71538
0.69	5.27524	4.96698	5.72021
0.7	5.28216	4.97219	5.72483
0.71	5.28893	4.97735	5.7307
0.72	5.29555	4.98246	5.73628
0.73	5.30203	4.9875	5.74158
0.74	5.30837	4.99249	5.74675
0.75	5.31456	4.99742	5.75165
0.76	5.32061	5.0023	5.75627
0.77	5.32651	5.00712	5.76064
0.78	5.33228	5.01188	5.76475
0.79	5.3379	5.01659	5.76862
0.8	5.34337	5.02123	5.77225
0.81	5.34871	5.02571	5.77564
0.82	5.35391	5.03012	5.7788
0.83	5.35896	5.03447	5.78175
0.84	5.36388	5.03876	5.78448
0.85	5.36866	5.04299	5.787
0.86	5.37331	5.04715	5.78932
0.87	5.37781	5.05126	5.79145
0.88	5.38219	5.0553	5.79339
0.89	5.38643	5.05929	5.79515
0.9	5.39054	5.06361	5.79674
0.91	5.39451	5.06802	5.79816
0.92	5.39836	5.07235	5.79941
0.93	5.40208	5.07661	5.80051
0.94	5.40568	5.0808	5.80145
0.95	5.40915	5.08491	5.80226
0.96	5.41249	5.08896	5.80292
0.97	5.41572	5.09293	5.80344
0.98	5.41882	5.09683	5.80384
0.99	5.42181	5.10066	5.80411
1	5.42468	5.10442	5.80426
1.01	5.42743	5.10811	5.8043
1.02	5.43007	5.11172	5.80422
1.03	5.4326	5.11527	5.80404
1.04	5.43502	5.11874	5.80376
1.05	5.43732	5.12215	5.80338
1.06	5.43953	5.12548	5.8029
1.07	5.44163	5.12875	5.80234
1.08	5.44362	5.13194	5.80169
1.09	5.44552	5.13507	5.80095
1.1	5.44731	5.13813	5.80014
1.11	5.44901	5.14111	5.79986
1.12	5.45061	5.14403	5.79962
1.13	5.45211	5.14689	5.79929
1.14	5.45353	5.14967	5.79887
1.15	5.45485	5.15239	5.79837
1.16	5.45609	5.15502	5.7978
1.17	5.45724	5.15756	5.79715
1.18	5.4583	5.16003	5.79643
1.19	5.45928	5.16244	5.79563
1.2	5.46018	5.16478	5.79478
1.21	5.46099	5.16706	5.79386
1.22	5.46173	5.16927	5.79288
1.23	5.4624	5.17143	5.79184
1.24	5.46298	5.17351	5.79075
1.25	5.4635	5.17554	5.7896
1.26	5.46394	5.17751	5.7884
1.27	5.46431	5.17941	5.78715
1.28	5.46461	5.18125	5.78586
1.29	5.46484	5.18303	5.78452
1.3	5.46501	5.18476	5.78314
1.31	5.46512	5.18642	5.78171
1.32	5.46516	5.18803	5.78025
1.33	5.46514	5.18957	5.77875
1.34	5.46506	5.19106	5.77721
1.35	5.46492	5.1925	5.77564
1.36	5.46472	5.19388	5.77403
1.37	5.46447	5.1952	5.77239
1.38	5.46417	5.19646	5.77073
1.39	5.46381	5.19768	5.76903
1.4	5.4634	5.19883	5.7673
1.41	5.46293	5.19994	5.76555
1.42	5.46242	5.20099	5.76377
1.43	5.46186	5.20199	5.76196
1.44	5.46125	5.20294	5.76013
1.45	5.4606	5.20384	5.75828
1.46	5.4599	5.20469	5.75641
1.47	5.45916	5.20541	5.75451
1.48	5.45837	5.20604	5.7526
1.49	5.45754	5.20663	5.75066
1.5	5.45667	5.20717	5.74871
1.51	5.45577	5.20767	5.74674
1.52	5.45482	5.20812	5.74475
1.53	5.45384	5.20872	5.74275
1.54	5.45281	5.20944	5.74073
1.55	5.45176	5.21012	5.73869
1.56	5.45066	5.21076	5.73664
1.57	5.44954	5.21136	5.73458
1.58	5.44838	5.21192	5.7325
1.59	5.44718	5.21244	5.73041
1.6	5.44596	5.21292	5.7283
1.61	5.4447	5.21337	5.72619
1.62	5.44342	5.21377	5.72406
1.63	5.4421	5.21414	5.72192
1.64	5.44076	5.21448	5.71977
1.65	5.43939	5.21478	5.71761
1.66	5.43799	5.21504	5.71544
1.67	5.43656	5.21526	5.71326
1.68	5.43511	5.21545	5.71108
1.69	5.43363	5.21561	5.70888
1.7	5.43213	5.21573	5.70667
1.71	5.43061	5.21582	5.70446
1.72	5.42906	5.21588	5.70224
1.73	5.42748	5.2159	5.70001
1.74	5.42589	5.21589	5.69777
1.75	5.42427	5.21585	5.69553
1.76	5.42263	5.21577	5.69328
1.77	5.42098	5.21567	5.69102
1.78	5.4193	5.21553	5.68876
1.79	5.4176	5.21536	5.68649
1.8	5.41588	5.21517	5.68422
1.81	5.41414	5.21451	5.68194
1.82	5.41239	5.21359	5.67965
1.83	5.41062	5.21264	5.67736
1.84	5.40882	5.21167	5.67507
1.85	5.40702	5.21068	5.67277
1.86	5.40519	5.20967	5.67046
1.87	5.40335	5.20864	5.66815
1.88	5.4015	5.20758	5.66584
1.89	5.39963	5.20651	5.66352
1.9	5.39774	5.20541	5.66119
1.91	5.39584	5.20429	5.65887
1.92	5.39392	5.20316	5.65654
1.93	5.39199	5.202	5.6542
1.94	5.39005	5.20082	5.65187
1.95	5.38809	5.19963	5.64953
1.96	5.38612	5.19838	5.64718
1.97	5.38414	5.19708	5.64483
1.98	5.38215	5.19576	5.64248
1.99	5.38014	5.19442	5.64013
2	5.37812	5.19307	5.63777
2.01	5.37609	5.1917	5.63542
2.02	5.37405	5.19031	5.63309
2.03	5.37199	5.18891	5.63075
2.04	5.36993	5.18748	5.62842
2.05	5.36786	5.18605	5.62608
2.06	5.36577	5.1846	5.62374
2.07	5.36368	5.18313	5.62139
2.08	5.36157	5.18164	5.61905
2.09	5.35946	5.18014	5.6167
2.1	5.35734	5.17863	5.61435
2.11	5.3552	5.1771	5.612
2.12	5.35306	5.17556	5.60964
2.13	5.35091	5.174	5.60729
2.14	5.34875	5.17243	5.60493
2.15	5.34659	5.17084	5.60257
2.16	5.34441	5.16925	5.60021
2.17	5.34223	5.16763	5.59785
2.18	5.34004	5.16579	5.59548
2.19	5.33784	5.16367	5.59312
2.2	5.33563	5.16154	5.59075
2.21	5.33342	5.15941	5.58838
2.22	5.3312	5.15727	5.58601
2.23	5.32897	5.15512	5.58364
2.24	5.32674	5.15297	5.58126
2.25	5.3245	5.15081	5.57889
2.26	5.32225	5.14865	5.57651
2.27	5.32	5.14648	5.57414
2.28	5.31773	5.1443	5.57176
2.29	5.31547	5.14212	5.56938
2.3	5.3132	5.13994	5.567
2.31	5.31092	5.13774	5.56462
2.32	5.30863	5.13555	5.56223
2.33	5.30634	5.13334	5.55985
2.34	5.30405	5.13113	5.55747
2.35	5.30175	5.12892	5.55508
2.36	5.29944	5.1267	5.55269
2.37	5.29713	5.12448	5.55031
2.38	5.29482	5.12225	5.54792
2.39	5.2925	5.12002	5.54553
2.4	5.29017	5.11778	5.54314
2.41	5.28784	5.11554	5.54075
2.42	5.2855	5.1133	5.53836
2.43	5.28317	5.11105	5.53596
2.44	5.28082	5.10879	5.53357
2.45	5.27847	5.10653	5.53118
2.46	5.27612	5.10427	5.52878
2.47	5.27376	5.102	5.52639
2.48	5.2714	5.09975	5.52399
2.49	5.26904	5.09766	5.5216
2.5	5.26667	5.09556	5.5192
2.51	5.2643	5.09346	5.5168
2.52	5.26192	5.09135	5.5144
2.53	5.25954	5.08924	5.512
2.54	5.25715	5.08712	5.5096
2.55	5.25477	5.08491	5.5072
2.56	5.25238	5.08265	5.5048
2.57	5.24998	5.08039	5.5024
2.58	5.24758	5.07813	5.5
2.59	5.24518	5.07586	5.4976
2.6	5.24278	5.07359	5.4952
2.61	5.24037	5.07132	5.49279
2.62	5.23796	5.06903	5.49039
2.63	5.23555	5.06675	5.48798
2.64	5.23313	5.06446	5.48558
2.65	5.23071	5.06216	5.48318
2.66	5.22829	5.05986	5.48077
2.67	5.22586	5.05756	5.47836
2.68	5.22344	5.05525	5.47596
2.69	5.221	5.05294	5.47355
2.7	5.21857	5.05063	5.47115
2.71	5.21614	5.04831	5.46874
2.72	5.2137	5.04598	5.46633
2.73	5.21126	5.04366	5.46392
2.74	5.20881	5.04133	5.46151
2.75	5.20637	5.03899	5.45911
2.76	5.20392	5.03665	5.4567
2.77	5.20147	5.03431	5.45429
2.78	5.19901	5.03197	5.45188
2.79	5.19656	5.02962	5.44947
2.8	5.1941	5.02727	5.44706
2.81	5.19164	5.02491	5.44465
2.82	5.18918	5.02255	5.44224
2.83	5.18672	5.02019	5.43983
2.84	5.18425	5.01782	5.43741
2.85	5.18178	5.01545	5.435
2.86	5.17931	5.01308	5.43259
2.87	5.17684	5.01071	5.43018
2.88	5.17437	5.00833	5.42777
2.89	5.17189	5.00595	5.42535
2.9	5.16941	5.00356	5.42294
2.91	5.16693	5.00118	5.42053
2.92	5.16445	4.99878	5.41812
2.93	5.16197	4.99639	5.4157
2.94	5.15949	4.994	5.41329
2.95	5.157	4.9916	5.41087
2.96	5.15451	4.9892	5.40846
2.97	5.15202	4.98679	5.40605
2.98	5.14953	4.98438	5.40363
2.99	5.14704	4.98197	5.40122
3	5.14454	4.97956	5.3988
3.01	5.14205	4.97715	5.39639
3.02	5.13955	4.97473	5.39397
3.03	5.13705	4.97231	5.39156
3.04	5.13455	4.96989	5.38914
3.05	5.13205	4.96746	5.38673
3.06	5.12955	4.96504	5.38431
3.07	5.12704	4.96261	5.38189
3.08	5.12454	4.96018	5.37948
3.09	5.12203	4.95774	5.37706
3.1	5.11952	4.95531	5.37464
3.11	5.11701	4.95287	5.37223
3.12	5.1145	4.95043	5.36981
3.13	5.11199	4.94798	5.36739
3.14	5.10947	4.94554	5.36498
3.15	5.10696	4.94309	5.36256
3.16	5.10444	4.94064	5.36014
3.17	5.10192	4.93819	5.35772
3.18	5.0994	4.93574	5.35531
3.19	5.09689	4.93328	5.35289
3.2	5.09436	4.93082	5.35047
3.21	5.09184	4.92836	5.34805
3.22	5.08932	4.9259	5.34564
3.23	5.0868	4.92344	5.34319
3.24	5.08427	4.92098	5.34042
3.25	5.08174	4.91851	5.33766
3.26	5.07922	4.91604	5.3349
3.27	5.07669	4.91357	5.33213
3.28	5.07416	4.9111	5.32937
3.29	5.07163	4.90862	5.3266
3.3	5.0691	4.90615	5.32384
3.31	5.06657	4.90367	5.32107
3.32	5.06403	4.90119	5.31831
3.33	5.0615	4.89871	5.31555
3.34	5.05897	4.89623	5.31278
3.35	5.05643	4.89374	5.31002
3.36	5.05389	4.89126	5.30725
3.37	5.05136	4.88877	5.30449
3.38	5.04882	4.88628	5.30172
3.39	5.04628	4.88379	5.29896
3.4	5.04374	4.8813	5.29619
3.41	5.0412	4.8788	5.29343
3.42	5.03866	4.87631	5.29073
3.43	5.03611	4.87381	5.28819
3.44	5.03357	4.87131	5.28564
3.45	5.03103	4.86881	5.2831
3.46	5.02848	4.86631	5.28055
3.47	5.02594	4.86381	5.27801
3.48	5.02339	4.86149	5.27546
3.49	5.02084	4.85922	5.27291
3.5	5.0183	4.85694	5.27037
3.51	5.01575	4.85467	5.26782
3.52	5.0132	4.85239	5.26528
3.53	5.01065	4.85011	5.26273
3.54	5.0081	4.84783	5.26019
3.55	5.00555	4.84555	5.25764
3.56	5.003	4.84326	5.25509
3.57	5.00044	4.84097	5.25255
3.58	4.99789	4.83868	5.25
3.59	4.99534	4.83639	5.24746
3.6	4.99278	4.8341	5.24491
3.61	4.99023	4.8318	5.24237
3.62	4.98767	4.82951	5.23982
3.63	4.98512	4.82721	5.23727
3.64	4.98256	4.8249	5.23473
3.65	4.98	4.8226	5.23218
3.66	4.97744	4.8203	5.22964
3.67	4.97489	4.81799	5.22709
3.68	4.97233	4.81568	5.22454
3.69	4.96977	4.81337	5.222
3.7	4.96721	4.81106	5.21945
3.71	4.96465	4.80874	5.21691
3.72	4.96208	4.80643	5.21436
3.73	4.95952	4.80411	5.21182
3.74	4.95696	4.80179	5.20927
3.75	4.9544	4.79947	5.20672
3.76	4.95184	4.79714	5.20418
3.77	4.94927	4.79481	5.20163
3.78	4.94671	4.79246	5.19909
3.79	4.94414	4.79012	5.19654
3.8	4.94158	4.78777	5.19399
3.81	4.93901	4.78542	5.19145
3.82	4.93645	4.78307	5.1889
3.83	4.93388	4.78072	5.18636
3.84	4.93131	4.77837	5.18381
3.85	4.92874	4.77601	5.18126
3.86	4.92618	4.77366	5.17872
3.87	4.92361	4.77129	5.17617
3.88	4.92104	4.76869	5.17363
3.89	4.91847	4.76609	5.17108
3.9	4.9159	4.76348	5.16853
3.91	4.91333	4.76088	5.16599
3.92	4.91076	4.75828	5.16344
3.93	4.90819	4.75567	5.1609
3.94	4.90562	4.75307	5.15835
3.95	4.90305	4.75046	5.1558
3.96	4.90047	4.74786	5.15326
3.97	4.8979	4.74525	5.15071
3.98	4.89533	4.74265	5.14817
3.99	4.89276	4.74004	5.14562
4	4.89018	4.73744	5.14307
4.01	4.88761	4.73483	5.14053
4.02	4.88503	4.73222	5.13798
4.03	4.88246	4.72962	5.13544
4.04	4.87988	4.72701	5.13289
4.05	4.87731	4.7244	5.13034
4.06	4.87473	4.72179	5.1278
4.07	4.87216	4.71918	5.12525
4.08	4.86958	4.71656	5.12271
4.09	4.867	4.71394	5.12016
4.1	4.86443	4.71133	5.11761
4.11	4.86185	4.70871	5.11507
4.12	4.85927	4.70609	5.11252
4.13	4.85669	4.70347	5.10998
4.14	4.85412	4.70086	5.10743
4.15	4.85154	4.69824	5.10488
4.16	4.84896	4.69562	5.10234
4.17	4.84638	4.693	5.09979
4.18	4.8438	4.69038	5.09724
4.19	4.84122	4.68776	5.0947
4.2	4.83864	4.68515	5.09215
4.21	4.83606	4.68253	5.08961
4.22	4.83348	4.67991	5.08706
4.23	4.8309	4.67729	5.08451
4.24	4.82832	4.67467	5.08197
4.25	4.82573	4.67205	5.07942
4.26	4.82315	4.66943	5.07688
4.27	4.82057	4.66681	5.07433
4.28	4.81799	4.66419	5.07178
4.29	4.81541	4.66157	5.06924
4.3	4.81282	4.65895	5.06669
4.31	4.81024	4.65633	5.06414
4.32	4.80766	4.65371	5.0616
4.33	4.80507	4.65109	5.05905
4.34	4.80249	4.64847	5.05651
4.35	4.7999	4.64585	5.05396
4.36	4.79732	4.64323	5.05141
4.37	4.79474	4.6406	5.04887
4.38	4.79215	4.63798	5.04632
4.39	4.78957	4.63536	5.04378
4.4	4.78698	4.63274	5.04123
4.41	4.78439	4.63012	5.03868
4.42	4.78181	4.6275	5.03614
4.43	4.77922	4.62487	5.03359
4.44	4.77664	4.62225	5.03104
4.45	4.77405	4.61963	5.0285
4.46	4.77146	4.61701	5.02595
4.47	4.76888	4.61439	5.02341
4.48	4.76629	4.61176	5.02086
4.49	4.7637	4.60914	5.01831
4.5	4.76111	4.60652	5.01577
4.51	4.75853	4.60389	5.01322
4.52	4.75594	4.60127	5.01067
4.53	4.75335	4.59865	5.00813
4.54	4.75076	4.59603	5.00558
4.55	4.74817	4.5934	5.00304
4.56	4.74558	4.59078	5.00049
4.57	4.743	4.58816	4.99794
4.58	4.74041	4.58553	4.9954
4.59	4.73782	4.58291	4.99285
4.6	4.73523	4.58028	4.9903
4.61	4.73264	4.57766	4.98776
4.62	4.73005	4.57504	4.98521
4.63	4.72746	4.57241	4.98267
4.64	4.72487	4.56979	4.98012
4.65	4.72228	4.56716	4.97757
4.66	4.71969	4.56454	4.97503
4.67	4.71709	4.56191	4.97248
4.68	4.7145	4.55929	4.96993
4.69	4.71191	4.55667	4.96739
4.7	4.70932	4.55404	4.96484
4.71	4.70673	4.55142	4.9623
4.72	4.70414	4.54879	4.95975
4.73	4.70155	4.54617	4.9572
4.74	4.69895	4.54349	4.95466
4.75	4.69636	4.54077	4.95211
4.76	4.69377	4.53804	4.94956
4.77	4.69118	4.53531	4.94702
4.78	4.68858	4.53258	4.94447
4.79	4.68599	4.52985	4.94192
4.8	4.6834	4.52713	4.93938
4.81	4.6808	4.5244	4.93683
4.82	4.67821	4.52167	4.93429
4.83	4.67562	4.51894	4.93174
4.84	4.67302	4.51621	4.92919
4.85	4.67043	4.51348	4.92665
4.86	4.66784	4.51075	4.9241
4.87	4.66524	4.50802	4.92157
4.88	4.66265	4.5053	4.91905
4.89	4.66005	4.50257	4.91653
4.9	4.65746	4.49984	4.914
4.91	4.65487	4.49711	4.91148
4.92	4.65227	4.49438	4.90896
4.93	4.64968	4.49165	4.90644
4.94	4.64708	4.48892	4.90392
4.95	4.64449	4.48619	4.9014
4.96	4.64189	4.48346	4.89888
4.97	4.63929	4.48073	4.89636
4.98	4.6367	4.478	4.89384
4.99	4.6341	4.47527	4.89132
5	4.63151	4.47254	4.88879
5.01	4.62891	4.46981	4.88627
5.02	4.62632	4.46707	4.88375
5.03	4.62372	4.46434	4.88123
5.04	4.62112	4.46161	4.87871
5.05	4.61853	4.45888	4.87619
5.06	4.61593	4.45615	4.87367
5.07	4.61333	4.45342	4.87115
5.08	4.61074	4.45069	4.86863
5.09	4.60814	4.44796	4.86611
5.1	4.60554	4.44522	4.86358
5.11	4.60294	4.44249	4.86106
5.12	4.60035	4.43976	4.85854
5.13	4.59775	4.43703	4.85602
5.14	4.59515	4.4343	4.8535
5.15	4.59256	4.43156	4.85098
5.16	4.58996	4.42883	4.84846
5.17	4.58736	4.4261	4.84594
5.18	4.58476	4.42337	4.84342
5.19	4.58216	4.42064	4.8409
5.2	4.57957	4.4179	4.83837
5.21	4.57697	4.41517	4.83585
5.22	4.57437	4.41244	4.83333
5.23	4.57177	4.4097	4.83081
5.24	4.56917	4.40697	4.82829
5.25	4.56657	4.40424	4.82577
5.26	4.56397	4.40151	4.82325
5.27	4.56138	4.39877	4.82073
5.28	4.55878	4.39604	4.81821
5.29	4.55618	4.39331	4.8157
5.3	4.55358	4.39057	4.81345
5.31	4.55098	4.38784	4.8112
5.32	4.54838	4.3851	4.80895
5.33	4.54578	4.38237	4.8067
5.34	4.54318	4.37964	4.80445
5.35	4.54058	4.3769	4.8022
5.36	4.53798	4.37417	4.79995
5.37	4.53538	4.37144	4.7977
5.38	4.53278	4.3687	4.79545
5.39	4.53018	4.36597	4.7932
5.4	4.52758	4.36323	4.79094
5.41	4.52498	4.3605	4.78869
5.42	4.52238	4.35776	4.78644
5.43	4.51978	4.35503	4.78419
5.44	4.51718	4.35229	4.78194
5.45	4.51458	4.34956	4.77969
5.46	4.51198	4.34683	4.77744
5.47	4.50938	4.34409	4.77519
5.48	4.50678	4.34136	4.77294
5.49	4.50418	4.33862	4.77069
5.5	4.50157	4.33589	4.76844
5.51	4.49897	4.33315	4.76619
5.52	4.49637	4.33042	4.76394
5.53	4.49377	4.32768	4.76168
5.54	4.49117	4.32495	4.75943
5.55	4.48857	4.32221	4.75718
5.56	4.48597	4.31947	4.75493
5.57	4.48337	4.31674	4.75268
5.58	4.48076	4.314	4.75043
5.59	4.47816	4.31127	4.74818
5.6	4.47556	4.30853	4.74593
5.61	4.47296	4.3058	4.74367
5.62	4.47036	4.30306	4.74142
5.63	4.46776	4.30032	4.73917
5.64	4.46515	4.29759	4.73692
5.65	4.46255	4.29485	4.73467
5.66	4.45995	4.29212	4.73242
5.67	4.45735	4.28938	4.73016
5.68	4.45474	4.28664	4.72791
5.69	4.45214	4.28391	4.72566
5.7	4.44954	4.28117	4.72341
5.71	4.44694	4.27844	4.72116
5.72	4.44433	4.2757	4.71891
5.73	4.44173	4.27296	4.71665
5.74	4.43913	4.27023	4.7144
5.75	4.43653	4.26749	4.71215
5.76	4.43392	4.26475	4.7099
5.77	4.43132	4.26202	4.70765
5.78	4.42872	4.25928	4.70539
5.79	4.42611	4.25654	4.70314
5.8	4.42351	4.25381	4.70089
5.81	4.42091	4.25107	4.69864
5.82	4.4183	4.24833	4.69639
5.83	4.4157	4.24559	4.69413
5.84	4.4131	4.24286	4.69188
5.85	4.41049	4.24012	4.68963
5.86	4.40789	4.23738	4.68738
5.87	4.40529	4.23465	4.68512
5.88	4.40268	4.23191	4.68287
5.89	4.40008	4.22917	4.68062
5.9	4.39748	4.22643	4.67837
5.91	4.39487	4.2237	4.67611
5.92	4.39227	4.22096	4.67386
5.93	4.38966	4.21822	4.67161
5.94	4.38706	4.21548	4.66936
5.95	4.38446	4.21275	4.6671
5.96	4.38185	4.21001	4.66485
5.97	4.37925	4.20727	4.6626
5.98	4.37664	4.20453	4.66035
5.99	4.37404	4.20179	4.65809
6	4.37144	4.19906	4.65584
6.01	4.36883	4.19629	4.65359
6.02	4.36623	4.19348	4.65133
6.03	4.36362	4.19067	4.64908
6.04	4.36102	4.18786	4.64683
6.05	4.35841	4.18505	4.64458
6.06	4.35581	4.18224	4.64232
6.07	4.3532	4.17943	4.64007
6.08	4.3506	4.17662	4.63782
6.09	4.34799	4.17381	4.63556
6.1	4.34539	4.171	4.63331
6.11	4.34278	4.16819	4.63106
6.12	4.34018	4.16537	4.62881
6.13	4.33757	4.16256	4.62655
6.14	4.33497	4.15975	4.6243
6.15	4.33236	4.15694	4.62205
6.16	4.32976	4.15413	4.61979
6.17	4.32715	4.15132	4.61754
6.18	4.32455	4.14851	4.61529
6.19	4.32194	4.1457	4.61303
6.2	4.31934	4.14289	4.61078
6.21	4.31673	4.14008	4.60853
6.22	4.31413	4.13727	4.60627
6.23	4.31152	4.13446	4.60402
6.24	4.30892	4.13165	4.60177
6.25	4.30631	4.12883	4.59951
6.26	4.30371	4.12602	4.59726
6.27	4.3011	4.12321	4.59501
6.28	4.29849	4.1204	4.59275
6.29	4.29589	4.11759	4.5905
6.3	4.29328	4.11478	4.58825
6.31	4.29068	4.11197	4.58599
6.32	4.28807	4.10916	4.58374
6.33	4.28546	4.10635	4.58148
6.34	4.28286	4.10353	4.57923
6.35	4.28025	4.10072	4.57698
6.36	4.27765	4.09791	4.57472
6.37	4.27504	4.0951	4.57247
6.38	4.27243	4.09229	4.57022
6.39	4.26983	4.08948	4.56796
6.4	4.26722	4.08667	4.56571
6.41	4.26462	4.08386	4.56346
6.42	4.26201	4.08104	4.5612
6.43	4.2594	4.07823	4.55895
6.44	4.2568	4.07542	4.55669
6.45	4.25419	4.07255	4.55444
6.46	4.25158	4.06967	4.55219
6.47	4.24898	4.06679	4.54993
6.48	4.24637	4.06391	4.54768
6.49	4.24377	4.06103	4.54542
6.5	4.24116	4.05815	4.54317
6.51	4.23855	4.05527	4.54092
6.52	4.23595	4.05239	4.53866
6.53	4.23334	4.04951	4.53641
6.54	4.23073	4.04663	4.53415
6.55	4.22813	4.04375	4.5319
6.56	4.22552	4.04087	4.52965
6.57	4.22291	4.03798	4.52739
6.58	4.2203	4.0351	4.52514
6.59	4.2177	4.03222	4.52288
6.6	4.21509	4.02934	4.52063
6.61	4.21248	4.02646	4.51838
6.62	4.20988	4.02358	4.51612
6.63	4.20727	4.0207	4.51387
6.64	4.20466	4.01782	4.51161
6.65	4.20206	4.01493	4.50936
6.66	4.19945	4.01204	4.5071
6.67	4.19684	4.00914	4.50485
6.68	4.19423	4.00625	4.5026
6.69	4.19163	4.00335	4.50034
6.7	4.18902	4.00045	4.49809
6.71	4.18641	3.99756	4.49583
6.72	4.18381	3.99466	4.49358
6.73	4.1812	3.99176	4.49132
6.74	4.17859	3.98887	4.48907
6.75	4.17598	3.98597	4.48682
6.76	4.17338	3.98307	4.48456
6.77	4.17077	3.98018	4.48231
6.78	4.16816	3.97728	4.48005
6.79	4.16555	3.97438	4.4778
6.8	4.16295	3.97149	4.47554
6.81	4.16034	3.96859	4.47329
6.82	4.15773	3.96569	4.47103
6.83	4.15512	3.96281	4.46878
6.84	4.15251	3.96007	4.46653
6.85	4.14991	3.95726	4.46427
6.86	4.1473	3.95445	4.46202
6.87	4.14469	3.95163	4.45976
6.88	4.14208	3.94882	4.45751
6.89	4.13948	3.94601	4.45525
6.9	4.13687	3.94319	4.453
6.91	4.13426	3.94038	4.45074
6.92	4.13165	3.93757	4.44849
6.93	4.12904	3.93475	4.44623
6.94	4.12644	3.93194	4.44398
6.95	4.12383	3.92913	4.44172
6.96	4.12122	3.92631	4.43947
6.97	4.11861	3.9235	4.43722
6.98	4.116	3.92069	4.43496
6.99	4.1134	3.91787	4.43271
7	4.11079	3.91506	4.43045
7.01	4.10818	3.91224	4.4282
7.02	4.10557	3.90943	4.42594
7.03	4.10296	3.90662	4.42369
7.04	4.10036	3.9038	4.42143
7.05	4.09775	3.90099	4.41918
7.06	4.09514	3.89817	4.41692
7.07	4.09253	3.89536	4.41467
7.08	4.08992	3.89254	4.41241
7.09	4.08731	3.88973	4.41016
7.1	4.08471	3.88692	4.4079
7.11	4.0821	3.8841	4.40565
7.12	4.07949	3.88129	4.40339
7.13	4.07688	3.87847	4.40114
7.14	4.07427	3.87566	4.39888
7.15	4.07166	3.87284	4.39663
7.16	4.06905	3.87003	4.39437
7.17	4.06645	3.86721	4.39212
7.18	4.06384	3.8644	4.38986
7.19	4.06123	3.86158	4.38761
7.2	4.05862	3.85876	4.38535
7.21	4.05601	3.85594	4.3831
7.22	4.0534	3.85312	4.38084
7.23	4.05079	3.8503	4.37859
7.24	4.04819	3.84747	4.37633
7.25	4.04558	3.84465	4.37408
7.26	4.04297	3.84183	4.37182
7.27	4.04036	3.839	4.36957
7.28	4.03775	3.83618	4.36731
7.29	4.03514	3.83336	4.36506
7.3	4.03253	3.83053	4.3628
7.31	4.02992	3.82771	4.36055
7.32	4.02732	3.82492	4.35829
7.33	4.02471	3.82221	4.35604
7.34	4.0221	3.81951	4.35378
7.35	4.01949	3.8168	4.35153
7.36	4.01688	3.8141	4.34927
7.37	4.01427	3.8114	4.34702
7.38	4.01166	3.80869	4.34476
7.39	4.00905	3.80599	4.34251
7.4	4.00644	3.80328	4.34025
7.41	4.00383	3.80058	4.338
7.42	4.00123	3.79788	4.33574
7.43	3.99862	3.79517	4.33348
7.44	3.99601	3.79247	4.33123
7.45	3.9934	3.78976	4.32897
7.46	3.99079	3.78706	4.32672
7.47	3.98818	3.78435	4.32446
7.48	3.98557	3.78165	4.32221
7.49	3.98296	3.77894	4.31995
7.5	3.98035	3.77624	4.3177
7.51	3.97774	3.77354	4.31544
7.52	3.97513	3.77083	4.31319
7.53	3.97252	3.76813	4.31093
7.54	3.96992	3.76542	4.30868
7.55	3.96731	3.76272	4.30642
7.56	3.9647	3.76001	4.30417
7.57	3.96209	3.7573	4.30191
7.58	3.95948	3.75459	4.29965
7.59	3.95687	3.75188	4.2974
7.6	3.95426	3.74917	4.29514
7.61	3.95165	3.74646	4.29289
7.62	3.94904	3.74375	4.29063
7.63	3.94643	3.74104	4.28838
7.64	3.94382	3.73833	4.28612
7.65	3.94121	3.73562	4.28387
7.66	3.9386	3.73291	4.28161
7.67	3.93599	3.7302	4.27935
7.68	3.93338	3.72749	4.2771
7.69	3.93077	3.72479	4.27484
7.7	3.92816	3.72208	4.27259
7.71	3.92555	3.71937	4.27033
7.72	3.92295	3.71666	4.26808
7.73	3.92034	3.71395	4.26582
7.74	3.91773	3.71124	4.26357
7.75	3.91512	3.70853	4.26131
7.76	3.91251	3.70582	4.25906
7.77	3.9099	3.70311	4.2568
7.78	3.90729	3.7004	4.25454
7.79	3.90468	3.69769	4.25229
7.8	3.90207	3.69498	4.25003
7.81	3.89946	3.69226	4.24778
7.82	3.89685	3.68955	4.24552
7.83	3.89424	3.68684	4.24327
7.84	3.89163	3.68413	4.24101
7.85	3.88902	3.68142	4.23875
7.86	3.88641	3.67871	4.2365
7.87	3.8838	3.676	4.23424
7.88	3.88119	3.67329	4.23199
7.89	3.87858	3.67058	4.22973
7.9	3.87597	3.66787	4.22748
7.91	3.87336	3.66516	4.22522
7.92	3.87075	3.66245	4.22296
7.93	3.86814	3.65974	4.22071
7.94	3.86553	3.65703	4.21845
7.95	3.86292	3.65432	4.2162
7.96	3.86031	3.6516	4.21394
7.97	3.8577	3.64889	4.21169
7.98	3.85509	3.64618	4.20943
7.99	3.85248	3.64347	4.20717
8	3.84987	3.64076	4.20492
8.01	3.84726	3.63805	4.20266
8.02	3.84465	3.63534	4.20041
8.03	3.84204	3.63263	4.19815
8.04	3.83943	3.62992	4.1959
8.05	3.83682	3.6272	4.19364
8.06	3.83421	3.62449	4.19138
8.07	3.8316	3.62178	4.18913
8.08	3.82899	3.61907	4.18687
8.09	3.82638	3.61636	4.18462
8.1	3.82377	3.61365	4.18236
8.11	3.82116	3.61093	4.1801
8.12	3.81855	3.60822	4.17785
8.13	3.81594	3.60551	4.17559
8.14	3.81333	3.6028	4.17334
8.15	3.81072	3.60009	4.17108
8.16	3.80811	3.59738	4.16883
8.17	3.8055	3.59466	4.16657
8.18	3.80289	3.59195	4.16431
8.19	3.80028	3.58924	4.16206
8.2	3.79767	3.58653	4.1598
8.21	3.79506	3.58382	4.15755
8.22	3.79245	3.5811	4.15529
8.23	3.78984	3.57839	4.15303
8.24	3.78723	3.57568	4.15078
8.25	3.78462	3.57297	4.14852
8.26	3.78201	3.57026	4.14627
8.27	3.7794	3.56754	4.14401
8.28	3.77679	3.56483	4.14175
8.29	3.77418	3.56212	4.1395
8.3	3.77156	3.55941	4.13724
8.31	3.76895	3.55669	4.13499
8.32	3.76634	3.55398	4.13273
8.33	3.76373	3.55127	4.13047
8.34	3.76112	3.54856	4.12822
8.35	3.75851	3.54584	4.12596
8.36	3.7559	3.54309	4.12371
8.37	3.75329	3.54035	4.12145
8.38	3.75068	3.5376	4.11919
8.39	3.74807	3.53485	4.11694
8.4	3.74546	3.53211	4.11468
8.41	3.74285	3.52936	4.11243
8.42	3.74024	3.52661	4.11017
8.43	3.73763	3.52387	4.10791
8.44	3.73502	3.52112	4.10566
8.45	3.73241	3.51837	4.1034
8.46	3.7298	3.51563	4.10115
8.47	3.72719	3.51288	4.09889
8.48	3.72458	3.51013	4.09663
8.49	3.72197	3.50739	4.09438
8.5	3.71936	3.50464	4.09212
8.51	3.71674	3.50189	4.08987
8.52	3.71413	3.49915	4.08761
8.53	3.71152	3.4964	4.08535
8.54	3.70891	3.49365	4.0831
8.55	3.7063	3.4909	4.08084
8.56	3.70369	3.48816	4.07859
8.57	3.70108	3.48541	4.07633
8.58	3.69847	3.48266	4.07407
8.59	3.69586	3.47992	4.07182
8.6	3.69325	3.47717	4.06956
8.61	3.69064	3.47442	4.06731
8.62	3.68803	3.47167	4.06505
8.63	3.68542	3.46893	4.06279
8.64	3.68281	3.46618	4.06054
8.65	3.6802	3.46343	4.05828
8.66	3.67759	3.46069	4.05602
8.67	3.67497	3.45794	4.05377
8.68	3.67236	3.45519	4.05151
8.69	3.66975	3.45244	4.04926
8.7	3.66714	3.4497	4.047
8.71	3.66453	3.44695	4.04474
8.72	3.66192	3.4442	4.04249
8.73	3.65931	3.44146	4.04023
8.74	3.6567	3.43871	4.03798
8.75	3.65409	3.43596	4.03572
8.76	3.65148	3.43321	4.03346
8.77	3.64887	3.43047	4.03121
8.78	3.64626	3.42772	4.02895
8.79	3.64365	3.42497	4.02669
8.8	3.64103	3.42222	4.02444
8.81	3.63842	3.41948	4.02218
8.82	3.63581	3.41673	4.01993
8.83	3.6332	3.41398	4.01767
8.84	3.63059	3.41123	4.01541
8.85	3.62798	3.40849	4.01316
8.86	3.62537	3.40574	4.0109
8.87	3.62276	3.40299	4.00864
8.88	3.62015	3.40024	4.00639
8.89	3.61754	3.39749	4.00413
8.9	3.61493	3.39475	4.00188
8.91	3.61232	3.392	3.99962
8.92	3.6097	3.38925	3.99736
8.93	3.60709	3.3865	3.99511
8.94	3.60448	3.38376	3.99285
8.95	3.60187	3.38101	3.99059
8.96	3.59926	3.37826	3.98834
8.97	3.59665	3.37551	3.98608
8.98	3.59404	3.37276	3.98383
8.99	3.59143	3.37002	3.98157
9	3.58882	3.36727	3.97931
9.01	3.58621	3.36452	3.97706
9.02	3.58359	3.36177	3.9748
9.03	3.58098	3.35902	3.97254
9.04	3.57837	3.35628	3.97029
9.05	3.57576	3.35353	3.96803
9.06	3.57315	3.35078	3.96577
9.07	3.57054	3.34803	3.96352
9.08	3.56793	3.34528	3.96126
9.09	3.56532	3.34254	3.95901
9.1	3.56271	3.33979	3.95675
9.11	3.5601	3.33704	3.95449
9.12	3.55748	3.33429	3.95224
9.13	3.55487	3.33154	3.94998
9.14	3.55226	3.3288	3.94772
9.15	3.54965	3.32605	3.94547
9.16	3.54704	3.3233	3.94321
9.17	3.54443	3.32055	3.94095
9.18	3.54182	3.3178	3.9387
9.19	3.53921	3.31505	3.93644
9.2	3.5366	3.31231	3.93419
9.21	3.53398	3.30956	3.93193
9.22	3.53137	3.30681	3.92968
9.23	3.52876	3.30406	3.92743
9.24	3.52615	3.30131	3.92517
9.25	3.52354	3.29856	3.92292
9.26	3.52093	3.29582	3.92067
9.27	3.51832	3.29307	3.91841
9.28	3.51571	3.29032	3.91616
9.29	3.5131	3.28757	3.9139
9.3	3.51048	3.28482	3.91165
9.31	3.50787	3.28207	3.9094
9.32	3.50526	3.27933	3.90714
9.33	3.50265	3.27658	3.90489
9.34	3.50004	3.27383	3.90263
9.35	3.49743	3.27108	3.90038
9.36	3.49482	3.26833	3.89813
9.37	3.49221	3.26558	3.89587
9.38	3.4896	3.26283	3.89362
9.39	3.48698	3.26009	3.89137
9.4	3.48437	3.25734	3.88911
9.41	3.48176	3.25459	3.88686
9.42	3.47915	3.25184	3.8846
9.43	3.47654	3.24909	3.88235
9.44	3.47393	3.24634	3.8801
9.45	3.47132	3.24359	3.87784
9.46	3.46871	3.24085	3.87559
9.47	3.46609	3.2381	3.87333
9.48	3.46348	3.23535	3.87108
9.49	3.46087	3.2326	3.86883
9.5	3.45826	3.22985	3.86657
9.51	3.45565	3.2271	3.86432
9.52	3.45304	3.22435	3.86206
9.53	3.45043	3.2216	3.85981
9.54	3.44782	3.21886	3.85756
9.55	3.4452	3.21611	3.8553
9.56	3.44259	3.21336	3.85305
9.57	3.43998	3.21061	3.8508
9.58	3.43737	3.20786	3.84854
9.59	3.43476	3.20511	3.84629
9.6	3.43215	3.20236	3.84403
9.61	3.42954	3.19961	3.84178
9.62	3.42693	3.19686	3.83953
9.63	3.42431	3.19412	3.83727
9.64	3.4217	3.19137	3.83502
9.65	3.41909	3.18862	3.83276
9.66	3.41648	3.18587	3.83051
9.67	3.41387	3.18312	3.82826
9.68	3.41126	3.18037	3.826
9.69	3.40865	3.17762	3.82375
9.7	3.40603	3.17487	3.82149
9.71	3.40342	3.17212	3.81924
9.72	3.40081	3.16938	3.81699
9.73	3.3982	3.16663	3.81473
9.74	3.39559	3.16388	3.81248
9.75	3.39298	3.16113	3.81022
9.76	3.39037	3.15838	3.80797
9.77	3.38775	3.15563	3.80572
9.78	3.38514	3.15288	3.80346
9.79	3.38253	3.15013	3.80121
9.8	3.37992	3.14738	3.79895
9.81	3.37731	3.14463	3.7967
9.82	3.3747	3.14188	3.79445
9.83	3.37209	3.13914	3.79219
9.84	3.36947	3.13639	3.78994
9.85	3.36686	3.13364	3.78768
9.86	3.36425	3.13089	3.78543
9.87	3.36164	3.12814	3.78318
9.88	3.35903	3.12539	3.78092
9.89	3.35642	3.12264	3.77867
9.9	3.35381	3.11989	3.77641
9.91	3.35119	3.11714	3.77416
9.92	3.34858	3.11439	3.77191
9.93	3.34597	3.11164	3.76965
9.94	3.34336	3.10889	3.7674
9.95	3.34075	3.10615	3.76514
9.96	3.33814	3.1034	3.76289
9.97	3.33553	3.10065	3.76064
9.98	3.33291	3.0979	3.75838
9.99	3.3303	3.09515	3.75613
10	3.32769	3.0924	3.75387
10.01	3.32508	3.08965	3.75162
10.02	3.32247	3.0869	3.74937
10.03	3.31986	3.08415	3.74711
10.04	3.31725	3.0814	3.74486
10.05	3.31463	3.07865	3.7426
10.06	3.31202	3.0759	3.74035
10.07	3.30941	3.07315	3.73809
10.08	3.3068	3.0704	3.73584
10.09	3.30419	3.06765	3.73359
10.1	3.30158	3.06491	3.73133
10.11	3.29897	3.06216	3.72908
10.12	3.29635	3.05941	3.72682
10.13	3.29374	3.05666	3.72457
10.14	3.29113	3.05391	3.72232
10.15	3.28852	3.05116	3.72006
10.16	3.28591	3.04841	3.71781
10.17	3.2833	3.04566	3.71555
10.18	3.28068	3.04291	3.7133
10.19	3.27807	3.04016	3.71105
10.2	3.27546	3.03741	3.70879
10.21	3.27285	3.03466	3.70654
10.22	3.27024	3.03191	3.70428
10.23	3.26763	3.02916	3.70203
10.24	3.26502	3.02641	3.69978
10.25	3.2624	3.02366	3.69752
10.26	3.25979	3.02091	3.69527
10.27	3.25718	3.01816	3.69301
10.28	3.25457	3.01541	3.69076
10.29	3.25196	3.01266	3.6885
10.3	3.24935	3.00992	3.68625
10.31	3.24673	3.00717	3.684
10.32	3.24412	3.00442	3.68174
10.33	3.24151	3.00167	3.67949
10.34	3.2389	2.99892	3.67723
10.35	3.23629	2.99617	3.67498
10.36	3.23368	2.99342	3.67273
10.37	3.23106	2.99067	3.67047
10.38	3.22845	2.98792	3.66822
10.39	3.22584	2.98517	3.66596
10.4	3.22323	2.98242	3.66371
10.41	3.22062	2.97967	3.66145
10.42	3.21801	2.97692	3.6592
10.43	3.2154	2.97417	3.65695
10.44	3.21278	2.97142	3.65469
10.45	3.21017	2.96867	3.65244
10.46	3.20756	2.96592	3.65018
10.47	3.20495	2.96317	3.64793
10.48	3.20234	2.96042	3.64568
10.49	3.19973	2.95767	3.64342
10.5	3.19711	2.95492	3.64117
10.51	3.1945	2.95217	3.63891
10.52	3.19189	2.94942	3.63666
10.53	3.18928	2.94667	3.63441
10.54	3.18667	2.94392	3.63215
10.55	3.18406	2.94117	3.6299
10.56	3.18144	2.93842	3.62764
10.57	3.17883	2.93567	3.62539
10.58	3.17622	2.93292	3.62313
10.59	3.17361	2.93017	3.62088
10.6	3.171	2.92742	3.61863
10.61	3.16839	2.92467	3.61637
10.62	3.16577	2.92192	3.61412
10.63	3.16316	2.91918	3.61186
10.64	3.16055	2.91643	3.60961
10.65	3.15794	2.91368	3.60735
10.66	3.15533	2.91093	3.6051
10.67	3.15272	2.90818	3.60285
10.68	3.1501	2.90543	3.60059
10.69	3.14749	2.90268	3.59834
10.7	3.14488	2.89993	3.59608
10.71	3.14227	2.89718	3.59383
10.72	3.13966	2.89443	3.59158
10.73	3.13705	2.89168	3.58932
10.74	3.13443	2.88893	3.58707
10.75	3.13182	2.88618	3.58481
10.76	3.12921	2.88343	3.58256
10.77	3.1266	2.88068	3.5803
10.78	3.12399	2.87793	3.57805
10.79	3.12138	2.87518	3.5758
10.8	3.11876	2.87243	3.57354
10.81	3.11615	2.86968	3.57129
10.82	3.11354	2.86693	3.56903
10.83	3.11093	2.86418	3.56678
10.84	3.10832	2.86143	3.56452
10.85	3.1057	2.85868	3.56227
10.86	3.10309	2.85593	3.56002
10.87	3.10048	2.85318	3.55776
10.88	3.09787	2.85043	3.55551
10.89	3.09526	2.84768	3.55325
10.9	3.09265	2.84493	3.551
10.91	3.09003	2.84218	3.54875
10.92	3.08742	2.83943	3.54649
10.93	3.08481	2.83668	3.54424
10.94	3.0822	2.83393	3.54198
10.95	3.07959	2.83118	3.53973
10.96	3.07698	2.82843	3.53747
10.97	3.07436	2.82568	3.53522
10.98	3.07175	2.82293	3.53297
10.99	3.06914	2.82018	3.53071
11	3.06653	2.81743	3.52846
11.01	3.06392	2.81468	3.5262
11.02	3.06131	2.81193	3.52395
11.03	3.05869	2.80918	3.52169
11.04	3.05608	2.80643	3.51944
11.05	3.05347	2.80368	3.51719
11.06	3.05086	2.80093	3.51493
11.07	3.04825	2.79818	3.51268
11.08	3.04563	2.79543	3.51042
11.09	3.04302	2.79268	3.50817
11.1	3.04041	2.78993	3.50591
11.11	3.0378	2.78718	3.50366
11.12	3.03519	2.78443	3.50141
11.13	3.03258	2.78168	3.49915
11.14	3.02996	2.77893	3.4969
11.15	3.02735	2.77618	3.49464
11.16	3.02474	2.77343	3.49239
11.17	3.02213	2.77068	3.49013
11.18	3.01952	2.76793	3.48788
11.19	3.01691	2.76518	3.48563
11.2	3.01429	2.76243	3.48337
11.21	3.01168	2.75968	3.48112
11.22	3.00907	2.75693	3.47886
11.23	3.00646	2.75418	3.47661
11.24	3.00385	2.75143	3.47435
11.25	3.00123	2.74868	3.4721
11.26	2.99862	2.74593	3.46985
11.27	2.99601	2.74318	3.46759
11.28	2.9934	2.74043	3.46534
11.29	2.99079	2.73767	3.46308
11.3	2.98818	2.73492	3.46083
11.31	2.98556	2.73217	3.45857
11.32	2.98295	2.72942	3.45632
11.33	2.98034	2.72667	3.45407
11.34	2.97773	2.72392	3.45181
11.35	2.97512	2.72117	3.44956
11.36	2.9725	2.71842	3.4473
11.37	2.96989	2.71567	3.44505
11.38	2.96728	2.71292	3.44279
11.39	2.96467	2.71017	3.44054
11.4	2.96206	2.70742	3.43829
11.41	2.95945	2.70467	3.43603
11.42	2.95683	2.70192	3.43378
11.43	2.95422	2.69917	3.43152
11.44	2.95161	2.69642	3.42927
11.45	2.949	2.69367	3.42701
11.46	2.94639	2.69092	3.42476
11.47	2.94377	2.68817	3.42251
11.48	2.94116	2.68542	3.42025
11.49	2.93855	2.68267	3.418
11.5	2.93594	2.67992	3.41574
11.51	2.93333	2.67717	3.41349
11.52	2.93072	2.67442	3.41123
11.53	2.9281	2.67167	3.40898
11.54	2.92549	2.66892	3.40673
11.55	2.92288	2.66617	3.40447
11.56	2.92027	2.66342	3.40222
11.57	2.91766	2.66067	3.39996
11.58	2.91504	2.65792	3.39771
11.59	2.91243	2.65517	3.39545
11.6	2.90982	2.65242	3.3932
11.61	2.90721	2.64967	3.39095
11.62	2.9046	2.64692	3.38869
11.63	2.90198	2.64417	3.38644
11.64	2.89937	2.64142	3.38418
11.65	2.89676	2.63867	3.38193
11.66	2.89415	2.63592	3.37967
11.67	2.89154	2.63317	3.37742
11.68	2.88893	2.63042	3.37517
11.69	2.88631	2.62767	3.37291
11.7	2.8837	2.62491	3.37066
11.71	2.88109	2.62216	3.3684
11.72	2.87848	2.61941	3.36615
11.73	2.87587	2.61666	3.36389
11.74	2.87325	2.61391	3.36164
11.75	2.87064	2.61116	3.35939
11.76	2.86803	2.60841	3.35713
11.77	2.86542	2.60566	3.35488
11.78	2.86281	2.60291	3.35262
11.79	2.86019	2.60016	3.35037
11.8	2.85758	2.59741	3.34811
11.81	2.85497	2.59466	3.34586
11.82	2.85236	2.59191	3.3436
11.83	2.84975	2.58916	3.34135
11.84	2.84714	2.58641	3.3391
11.85	2.84452	2.58366	3.33684
11.86	2.84191	2.58091	3.33459
11.87	2.8393	2.57816	3.33233
11.88	2.83669	2.57541	3.33008
11.89	2.83408	2.57266	3.32782
11.9	2.83146	2.56991	3.32557
11.91	2.82885	2.56716	3.32332
11.92	2.82624	2.56441	3.32106
11.93	2.82363	2.56166	3.31881
11.94	2.82102	2.55891	3.31655
11.95	2.8184	2.5561	3.3143
11.96	2.81579	2.55328	3.31204
11.97	2.81318	2.55047	3.30979
11.98	2.81057	2.54765	3.30754
11.99	2.80796	2.54483	3.30528
12	2.80535	2.54201	3.30303
12.01	2.80273	2.53919	3.30077
12.02	2.80012	2.53637	3.29852
12.03	2.79751	2.53355	3.29626
12.04	2.7949	2.53073	3.29401
12.05	2.79229	2.52791	3.29175
12.06	2.78967	2.52509	3.2895
12.07	2.78706	2.52227	3.28725
12.08	2.78445	2.51945	3.28499
12.09	2.78184	2.51663	3.28274
12.1	2.77923	2.51381	3.28048
12.11	2.77661	2.51099	3.27823
12.12	2.774	2.50818	3.27597
12.13	2.77139	2.50536	3.27372
12.14	2.76878	2.50254	3.27147
12.15	2.76617	2.49972	3.26921
12.16	2.76355	2.4969	3.26696
12.17	2.76094	2.49408	3.2647
12.18	2.75833	2.49126	3.26245
12.19	2.75572	2.48844	3.26019
12.2	2.75311	2.48562	3.25794
12.21	2.75049	2.4828	3.25568
12.22	2.74788	2.47998	3.25343
12.23	2.74527	2.47716	3.25118
12.24	2.74266	2.47434	3.24892
12.25	2.74005	2.47152	3.24667
12.26	2.73744	2.4687	3.24441
12.27	2.73482	2.46588	3.24216
12.28	2.73221	2.46306	3.2399
12.29	2.7296	2.46025	3.23765
12.3	2.72699	2.45743	3.2354
12.31	2.72438	2.45461	3.23314
12.32	2.72176	2.45179	3.23089
12.33	2.71915	2.44897	3.22863
12.34	2.71654	2.44615	3.22638
12.35	2.71393	2.44333	3.22412
12.36	2.71132	2.44051	3.22187
12.37	2.7087	2.43769	3.21961
12.38	2.70609	2.43487	3.21736
12.39	2.70348	2.43205	3.21511
12.4	2.70087	2.42923	3.21285
12.41	2.69826	2.42641	3.2106
12.42	2.69564	2.42359	3.20834
12.43	2.69303	2.42077	3.20609
12.44	2.69042	2.41795	3.20383
12.45	2.68781	2.41513	3.20158
12.46	2.6852	2.41232	3.19933
12.47	2.68258	2.4095	3.19707
12.48	2.67997	2.40668	3.19482
12.49	2.67736	2.40386	3.19256
12.5	2.67475	2.40104	3.19031
12.51	2.67214	2.39822	3.18805
12.52	2.66952	2.3954	3.1858
12.53	2.66691	2.39258	3.18354
12.54	2.6643	2.38976	3.18129
12.55	2.66169	2.38694	3.17904
12.56	2.65908	2.38412	3.17678
12.57	2.65647	2.3813	3.17453
12.58	2.65385	2.37848	3.17227
12.59	2.65124	2.37566	3.17002
12.6	2.64863	2.37284	3.16776
12.61	2.64602	2.37002	3.16551
12.62	2.64341	2.3672	3.16325
12.63	2.64079	2.36438	3.161
12.64	2.63818	2.36156	3.15875
12.65	2.63557	2.35875	3.15649
12.66	2.63296	2.35593	3.15424
12.67	2.63035	2.35311	3.15198
12.68	2.62773	2.35029	3.14973
12.69	2.62512	2.34747	3.14747
12.7	2.62251	2.34465	3.14522
12.71	2.6199	2.34183	3.14297
12.72	2.61729	2.33901	3.14071
12.73	2.61467	2.33619	3.13846
12.74	2.61206	2.33337	3.1362
12.75	2.60945	2.33054	3.13395
12.76	2.60684	2.3277	3.13169
12.77	2.60423	2.32486	3.12944
12.78	2.60161	2.32203	3.12718
12.79	2.599	2.31919	3.12493
12.8	2.59639	2.31635	3.12268
12.81	2.59378	2.31351	3.12042
12.82	2.59117	2.31063	3.11817
12.83	2.58855	2.30772	3.11591
12.84	2.58594	2.30481	3.11366
12.85	2.58333	2.30191	3.1114
12.86	2.58072	2.299	3.10915
12.87	2.57811	2.29609	3.10689
12.88	2.57549	2.29319	3.10464
12.89	2.57288	2.29028	3.10239
12.9	2.57027	2.28737	3.10013
12.91	2.56766	2.28447	3.09788
12.92	2.56505	2.28156	3.09562
12.93	2.56243	2.27865	3.09337
12.94	2.55982	2.27575	3.09111
12.95	2.55721	2.27284	3.08886
12.96	2.5546	2.26993	3.0866
12.97	2.55199	2.26703	3.08435
12.98	2.54937	2.26412	3.0821
12.99	2.54676	2.26122	3.07984
13	2.54415	2.25831	3.07759
13.01	2.54154	2.2554	3.07533
13.02	2.53893	2.2525	3.07308
13.03	2.53631	2.24959	3.07082
13.04	2.5337	2.24668	3.06857
13.05	2.53109	2.24378	3.06632
13.06	2.52848	2.24087	3.06406
13.07	2.52587	2.23796	3.06181
13.08	2.52325	2.23506	3.05955
13.09	2.52064	2.23215	3.0573
13.1	2.51803	2.22924	3.05504
13.11	2.51542	2.22634	3.05279
13.12	2.51281	2.22343	3.05053
13.13	2.51019	2.22052	3.04828
13.14	2.50758	2.21762	3.04603
13.15	2.50497	2.21471	3.04377
13.16	2.50236	2.2118	3.04152
13.17	2.49975	2.2089	3.03926
13.18	2.49713	2.20599	3.03701
13.19	2.49452	2.20308	3.03475
13.2	2.49191	2.20018	3.0325
13.21	2.4893	2.19727	3.03024
13.22	2.48669	2.19436	3.02799
13.23	2.48407	2.19146	3.02574
13.24	2.48146	2.18855	3.02348
13.25	2.47885	2.18564	3.02123
13.26	2.47624	2.18274	3.01897
13.27	2.47363	2.17983	3.01672
13.28	2.47101	2.17692	3.01446
13.29	2.4684	2.17402	3.01221
13.3	2.46579	2.17111	3.00995
13.31	2.46318	2.1682	3.0077
13.32	2.46057	2.1653	3.00545
13.33	2.45795	2.16239	3.00319
13.34	2.45534	2.15948	3.00094
13.35	2.45273	2.15658	2.99868
13.36	2.45012	2.15367	2.99643
13.37	2.44751	2.15076	2.99417
13.38	2.44489	2.14786	2.99192
13.39	2.44228	2.14495	2.98966
13.4	2.43967	2.14204	2.98741
13.41	2.43706	2.13914	2.98516
13.42	2.43445	2.13623	2.9829
13.43	2.43183	2.13332	2.98065
13.44	2.42922	2.13042	2.97839
13.45	2.42661	2.12751	2.97614
13.46	2.424	2.1246	2.97388
13.47	2.42139	2.1217	2.97163
13.48	2.41877	2.11879	2.96937
13.49	2.41616	2.11589	2.96712
13.5	2.41355	2.11298	2.96487
13.51	2.41094	2.11007	2.96261
13.52	2.40833	2.10717	2.96036
13.53	2.40571	2.10426	2.9581
13.54	2.4031	2.10135	2.95585
13.55	2.40049	2.09845	2.95359
13.56	2.39788	2.09554	2.95134
13.57	2.39527	2.09263	2.94908
13.58	2.39265	2.08973	2.94683
13.59	2.39004	2.08682	2.94458
13.6	2.38743	2.08391	2.94232
13.61	2.38482	2.08101	2.94007
13.62	2.38221	2.0781	2.93781
13.63	2.37959	2.07519	2.93556
13.64	2.37698	2.07229	2.9333
13.65	2.37437	2.06938	2.93105
13.66	2.37176	2.06647	2.92879
13.67	2.36915	2.06357	2.92654
13.68	2.36653	2.06066	2.92429
13.69	2.36392	2.05775	2.92203
13.7	2.36131	2.05485	2.91978
13.71	2.3587	2.05194	2.91752
13.72	2.35609	2.04903	2.91527
13.73	2.35347	2.04613	2.91301
13.74	2.35086	2.04322	2.91076
13.75	2.34825	2.04031	2.9085
13.76	2.34564	2.03741	2.90625
13.77	2.34303	2.0345	2.904
13.78	2.34041	2.03159	2.90174
13.79	2.3378	2.02869	2.89949
13.8	2.33519	2.02578	2.89723
13.81	2.33258	2.02287	2.89498
13.82	2.32997	2.01997	2.89272
13.83	2.32735	2.01706	2.89047
13.84	2.32474	2.01415	2.88821
13.85	2.32213	2.01125	2.88596
13.86	2.31952	2.00834	2.88371
13.87	2.31691	2.00543	2.88145
13.88	2.31429	2.00253	2.8792
13.89	2.31168	1.99962	2.87694
13.9	2.30907	1.99671	2.87469
13.91	2.30646	1.99381	2.87243
13.92	2.30385	1.9909	2.87018
13.93	2.30123	1.98799	2.86792
13.94	2.29862	1.98509	2.86567
13.95	2.29601	1.98218	2.86342
13.96	2.2934	1.97927	2.86116
13.97	2.29079	1.97637	2.85891
13.98	2.28817	1.97346	2.85665
13.99	2.28556	1.97055	2.8544
14	2.28295	1.96765	2.85214
14.01	2.28034	1.96474	2.84989
14.02	2.27773	1.96183	2.84763
14.03	2.27511	1.95893	2.84538
14.04	2.2725	1.95602	2.84313
14.05	2.26989	1.95312	2.84087
14.06	2.26728	1.95021	2.83862
14.07	2.26467	1.9473	2.83636
14.08	2.26205	1.9444	2.83411
14.09	2.25944	1.94149	2.83185
14.1	2.25683	1.93858	2.8296
14.11	2.25422	1.93568	2.82734
14.12	2.25161	1.93277	2.82509
14.13	2.24899	1.92986	2.82283
14.14	2.24638	1.92696	2.82058
14.15	2.24377	1.92405	2.81833
14.16	2.24116	1.92114	2.81607
14.17	2.23855	1.91824	2.81382
14.18	2.23593	1.91533	2.81156
14.19	2.23332	1.91242	2.80931
14.2	2.23071	1.90952	2.80705
14.21	2.2281	1.90661	2.8048
14.22	2.22548	1.9037	2.80254
14.23	2.22287	1.9008	2.80029
14.24	2.22026	1.89789	2.79804
14.25	2.21765	1.89498	2.79578
14.26	2.21504	1.89208	2.79353
14.27	2.21242	1.88917	2.79127
14.28	2.20981	1.88626	2.78902
14.29	2.2072	1.88336	2.78676
14.3	2.20459	1.88045	2.78451
14.31	2.20198	1.87754	2.78225
14.32	2.19936	1.87464	2.78
14.33	2.19675	1.87173	2.77775
14.34	2.19414	1.86882	2.77549
14.35	2.19153	1.86592	2.77324
14.36	2.18892	1.86301	2.77098
14.37	2.1863	1.8601	2.76873
14.38	2.18369	1.8572	2.76647
14.39	2.18108	1.85429	2.76422
14.4	2.17847	1.85138	2.76196
14.41	2.17586	1.84848	2.75971
14.42	2.17324	1.84557	2.75746
14.43	2.17063	1.84266	2.7552
14.44	2.16802	1.83976	2.75295
14.45	2.16541	1.83685	2.75069
14.46	2.1628	1.83394	2.74844
14.47	2.16018	1.83104	2.74618
14.48	2.15757	1.82813	2.74393
14.49	2.15496	1.82522	2.74167
14.5	2.15235	1.82232	2.73942
14.51	2.14974	1.81941	2.73717
14.52	2.14712	1.8165	2.73491
14.53	2.14451	1.8136	2.73266
14.54	2.1419	1.81069	2.7304
14.55	2.13929	1.80778	2.72815
14.56	2.13668	1.80488	2.72589
14.57	2.13406	1.80197	2.72364
14.58	2.13145	1.79906	2.72138
14.59	2.12884	1.79616	2.71913
14.6	2.12623	1.79325	2.71687
14.61	2.12362	1.79034	2.71462
14.62	2.121	1.78744	2.71237
14.63	2.11839	1.78453	2.71011
14.64	2.11578	1.78163	2.70786
14.65	2.11317	1.77872	2.7056
14.66	2.11056	1.77581	2.70335
14.67	2.10794	1.77291	2.70109
14.68	2.10533	1.77	2.69884
14.69	2.10272	1.76709	2.69658
14.7	2.10011	1.76419	2.69433
14.71	2.09749	1.76128	2.69208
14.72	2.09488	1.75837	2.68982
14.73	2.09227	1.75547	2.68757
14.74	2.08966	1.75256	2.68531
14.75	2.08705	1.74965	2.68306
14.76	2.08443	1.74675	2.6808
14.77	2.08182	1.74384	2.67855
14.78	2.07921	1.74093	2.67629
14.79	2.0766	1.73803	2.67404
14.8	2.07399	1.73512	2.67179
14.81	2.07137	1.73221	2.66953
14.82	2.06876	1.72931	2.66728
14.83	2.06615	1.7264	2.66502
14.84	2.06354	1.72349	2.66277
14.85	2.06093	1.72059	2.66051
14.86	2.05831	1.71768	2.65826
14.87	2.0557	1.71477	2.656
14.88	2.05309	1.71187	2.65375
14.89	2.05048	1.70896	2.65149
14.9	2.04787	1.70605	2.64924
14.91	2.04525	1.70315	2.64699
14.92	2.04264	1.70024	2.64473
14.93	2.04003	1.69733	2.64248
14.94	2.03742	1.69443	2.64022
14.95	2.03481	1.69152	2.63797
14.96	2.03219	1.68861	2.63571
14.97	2.02958	1.68571	2.63346
14.98	2.02697	1.6828	2.6312
14.99	2.02436	1.67989	2.62895
15	2.02175	1.67699	2.6267
15.01	2.01913	1.67408	2.62444
15.02	2.01652	1.67117	2.62219
15.03	2.01391	1.66827	2.61993
15.04	2.0113	1.66536	2.61768
15.05	2.00869	1.66245	2.61542
15.06	2.00607	1.65955	2.61317
15.07	2.00346	1.65664	2.61091
15.08	2.00085	1.65373	2.60866
15.09	1.99824	1.65083	2.60641
15.1	1.99562	1.64792	2.60415
15.11	1.99301	1.64501	2.6019
15.12	1.9904	1.64211	2.59964
15.13	1.98779	1.6392	2.59739
15.14	1.98518	1.63629	2.59513
15.15	1.98256	1.63339	2.59288
15.16	1.97995	1.63048	2.59062
15.17	1.97734	1.62757	2.58837
15.18	1.97473	1.62467	2.58611
15.19	1.97212	1.62176	2.58386
15.2	1.9695	1.61885	2.58161
15.21	1.96689	1.61595	2.57935
15.22	1.96428	1.61304	2.5771
15.23	1.96167	1.61013	2.57484
15.24	1.95906	1.60723	2.57259
15.25	1.95644	1.60432	2.57033
15.26	1.95383	1.60141	2.56808
15.27	1.95122	1.59851	2.56582
15.28	1.94861	1.5956	2.56357
15.29	1.946	1.5927	2.56132
15.3	1.94338	1.58979	2.55906
15.31	1.94077	1.58688	2.55681
15.32	1.93816	1.58398	2.55455
15.33	1.93555	1.58107	2.5523
15.34	1.93294	1.57816	2.55004
15.35	1.93032	1.57526	2.54779
15.36	1.92771	1.57235	2.54553
15.37	1.9251	1.56944	2.54328
15.38	1.92249	1.56654	2.54102
15.39	1.91988	1.56363	2.53877
15.4	1.91726	1.56072	2.53652
15.41	1.91465	1.55782	2.53426
15.42	1.91204	1.55491	2.53201
15.43	1.90943	1.552	2.52975
15.44	1.90681	1.5491	2.5275
15.45	1.9042	1.54619	2.52524
15.46	1.90159	1.54328	2.52299
15.47	1.89898	1.54038	2.52073
15.48	1.89637	1.53747	2.51848
15.49	1.89375	1.53456	2.51623
15.5	1.89114	1.53166	2.51397
15.51	1.88853	1.52875	2.51172
15.52	1.88592	1.52584	2.50946
15.53	1.88331	1.52294	2.50721
15.54	1.88069	1.52003	2.50495
15.55	1.87808	1.51712	2.5027
15.56	1.87547	1.51422	2.50044
15.57	1.87286	1.51131	2.49819
15.58	1.87025	1.5084	2.49594
15.59	1.86763	1.5055	2.49368
15.6	1.86502	1.50259	2.49143
15.61	1.86241	1.49968	2.48917
15.62	1.8598	1.49678	2.48692
15.63	1.85719	1.49387	2.48466
15.64	1.85457	1.49096	2.48241
15.65	1.85196	1.48806	2.48015
15.66	1.84935	1.48515	2.4779
15.67	1.84674	1.48224	2.47564
15.68	1.84413	1.47934	2.47339
15.69	1.84151	1.47643	2.47114
15.7	1.8389	1.47352	2.46888
15.71	1.83629	1.47062	2.46663
15.72	1.83368	1.46771	2.46437
15.73	1.83107	1.4648	2.46212
15.74	1.82845	1.4619	2.45986
15.75	1.82584	1.45899	2.45761
15.76	1.82323	1.45608	2.45535
15.77	1.82062	1.45318	2.4531
15.78	1.818	1.45027	2.45085
15.79	1.81539	1.44736	2.44859
15.8	1.81278	1.44446	2.44634
15.81	1.81017	1.44155	2.44408
15.82	1.80756	1.43864	2.44183
15.83	1.80494	1.43574	2.43957
15.84	1.80233	1.43283	2.43732
15.85	1.79972	1.42992	2.43506
15.86	1.79711	1.42702	2.43281
15.87	1.7945	1.42411	2.43055
15.88	1.79188	1.4212	2.4283
15.89	1.78927	1.4183	2.42605
15.9	1.78666	1.41539	2.42379
15.91	1.78405	1.41248	2.42154
15.92	1.78144	1.40958	2.41928
15.93	1.77882	1.40667	2.41703
15.94	1.77621	1.40376	2.41477
15.95	1.7736	1.40086	2.41252
15.96	1.77099	1.39795	2.41026
15.97	1.76838	1.39505	2.40801
15.98	1.76576	1.39214	2.40576
15.99	1.76315	1.38923	2.4035
16	1.76054	1.38633	2.40125
16.01	1.75793	1.38342	2.39899
16.02	1.75532	1.38051	2.39674
16.03	1.7527	1.37761	2.39448
16.04	1.75009	1.3747	2.39223
16.05	1.74748	1.37179	2.38997
16.06	1.74487	1.36889	2.38772
16.07	1.74225	1.36598	2.38546
16.08	1.73964	1.36307	2.38321
16.09	1.73703	1.36017	2.38096
16.1	1.73442	1.35726	2.3787
16.11	1.73181	1.35435	2.37645
16.12	1.72919	1.35145	2.37419
16.13	1.72658	1.34854	2.37194
16.14	1.72397	1.34563	2.36968
16.15	1.72136	1.34273	2.36743
16.16	1.71875	1.33982	2.36517
16.17	1.71613	1.33691	2.36292
16.18	1.71352	1.33401	2.36067
16.19	1.71091	1.3311	2.35841
16.2	1.7083	1.32819	2.35616
16.21	1.70569	1.32529	2.3539
16.22	1.70307	1.32238	2.35165
16.23	1.70046	1.31947	2.34939
16.24	1.69785	1.31657	2.34714
16.25	1.69524	1.31366	2.34488
16.26	1.69263	1.31075	2.34263
16.27	1.69001	1.30785	2.34037
16.28	1.6874	1.30494	2.33812
16.29	1.68479	1.30203	2.33587
16.3	1.68218	1.29913	2.33361
16.31	1.67957	1.29622	2.33136
16.32	1.67695	1.29331	2.3291
16.33	1.67434	1.29041	2.32685
16.34	1.67173	1.2875	2.32459
16.35	1.66912	1.28459	2.32234
16.36	1.6665	1.28169	2.32008
16.37	1.66389	1.27878	2.31783
16.38	1.66128	1.27587	2.31558
16.39	1.65867	1.27297	2.31332
16.4	1.65606	1.27006	2.31107
16.41	1.65344	1.26715	2.30881
16.42	1.65083	1.26425	2.30656
16.43	1.64822	1.26134	2.3043
16.44	1.64561	1.25843	2.30205
16.45	1.643	1.25553	2.29979
16.46	1.64038	1.25262	2.29754
16.47	1.63777	1.24971	2.29528
16.48	1.63516	1.24681	2.29303
16.49	1.63255	1.2439	2.29078
16.5	1.62994	1.24099	2.28852
16.51	1.62732	1.23809	2.28627
16.52	1.62471	1.23518	2.28401
16.53	1.6221	1.23227	2.28176
16.54	1.61949	1.22937	2.2795
16.55	1.61688	1.22646	2.27725
16.56	1.61426	1.22355	2.27499
16.57	1.61165	1.22065	2.27274
16.58	1.60904	1.21774	2.27049
16.59	1.60643	1.21483	2.26823
16.6	1.60382	1.21193	2.26598
16.61	1.6012	1.20902	2.26372
16.62	1.59859	1.20611	2.26147
16.63	1.59598	1.20321	2.25921
16.64	1.59337	1.2003	2.25696
16.65	1.59075	1.1974	2.2547
16.66	1.58814	1.19449	2.25245
16.67	1.58553	1.19158	2.25019
16.68	1.58292	1.18868	2.24794
16.69	1.58031	1.18577	2.24569
16.7	1.57769	1.18286	2.24343
16.71	1.57508	1.17996	2.24118
16.72	1.57247	1.17705	2.23892
16.73	1.56986	1.17414	2.23667
16.74	1.56725	1.17124	2.23441
16.75	1.56463	1.16833	2.23216
16.76	1.56202	1.16542	2.2299
16.77	1.55941	1.16252	2.22765
16.78	1.5568	1.15961	2.2254
16.79	1.55419	1.1567	2.22314
16.8	1.55157	1.1538	2.22089
16.81	1.54896	1.15089	2.21863
16.82	1.54635	1.14798	2.21638
16.83	1.54374	1.14508	2.21412
16.84	1.54113	1.14217	2.21187
16.85	1.53851	1.13926	2.20961
16.86	1.5359	1.13636	2.20736
16.87	1.53329	1.13345	2.2051
16.88	1.53068	1.13054	2.20285
16.89	1.52807	1.12764	2.2006
16.9	1.52545	1.12473	2.19834
16.91	1.52284	1.12182	2.19609
16.92	1.52023	1.11892	2.19383
16.93	1.51762	1.11601	2.19158
16.94	1.515	1.1131	2.18932
16.95	1.51239	1.1102	2.18707
16.96	1.50978	1.10729	2.18481
16.97	1.50717	1.10438	2.18256
16.98	1.50456	1.10148	2.18031
16.99	1.50194	1.09857	2.17805
17	1.49933	1.09566	2.1758
17.01	1.49672	1.09276	2.17354
17.02	1.49411	1.08985	2.17129
17.03	1.4915	1.08694	2.16903
17.04	1.48888	1.08404	2.16678
17.05	1.48627	1.08113	2.16452
17.06	1.48366	1.07822	2.16227
17.07	1.48105	1.07532	2.16001
17.08	1.47844	1.07241	2.15776
17.09	1.47582	1.0695	2.15551
17.1	1.47321	1.0666	2.15325
17.11	1.4706	1.06369	2.151
17.12	1.46799	1.06078	2.14874
17.13	1.46538	1.05788	2.14649
17.14	1.46276	1.05497	2.14423
17.15	1.46015	1.05206	2.14198
17.16	1.45754	1.04916	2.13972
17.17	1.45493	1.04625	2.13747
17.18	1.45232	1.04334	2.13521
17.19	1.4497	1.04044	2.13296
17.2	1.44709	1.03753	2.13071
17.21	1.44448	1.03462	2.12845
17.22	1.44187	1.03172	2.1262
17.23	1.43925	1.02881	2.12394
17.24	1.43664	1.0259	2.12169
17.25	1.43403	1.023	2.11943
17.26	1.43142	1.02009	2.11718
17.27	1.42881	1.01718	2.11492
17.28	1.42619	1.01428	2.11267
17.29	1.42358	1.01137	2.11042
17.3	1.42097	1.00846	2.10816
17.31	1.41836	1.00556	2.10591
17.32	1.41575	1.00265	2.10365
17.33	1.41313	0.999745	2.1014
17.34	1.41052	0.996838	2.09914
17.35	1.40791	0.993932	2.09689
17.36	1.4053	0.991025	2.09463
17.37	1.40269	0.988118	2.09238
17.38	1.40007	0.985212	2.09012
17.39	1.39746	0.982305	2.08787
17.4	1.39485	0.979398	2.08562
17.41	1.39224	0.976492	2.08336
17.42	1.38963	0.973585	2.08111
17.43	1.38701	0.970679	2.07885
17.44	1.3844	0.967772	2.0766
17.45	1.38179	0.964865	2.07434
17.46	1.37918	0.961959	2.07209
17.47	1.37656	0.959052	2.06983
17.48	1.37395	0.956146	2.06758
17.49	1.37134	0.953239	2.06533
17.5	1.36873	0.950332	2.06307
17.51	1.36612	0.947426	2.06082
17.52	1.3635	0.944519	2.05856
17.53	1.36089	0.941612	2.05631
17.54	1.35828	0.938706	2.05405
17.55	1.35567	0.935799	2.0518
17.56	1.35306	0.932893	2.04954
17.57	1.35044	0.929986	2.04729
17.58	1.34783	0.927079	2.04503
17.59	1.34522	0.924173	2.04278
17.6	1.34261	0.921266	2.04053
17.61	1.34	0.918359	2.03827
17.62	1.33738	0.915453	2.03602
17.63	1.33477	0.912546	2.03376
17.64	1.33216	0.90964	2.03151
17.65	1.32955	0.906733	2.02925
17.66	1.32694	0.903826	2.027
17.67	1.32432	0.90092	2.02474
17.68	1.32171	0.898013	2.02249
17.69	1.3191	0.895107	2.02024
17.7	1.31649	0.8922	2.01798
17.71	1.31388	0.889293	2.01573
17.72	1.31126	0.886387	2.01347
17.73	1.30865	0.88348	2.01122
17.74	1.30604	0.880573	2.00896
17.75	1.30343	0.877667	2.00671
17.76	1.30081	0.87476	2.00445
17.77	1.2982	0.871854	2.0022
17.78	1.29559	0.868947	1.99994
17.79	1.29298	0.86604	1.99769
17.8	1.29037	0.863134	1.99544
17.81	1.28775	0.860227	1.99318
17.82	1.28514	0.85732	1.99093
17.83	1.28253	0.854414	1.98867
17.84	1.27992	0.851507	1.98642
17.85	1.27731	0.848601	1.98416
17.86	1.27469	0.845694	1.98191
17.87	1.27208	0.842787	1.97965
17.88	1.26947	0.839881	1.9774
17.89	1.26686	0.836974	1.97514
17.9	1.26425	0.834067	1.97289
17.91	1.26163	0.831161	1.97064
17.92	1.25902	0.828254	1.96838
17.93	1.25641	0.825348	1.96613
17.94	1.2538	0.822441	1.96387
17.95	1.25119	0.819534	1.96162
17.96	1.24857	0.816628	1.95936
17.97	1.24596	0.813721	1.95711
17.98	1.24335	0.810814	1.95485
17.99	1.24074	0.807908	1.9526
18	1.23812	0.805001	1.95035
18.01	1.23551	0.802095	1.94809
18.02	1.2329	0.799188	1.94584
18.03	1.23029	0.796281	1.94358
18.04	1.22768	0.793375	1.94133
18.05	1.22506	0.790468	1.93907
18.06	1.22245	0.787562	1.93682
18.07	1.21984	0.784655	1.93456
18.08	1.21723	0.781748	1.93231
18.09	1.21462	0.778842	1.93005
18.1	1.212	0.775935	1.9278
18.11	1.20939	0.773028	1.92555
18.12	1.20678	0.770122	1.92329
18.13	1.20417	0.767215	1.92104
18.14	1.20156	0.764309	1.91878
18.15	1.19894	0.761402	1.91653
18.16	1.19633	0.758495	1.91427
18.17	1.19372	0.755589	1.91202
18.18	1.19111	0.752682	1.90976
18.19	1.1885	0.749775	1.90751
18.2	1.18588	0.746869	1.90525
18.21	1.18327	0.743962	1.903
18.22	1.18066	0.741056	1.90075
18.23	1.17805	0.738149	1.89849
18.24	1.17543	0.735242	1.89624
18.25	1.17282	0.732336	1.89398
18.26	1.17021	0.729429	1.89173
18.27	1.1676	0.726522	1.88947
18.28	1.16499	0.723616	1.88722
18.29	1.16237	0.720709	1.88496
18.3	1.15976	0.717803	1.88271
18.31	1.15715	0.714896	1.88046
18.32	1.15454	0.711989	1.8782
18.33	1.15193	0.709083	1.87595
18.34	1.14931	0.706176	1.87369
18.35	1.1467	0.70327	1.87144
18.36	1.14409	0.700363	1.86918
18.37	1.14148	0.697456	1.86693
18.38	1.13887	0.69455	1.86467
18.39	1.13625	0.691643	1.86242
18.4	1.13364	0.688736	1.86016
18.41	1.13103	0.68583	1.85791
18.42	1.12842	0.682923	1.85566
18.43	1.12581	0.680017	1.8534
18.44	1.12319	0.67711	1.85115
18.45	1.12058	0.674203	1.84889
18.46	1.11797	0.671297	1.84664
18.47	1.11536	0.66839	1.84438
18.48	1.11275	0.665483	1.84213
18.49	1.11013	0.662577	1.83987
18.5	1.10752	0.65967	1.83762
18.51	1.10491	0.656764	1.83537
18.52	1.1023	0.653857	1.83311
18.53	1.09968	0.65095	1.83086
18.54	1.09707	0.648044	1.8286
18.55	1.09446	0.645137	1.82635
18.56	1.09185	0.64223	1.82409
18.57	1.08924	0.639324	1.82184
18.58	1.08662	0.636417	1.81958
18.59	1.08401	0.633511	1.81733
18.6	1.0814	0.630604	1.81507
18.61	1.07879	0.627697	1.81282
18.62	1.07618	0.624791	1.81057
18.63	1.07356	0.621884	1.80831
18.64	1.07095	0.618978	1.80606
18.65	1.06834	0.616071	1.8038
18.66	1.06573	0.613164	1.80155
18.67	1.06312	0.610258	1.79929
18.68	1.0605	0.607351	1.79704
18.69	1.05789	0.604444	1.79478
18.7	1.05528	0.601538	1.79253
18.71	1.05267	0.598631	1.79027
18.72	1.05006	0.595725	1.78802
18.73	1.04744	0.592818	1.78577
18.74	1.04483	0.589911	1.78351
18.75	1.04222	0.587005	1.78126
18.76	1.03961	0.584098	1.779
18.77	1.03699	0.581191	1.77675
18.78	1.03438	0.578285	1.77449
18.79	1.03177	0.575378	1.77224
18.8	1.02916	0.572472	1.76998
18.81	1.02655	0.569565	1.76773
18.82	1.02393	0.566658	1.76548
18.83	1.02132	0.563752	1.76322
18.84	1.01871	0.560845	1.76097
18.85	1.0161	0.557938	1.75871
18.86	1.01349	0.555032	1.75646
18.87	1.01087	0.552125	1.7542
18.88	1.00826	0.549219	1.75195
18.89	1.00565	0.546312	1.74969
18.9	1.00304	0.543405	1.74744
18.91	1.00043	0.540499	1.74518
18.92	0.997814	0.537592	1.74293
18.93	0.995202	0.534686	1.74068
18.94	0.992589	0.531779	1.73842
18.95	0.989977	0.528872	1.73617
18.96	0.987365	0.525966	1.73391
18.97	0.984753	0.523059	1.73166
18.98	0.982141	0.520152	1.7294
18.99	0.979529	0.517246	1.72715
19	0.976917	0.514339	1.72489
19.01	0.974305	0.511433	1.72264
19.02	0.971693	0.508526	1.72038
19.03	0.969081	0.505619	1.71813
19.04	0.966469	0.502713	1.71588
19.05	0.963857	0.499806	1.71362
19.06	0.961244	0.496899	1.71137
19.07	0.958632	0.493993	1.70911
19.08	0.95602	0.491086	1.70686
19.09	0.953408	0.48818	1.7046
19.1	0.950796	0.485273	1.70235
19.11	0.948184	0.482366	1.70009
19.12	0.945572	0.47946	1.69784
19.13	0.94296	0.476553	1.69559
19.14	0.940348	0.473646	1.69333
19.15	0.937736	0.470736	1.69108
19.16	0.935124	0.467826	1.68882
19.17	0.932512	0.464916	1.68657
19.18	0.9299	0.462007	1.68431
19.19	0.927287	0.459097	1.68206
19.2	0.924675	0.456187	1.6798
19.21	0.922063	0.453277	1.67755
19.22	0.919451	0.450367	1.67529
19.23	0.916839	0.447457	1.67304
19.24	0.914227	0.444547	1.67079
19.25	0.911615	0.441638	1.66853
19.26	0.909003	0.438728	1.66628
19.27	0.906391	0.435818	1.66402
19.28	0.903779	0.432908	1.66177
19.29	0.901167	0.429998	1.65951
19.3	0.898555	0.427088	1.65726
19.31	0.895942	0.424178	1.655
19.32	0.89333	0.421269	1.65275
19.33	0.890718	0.418359	1.6505
19.34	0.888106	0.415449	1.64824
19.35	0.885494	0.412539	1.64599
19.36	0.882882	0.409629	1.64373
19.37	0.88027	0.406719	1.64148
19.38	0.877658	0.403809	1.63922
19.39	0.875046	0.4009	1.63697
19.4	0.872434	0.39799	1.63471
19.41	0.869822	0.39508	1.63246
19.42	0.86721	0.39217	1.6302
19.43	0.864598	0.38926	1.62795
19.44	0.861985	0.38635	1.6257
19.45	0.859373	0.38344	1.62344
19.46	0.856761	0.380531	1.62119
19.47	0.854149	0.377621	1.61893
19.48	0.851537	0.374711	1.61668
19.49	0.848925	0.371801	1.61442
19.5	0.846313	0.368891	1.61217
19.51	0.843701	0.365981	1.60991
19.52	0.841089	0.363071	1.60766
19.53	0.838477	0.360162	1.6054
19.54	0.835865	0.357252	1.60315
19.55	0.833253	0.354342	1.6009
19.56	0.83064	0.351432	1.59864
19.57	0.828028	0.348522	1.59639
19.58	0.825416	0.345612	1.59413
19.59	0.822804	0.342702	1.59188
19.6	0.820192	0.339793	1.58962
19.61	0.81758	0.336883	1.58737
19.62	0.814968	0.333973	1.58511
19.63	0.812356	0.331063	1.58286
19.64	0.809744	0.328153	1.58061
19.65	0.807132	0.325243	1.57835
19.66	0.80452	0.322333	1.5761
19.67	0.801908	0.319424	1.57384
19.68	0.799296	0.316514	1.57159
19.69	0.796683	0.313604	1.56933
19.7	0.794071	0.310694	1.56708
19.71	0.791459	0.307784	1.56482
19.72	0.788847	0.304874	1.56257
19.73	0.786235	0.301964	1.56031
19.74	0.783623	0.299055	1.55806
19.75	0.781011	0.296145	1.55581
19.76	0.778399	0.293235	1.55355
19.77	0.775787	0.290325	1.5513
19.78	0.773175	0.287415	1.54904
19.79	0.770563	0.284505	1.54679
19.8	0.767951	0.281595	1.54453
19.81	0.765338	0.278686	1.54228
19.82	0.762726	0.275776	1.54002
19.83	0.760114	0.272866	1.53777
19.84	0.757502	0.269956	1.53551
19.85	0.75489	0.267046	1.53326
19.86	0.752278	0.264136	1.53101
19.87	0.749666	0.261226	1.52875
19.88	0.747054	0.258317	1.5265
19.89	0.744442	0.255407	1.52424
19.9	0.74183	0.252497	1.52199
19.91	0.739218	0.249587	1.51973
19.92	0.736606	0.246677	1.51748
19.93	0.733993	0.243767	1.51522
19.94	0.731381	0.240857	1.51297
19.95	0.728769	0.237948	1.51072
19.96	0.726157	0.235038	1.50846
19.97	0.723545	0.232128	1.50621
19.98	0.720933	0.229218	1.50395
[truncated: 1,202 more rows]

## Sheet: Singapore3
time	solidline	ymin	ymax
0	4.51316	4.28482	4.74916
0.01	4.52906	4.30035	4.76916
0.02	4.54492	4.31322	4.78906
0.03	4.56073	4.32585	4.80886
0.04	4.57649	4.33846	4.82897
0.05	4.59221	4.35269	4.84902
0.06	4.60787	4.36965	4.86218
0.07	4.62347	4.38631	4.87805
0.08	4.63903	4.4029	4.89648
0.09	4.65452	4.41945	4.91497
0.1	4.66996	4.43597	4.93768
0.11	4.68533	4.45129	4.96165
0.12	4.70064	4.46505	4.98011
0.13	4.71589	4.47878	4.996
0.14	4.73107	4.49204	5.01183
0.15	4.74618	4.50292	5.03183
0.16	4.76122	4.51378	5.05414
0.17	4.77619	4.52461	5.07623
0.18	4.79108	4.5354	5.09809
0.19	4.80589	4.54616	5.11972
0.2	4.82062	4.55662	5.1411
0.21	4.83527	4.56704	5.16224
0.22	4.84984	4.57743	5.18311
0.23	4.86432	4.58779	5.20371
0.24	4.8787	4.59811	5.22403
0.25	4.893	4.60839	5.24405
0.26	4.9072	4.61864	5.26378
0.27	4.9213	4.62884	5.28319
0.28	4.93531	4.63887	5.30229
0.29	4.94921	4.64761	5.3241
0.3	4.963	4.65632	5.34566
0.31	4.97669	4.66499	5.3668
0.32	4.99027	4.67363	5.38753
0.33	5.00373	4.68281	5.40781
0.34	5.01708	4.69294	5.42765
0.35	5.03031	4.70303	5.44703
0.36	5.04342	4.71307	5.46593
0.37	5.05641	4.72306	5.48622
0.38	5.06926	4.733	5.50646
0.39	5.08199	4.7429	5.52428
0.4	5.09459	4.75274	5.54091
0.41	5.10706	4.76253	5.55705
0.42	5.11938	4.77228	5.5727
0.43	5.13157	4.78197	5.58785
0.44	5.14361	4.7916	5.6025
0.45	5.15552	4.80119	5.61665
0.46	5.16727	4.81071	5.6303
0.47	5.17887	4.82019	5.64358
0.48	5.19033	4.8296	5.65648
0.49	5.20163	4.83896	5.66684
0.5	5.21277	4.84825	5.67652
0.51	5.22376	4.85749	5.68579
0.52	5.23459	4.86667	5.69464
0.53	5.24525	4.87578	5.70309
0.54	5.25575	4.88483	5.71115
0.55	5.26609	4.89382	5.71881
0.56	5.27626	4.90275	5.7261
0.57	5.28626	4.9116	5.73303
0.58	5.29609	4.9204	5.7396
0.59	5.30575	4.92912	5.74582
0.6	5.31524	4.93778	5.7517
0.61	5.32456	4.94636	5.75727
0.62	5.3337	4.95488	5.76252
0.63	5.34266	4.96333	5.76746
0.64	5.35145	4.9717	5.77212
0.65	5.36007	4.98	5.77649
0.66	5.36851	4.98823	5.78059
0.67	5.37677	4.99639	5.78443
0.68	5.38485	5.00447	5.78803
0.69	5.39276	5.01247	5.79138
0.7	5.40049	5.0204	5.79553
0.71	5.40804	5.02825	5.79943
0.72	5.41542	5.03602	5.80309
0.73	5.42262	5.04371	5.80651
0.74	5.42965	5.05132	5.80971
0.75	5.43651	5.05885	5.81268
0.76	5.44319	5.06631	5.81545
0.77	5.44969	5.07368	5.81802
0.78	5.45603	5.08096	5.82039
0.79	5.4622	5.08817	5.82259
0.8	5.4682	5.09529	5.8246
0.81	5.47403	5.10233	5.82645
0.82	5.47969	5.10928	5.82813
0.83	5.48519	5.11615	5.82966
0.84	5.49053	5.12293	5.83105
0.85	5.49571	5.12963	5.83229
0.86	5.50074	5.13624	5.8334
0.87	5.5056	5.14277	5.83438
0.88	5.51031	5.1492	5.83524
0.89	5.51487	5.15556	5.83598
0.9	5.51928	5.16182	5.83664
0.91	5.52355	5.16799	5.83802
0.92	5.52766	5.17408	5.83987
0.93	5.53164	5.18008	5.84157
0.94	5.53547	5.18599	5.84312
0.95	5.53917	5.19182	5.84454
0.96	5.54273	5.19755	5.84583
0.97	5.54616	5.20271	5.84699
0.98	5.54945	5.20773	5.84804
0.99	5.55262	5.21266	5.84897
1	5.55567	5.2175	5.84979
1.01	5.55859	5.22225	5.85051
1.02	5.56139	5.22691	5.85113
1.03	5.56408	5.23148	5.85165
1.04	5.56664	5.23596	5.85209
1.05	5.5691	5.24035	5.85243
1.06	5.57145	5.24466	5.8527
1.07	5.57369	5.24887	5.85288
1.08	5.57582	5.253	5.853
1.09	5.57785	5.25704	5.85304
1.1	5.57979	5.261	5.85301
1.11	5.58162	5.26487	5.85208
1.12	5.58336	5.26866	5.85109
1.13	5.58501	5.27236	5.85006
1.14	5.58657	5.27598	5.84916
1.15	5.58803	5.27945	5.84875
1.16	5.58942	5.28285	5.8483
1.17	5.59072	5.28616	5.84779
1.18	5.59194	5.2894	5.84724
1.19	5.59308	5.29255	5.84665
1.2	5.59414	5.29563	5.84602
1.21	5.59513	5.29863	5.84535
1.22	5.59605	5.30156	5.84465
1.23	5.59689	5.30441	5.84391
1.24	5.59767	5.30718	5.84313
1.25	5.59838	5.30988	5.84233
1.26	5.59903	5.31251	5.84149
1.27	5.59961	5.31506	5.84063
1.28	5.60014	5.31755	5.83974
1.29	5.6006	5.31996	5.83883
1.3	5.601	5.32231	5.83789
1.31	5.60135	5.32459	5.83692
1.32	5.60165	5.3268	5.83594
1.33	5.60189	5.32894	5.83493
1.34	5.60209	5.33102	5.8339
1.35	5.60223	5.33303	5.83286
1.36	5.60232	5.33499	5.83179
1.37	5.60237	5.33687	5.83071
1.38	5.60238	5.3387	5.82961
1.39	5.60234	5.34047	5.8285
1.4	5.60225	5.34217	5.82737
1.41	5.60213	5.34382	5.82623
1.42	5.60197	5.34541	5.82508
1.43	5.60177	5.34695	5.82394
1.44	5.60153	5.34827	5.82278
1.45	5.60125	5.34916	5.82162
1.46	5.60094	5.35001	5.82053
1.47	5.6006	5.35081	5.81962
1.48	5.60022	5.35157	5.81869
1.49	5.59981	5.35229	5.81773
1.5	5.59937	5.35297	5.81676
1.51	5.5989	5.35362	5.81577
1.52	5.5984	5.35422	5.81477
1.53	5.59787	5.35478	5.81375
1.54	5.59732	5.35531	5.81271
1.55	5.59674	5.3558	5.81166
1.56	5.59613	5.35626	5.8106
1.57	5.5955	5.35668	5.80952
1.58	5.59484	5.35707	5.80843
1.59	5.59417	5.35742	5.80733
1.6	5.59347	5.35774	5.80622
1.61	5.59274	5.35803	5.80509
1.62	5.592	5.35829	5.80396
1.63	5.59124	5.35852	5.80281
1.64	5.59045	5.35872	5.80166
1.65	5.58965	5.35888	5.80049
1.66	5.58883	5.35902	5.79932
1.67	5.58799	5.35914	5.79814
1.68	5.58713	5.35922	5.79695
1.69	5.58626	5.35928	5.79575
1.7	5.58537	5.35931	5.79454
1.71	5.58446	5.35932	5.79333
1.72	5.58354	5.3593	5.79211
1.73	5.5826	5.35926	5.79088
1.74	5.58165	5.35919	5.78965
1.75	5.58069	5.3591	5.78841
1.76	5.57971	5.35899	5.78716
1.77	5.57872	5.35885	5.78591
1.78	5.57772	5.35869	5.78465
1.79	5.5767	5.35852	5.78339
1.8	5.57567	5.35832	5.78213
1.81	5.57464	5.3581	5.78085
1.82	5.57359	5.35786	5.77958
1.83	5.57252	5.3576	5.7783
1.84	5.57145	5.35732	5.77701
1.85	5.57037	5.35702	5.77573
1.86	5.56928	5.35671	5.77443
1.87	5.56818	5.35638	5.77314
1.88	5.56707	5.35603	5.77184
1.89	5.56595	5.35566	5.77053
1.9	5.56482	5.35528	5.76923
1.91	5.56368	5.35488	5.76792
1.92	5.56254	5.35446	5.7666
1.93	5.56139	5.35403	5.76529
1.94	5.56023	5.35359	5.76397
1.95	5.55906	5.35313	5.76265
1.96	5.55789	5.35265	5.76132
1.97	5.5567	5.35216	5.76
1.98	5.55552	5.35166	5.75867
1.99	5.55432	5.35115	5.75734
2	5.55312	5.35062	5.756
2.01	5.55191	5.35008	5.75467
2.02	5.5507	5.34952	5.75333
2.03	5.54948	5.34896	5.75199
2.04	5.54825	5.34838	5.75065
2.05	5.54702	5.34779	5.74931
2.06	5.54579	5.34719	5.74796
2.07	5.54454	5.34657	5.74662
2.08	5.5433	5.34595	5.74527
2.09	5.54205	5.34532	5.74392
2.1	5.54079	5.34467	5.74257
2.11	5.53953	5.34402	5.74121
2.12	5.53827	5.34336	5.73986
2.13	5.537	5.34268	5.73851
2.14	5.53572	5.342	5.73715
2.15	5.53445	5.34131	5.73579
2.16	5.53316	5.3406	5.73443
2.17	5.53188	5.33989	5.73307
2.18	5.53059	5.33918	5.73171
2.19	5.5293	5.33845	5.73035
2.2	5.528	5.33771	5.72898
2.21	5.5267	5.33697	5.72762
2.22	5.5254	5.33622	5.72625
2.23	5.52409	5.33546	5.72489
2.24	5.52278	5.33469	5.72352
2.25	5.52147	5.33392	5.72215
2.26	5.52016	5.33314	5.72078
2.27	5.51884	5.33235	5.71941
2.28	5.51752	5.33155	5.71804
2.29	5.51619	5.33075	5.71667
2.3	5.51487	5.32995	5.7153
2.31	5.51354	5.32913	5.71393
2.32	5.51221	5.32831	5.71255
2.33	5.51087	5.32748	5.71118
2.34	5.50954	5.32665	5.7098
2.35	5.5082	5.32581	5.70843
2.36	5.50686	5.32497	5.70705
2.37	5.50552	5.32412	5.70568
2.38	5.50417	5.32326	5.7043
2.39	5.50283	5.3224	5.70292
2.4	5.50148	5.32154	5.70154
2.41	5.50013	5.32067	5.70017
2.42	5.49877	5.31979	5.69879
2.43	5.49742	5.31891	5.69741
2.44	5.49606	5.31803	5.69603
2.45	5.4947	5.31714	5.69465
2.46	5.49334	5.31624	5.69327
2.47	5.49198	5.31534	5.69189
2.48	5.49062	5.31444	5.6905
2.49	5.48926	5.31353	5.68912
2.5	5.48789	5.31253	5.68774
2.51	5.48652	5.31142	5.68636
2.52	5.48515	5.3103	5.68498
2.53	5.48378	5.30918	5.68359
2.54	5.48241	5.30806	5.68221
2.55	5.48104	5.30693	5.68083
2.56	5.47966	5.3058	5.67944
2.57	5.47829	5.30467	5.67806
2.58	5.47691	5.30354	5.67667
2.59	5.47553	5.3024	5.67529
2.6	5.47416	5.30126	5.6739
2.61	5.47278	5.30012	5.67252
2.62	5.47139	5.29898	5.67113
2.63	5.47001	5.29783	5.66975
2.64	5.46863	5.29668	5.66836
2.65	5.46724	5.29553	5.66697
2.66	5.46586	5.29437	5.66559
2.67	5.46447	5.29322	5.6642
2.68	5.46308	5.29206	5.66281
2.69	5.4617	5.2909	5.66143
2.7	5.46031	5.28973	5.66004
2.71	5.45892	5.28857	5.65865
2.72	5.45753	5.2874	5.65727
2.73	5.45613	5.28623	5.65588
2.74	5.45474	5.28506	5.65449
2.75	5.45335	5.28389	5.6531
2.76	5.45195	5.28271	5.65171
2.77	5.45056	5.28154	5.65033
2.78	5.44916	5.28036	5.64894
2.79	5.44777	5.27918	5.64755
2.8	5.44637	5.278	5.64616
2.81	5.44497	5.27681	5.64477
2.82	5.44358	5.27563	5.64338
2.83	5.44218	5.27444	5.64199
2.84	5.44078	5.27325	5.6406
2.85	5.43938	5.27206	5.63921
2.86	5.43798	5.27087	5.63783
2.87	5.43657	5.26968	5.63644
2.88	5.43517	5.26849	5.63505
2.89	5.43377	5.26729	5.63366
2.9	5.43237	5.26609	5.63227
2.91	5.43096	5.26489	5.63088
2.92	5.42956	5.26369	5.62949
2.93	5.42815	5.26249	5.6281
2.94	5.42675	5.26129	5.62671
2.95	5.42534	5.26009	5.62532
2.96	5.42394	5.25888	5.62393
2.97	5.42253	5.25767	5.62253
2.98	5.42112	5.25647	5.62114
2.99	5.41972	5.25526	5.61975
3	5.41831	5.25405	5.61836
3.01	5.4169	5.25284	5.61697
3.02	5.41549	5.25163	5.61558
3.03	5.41408	5.25041	5.61419
3.04	5.41267	5.2492	5.6128
3.05	5.41126	5.24798	5.61141
3.06	5.40985	5.24677	5.61002
3.07	5.40844	5.24555	5.60863
3.08	5.40703	5.24433	5.60724
3.09	5.40562	5.24311	5.60584
3.1	5.40421	5.24187	5.60445
3.11	5.4028	5.24064	5.60306
3.12	5.40139	5.2394	5.60167
3.13	5.39997	5.23817	5.60028
3.14	5.39856	5.23693	5.59889
3.15	5.39715	5.23569	5.5975
3.16	5.39573	5.23446	5.5961
3.17	5.39432	5.23322	5.59471
3.18	5.39291	5.23198	5.59332
3.19	5.39149	5.23074	5.59193
3.2	5.39008	5.2295	5.59054
3.21	5.38866	5.22825	5.58915
3.22	5.38725	5.22701	5.58775
3.23	5.38583	5.22577	5.58636
3.24	5.38442	5.22452	5.58497
3.25	5.383	5.22328	5.58358
3.26	5.38158	5.22203	5.58219
3.27	5.38017	5.22079	5.58079
3.28	5.37875	5.21957	5.5794
3.29	5.37733	5.21849	5.57801
3.3	5.37592	5.21741	5.57662
3.31	5.3745	5.21632	5.57522
3.32	5.37308	5.21523	5.57383
3.33	5.37167	5.21414	5.57244
3.34	5.37025	5.21305	5.57105
3.35	5.36883	5.21196	5.56966
3.36	5.36741	5.21086	5.56826
3.37	5.36599	5.20962	5.56687
3.38	5.36457	5.20839	5.56548
3.39	5.36316	5.20715	5.56409
3.4	5.36174	5.20591	5.56269
3.41	5.36032	5.20467	5.5613
3.42	5.3589	5.20342	5.55991
3.43	5.35748	5.20218	5.55852
3.44	5.35606	5.20093	5.55712
3.45	5.35464	5.19969	5.55573
3.46	5.35322	5.19844	5.55434
3.47	5.3518	5.19719	5.55295
3.48	5.35038	5.19594	5.55155
3.49	5.34896	5.19468	5.55016
3.5	5.34754	5.19341	5.54877
3.51	5.34612	5.19214	5.54738
3.52	5.3447	5.19087	5.54598
3.53	5.34328	5.1896	5.54459
3.54	5.34186	5.18832	5.5432
3.55	5.34043	5.18705	5.54181
3.56	5.33901	5.18573	5.54041
3.57	5.33759	5.18435	5.53902
3.58	5.33617	5.18297	5.53763
3.59	5.33475	5.18158	5.53623
3.6	5.33333	5.1802	5.53484
3.61	5.33191	5.17881	5.53345
3.62	5.33048	5.17743	5.53206
3.63	5.32906	5.17604	5.53066
3.64	5.32764	5.17466	5.52927
3.65	5.32622	5.17328	5.52788
3.66	5.32479	5.17189	5.52648
3.67	5.32337	5.17051	5.52509
3.68	5.32195	5.16912	5.5237
3.69	5.32053	5.16774	5.52231
3.7	5.3191	5.16635	5.52091
3.71	5.31768	5.16497	5.51952
3.72	5.31626	5.16358	5.51813
3.73	5.31484	5.1622	5.51673
3.74	5.31341	5.16081	5.51534
3.75	5.31199	5.15943	5.51395
3.76	5.31057	5.15804	5.51256
3.77	5.30914	5.15666	5.51116
3.78	5.30772	5.15527	5.50977
3.79	5.3063	5.15388	5.50838
3.8	5.30487	5.1525	5.50698
3.81	5.30345	5.15111	5.50559
3.82	5.30202	5.14973	5.5042
3.83	5.3006	5.14834	5.5028
3.84	5.29918	5.14696	5.50141
3.85	5.29775	5.14557	5.50002
3.86	5.29633	5.14418	5.49863
3.87	5.2949	5.1428	5.49723
3.88	5.29348	5.14141	5.49596
3.89	5.29206	5.14002	5.4947
3.9	5.29063	5.13864	5.49344
3.91	5.28921	5.13725	5.49219
3.92	5.28778	5.13587	5.49093
3.93	5.28636	5.13448	5.48967
3.94	5.28493	5.13309	5.48841
3.95	5.28351	5.13171	5.48716
3.96	5.28208	5.13032	5.4859
3.97	5.28066	5.12893	5.48464
3.98	5.27923	5.12755	5.48339
3.99	5.27781	5.12616	5.48213
4	5.27638	5.12477	5.48087
4.01	5.27496	5.12339	5.47961
4.02	5.27353	5.122	5.47836
4.03	5.27211	5.12061	5.4771
4.04	5.27068	5.11922	5.47584
4.05	5.26926	5.11784	5.47458
4.06	5.26783	5.11627	5.47333
4.07	5.26641	5.1147	5.47207
4.08	5.26498	5.11313	5.47081
4.09	5.26356	5.11156	5.46955
4.1	5.26213	5.10999	5.4683
4.11	5.26071	5.10842	5.46704
4.12	5.25928	5.10685	5.46578
4.13	5.25786	5.10528	5.46453
4.14	5.25643	5.10371	5.46327
4.15	5.255	5.10213	5.46201
4.16	5.25358	5.10056	5.46075
4.17	5.25215	5.09899	5.4595
4.18	5.25073	5.09742	5.45824
4.19	5.2493	5.09585	5.45698
4.2	5.24788	5.09428	5.45572
4.21	5.24645	5.09271	5.45447
4.22	5.24502	5.09114	5.45321
4.23	5.2436	5.08957	5.45195
4.24	5.24217	5.08798	5.45069
4.25	5.24075	5.08639	5.44944
4.26	5.23932	5.08481	5.44818
4.27	5.23789	5.08322	5.44692
4.28	5.23647	5.08163	5.44566
4.29	5.23504	5.08004	5.44441
4.3	5.23361	5.07846	5.44315
4.31	5.23219	5.07696	5.44189
4.32	5.23076	5.07556	5.44064
4.33	5.22934	5.07416	5.43938
4.34	5.22791	5.07276	5.43812
4.35	5.22648	5.07136	5.43686
4.36	5.22506	5.06996	5.43561
4.37	5.22363	5.06856	5.43435
4.38	5.2222	5.06716	5.43309
4.39	5.22078	5.06576	5.43183
4.4	5.21935	5.06436	5.43058
4.41	5.21792	5.06297	5.42932
4.42	5.2165	5.06157	5.42807
4.43	5.21507	5.06017	5.42682
4.44	5.21364	5.05877	5.42557
4.45	5.21222	5.05737	5.42433
4.46	5.21079	5.05597	5.42308
4.47	5.20937	5.05457	5.42184
4.48	5.20794	5.05317	5.42059
4.49	5.20651	5.05177	5.41934
4.5	5.20508	5.05037	5.4181
4.51	5.20366	5.04897	5.41685
4.52	5.20223	5.04757	5.41561
4.53	5.2008	5.04617	5.41436
4.54	5.19938	5.04477	5.41311
4.55	5.19795	5.04337	5.41187
4.56	5.19652	5.04197	5.41062
4.57	5.1951	5.04057	5.40938
4.58	5.19367	5.03917	5.40813
4.59	5.19224	5.03777	5.40688
4.6	5.19082	5.03637	5.40564
4.61	5.18939	5.03497	5.40439
4.62	5.18796	5.03357	5.40315
4.63	5.18654	5.03217	5.4019
4.64	5.18511	5.03077	5.40065
4.65	5.18368	5.02936	5.39941
4.66	5.18225	5.02796	5.39816
4.67	5.18083	5.02656	5.39692
4.68	5.1794	5.02516	5.39567
4.69	5.17797	5.02376	5.39442
4.7	5.17655	5.02236	5.39318
4.71	5.17512	5.02096	5.39193
4.72	5.17369	5.01956	5.39069
4.73	5.17226	5.01816	5.38944
4.74	5.17084	5.01676	5.38819
4.75	5.16941	5.01536	5.38695
4.76	5.16798	5.01396	5.3857
4.77	5.16655	5.01256	5.38446
4.78	5.16513	5.01116	5.38321
4.79	5.1637	5.00976	5.38196
4.8	5.16227	5.00836	5.38072
4.81	5.16085	5.00696	5.37947
4.82	5.15942	5.00555	5.37823
4.83	5.15799	5.00415	5.37698
4.84	5.15656	5.00275	5.37573
4.85	5.15514	5.00135	5.37449
4.86	5.15371	4.99995	5.37324
4.87	5.15228	4.99854	5.372
4.88	5.15085	4.99714	5.37075
4.89	5.14943	4.99574	5.3695
4.9	5.148	4.99434	5.36826
4.91	5.14657	4.99293	5.36701
4.92	5.14514	4.99153	5.36577
4.93	5.14372	4.99013	5.36452
4.94	5.14229	4.98872	5.36327
4.95	5.14086	4.98732	5.36203
4.96	5.13943	4.98592	5.36078
4.97	5.13801	4.98451	5.35954
4.98	5.13658	4.98311	5.35829
4.99	5.13515	4.98171	5.35704
5	5.13372	4.9803	5.3558
5.01	5.1323	4.9789	5.3547
5.02	5.13087	4.9775	5.35362
5.03	5.12944	4.97609	5.35254
5.04	5.12801	4.97469	5.35147
5.05	5.12659	4.97329	5.35039
5.06	5.12516	4.97188	5.34931
5.07	5.12373	4.97048	5.34823
5.08	5.1223	4.96908	5.34715
5.09	5.12088	4.96767	5.34608
5.1	5.11945	4.96627	5.345
5.11	5.11802	4.96487	5.34392
5.12	5.11659	4.96346	5.34284
5.13	5.11516	4.96206	5.34176
5.14	5.11374	4.96066	5.34069
5.15	5.11231	4.95925	5.33961
5.16	5.11088	4.95785	5.33853
5.17	5.10945	4.95645	5.33745
5.18	5.10803	4.95504	5.33637
5.19	5.1066	4.95364	5.3353
5.2	5.10517	4.95223	5.33422
5.21	5.10374	4.95083	5.33314
5.22	5.10232	4.94943	5.33206
5.23	5.10089	4.94802	5.33098
5.24	5.09946	4.94662	5.32991
5.25	5.09803	4.94522	5.32883
5.26	5.0966	4.94381	5.32775
5.27	5.09518	4.94241	5.32667
5.28	5.09375	4.94101	5.32559
5.29	5.09232	4.9396	5.32452
5.3	5.09089	4.9382	5.32344
5.31	5.08946	4.9368	5.32236
5.32	5.08804	4.93539	5.32128
5.33	5.08661	4.93399	5.3202
5.34	5.08518	4.93258	5.31912
5.35	5.08375	4.93118	5.31805
5.36	5.08233	4.92978	5.31697
5.37	5.0809	4.92837	5.31589
5.38	5.07947	4.92697	5.31481
5.39	5.07804	4.92557	5.31373
5.4	5.07661	4.92416	5.31266
5.41	5.07519	4.92276	5.31158
5.42	5.07376	4.92135	5.3105
5.43	5.07233	4.91995	5.30942
5.44	5.0709	4.91855	5.30834
5.45	5.06947	4.91714	5.30727
5.46	5.06805	4.91574	5.30619
5.47	5.06662	4.91433	5.30511
5.48	5.06519	4.91293	5.30403
5.49	5.06376	4.91153	5.30295
5.5	5.06233	4.91012	5.30187
5.51	5.06091	4.90872	5.3008
5.52	5.05948	4.90731	5.29972
5.53	5.05805	4.90591	5.29864
5.54	5.05662	4.90451	5.29756
5.55	5.05519	4.9031	5.29648
5.56	5.05377	4.9017	5.29541
5.57	5.05234	4.9003	5.29433
5.58	5.05091	4.89889	5.29325
5.59	5.04948	4.89749	5.29217
5.6	5.04805	4.89608	5.29109
5.61	5.04663	4.89468	5.29001
5.62	5.0452	4.89328	5.28894
5.63	5.04377	4.89187	5.28786
5.64	5.04234	4.89047	5.28678
5.65	5.04091	4.88906	5.2857
5.66	5.03949	4.88766	5.28462
5.67	5.03806	4.88626	5.28354
5.68	5.03663	4.88485	5.28247
5.69	5.0352	4.88345	5.28139
5.7	5.03377	4.88204	5.28031
5.71	5.03235	4.88064	5.27923
5.72	5.03092	4.87923	5.27815
5.73	5.02949	4.87783	5.27708
5.74	5.02806	4.87643	5.276
5.75	5.02663	4.87502	5.27492
5.76	5.02521	4.87362	5.27384
5.77	5.02378	4.87221	5.27276
5.78	5.02235	4.87081	5.27168
5.79	5.02092	4.86941	5.27061
5.8	5.01949	4.868	5.26953
5.81	5.01806	4.8666	5.26845
5.82	5.01664	4.86519	5.26737
5.83	5.01521	4.86379	5.26629
5.84	5.01378	4.86239	5.26521
5.85	5.01235	4.86098	5.26414
5.86	5.01092	4.85958	5.26306
5.87	5.0095	4.85817	5.26198
5.88	5.00807	4.85677	5.2609
5.89	5.00664	4.85536	5.25982
5.9	5.00521	4.85396	5.25875
5.91	5.00378	4.85256	5.25767
5.92	5.00236	4.85115	5.25659
5.93	5.00093	4.84975	5.25551
5.94	4.9995	4.84834	5.25443
5.95	4.99807	4.84694	5.25335
5.96	4.99664	4.84553	5.25228
5.97	4.99521	4.84413	5.2512
5.98	4.99379	4.84273	5.25012
5.99	4.99236	4.84132	5.24904
6	4.99093	4.83992	5.24796
6.01	4.9895	4.83851	5.24688
6.02	4.98807	4.83711	5.24581
6.03	4.98665	4.8357	5.24473
6.04	4.98522	4.8343	5.24365
6.05	4.98379	4.8329	5.24257
6.06	4.98236	4.83149	5.24149
6.07	4.98093	4.83009	5.24042
6.08	4.9795	4.82868	5.23935
6.09	4.97808	4.82728	5.23828
6.1	4.97665	4.82587	5.2372
6.11	4.97522	4.82447	5.23613
6.12	4.97379	4.82307	5.23506
6.13	4.97236	4.82166	5.23399
6.14	4.97093	4.82026	5.23292
6.15	4.96951	4.81885	5.23184
6.16	4.96808	4.81745	5.23077
6.17	4.96665	4.81604	5.2297
6.18	4.96522	4.81464	5.22863
6.19	4.96379	4.81324	5.22755
6.2	4.96237	4.81183	5.22648
6.21	4.96094	4.81043	5.22541
6.22	4.95951	4.80902	5.22434
6.23	4.95808	4.80762	5.22327
6.24	4.95665	4.80621	5.22219
6.25	4.95522	4.80481	5.22112
6.26	4.9538	4.8034	5.22005
6.27	4.95237	4.802	5.21898
6.28	4.95094	4.8006	5.21791
6.29	4.94951	4.79919	5.21683
6.3	4.94808	4.79779	5.21576
6.31	4.94665	4.79638	5.21469
6.32	4.94523	4.79498	5.21362
6.33	4.9438	4.79357	5.21255
6.34	4.94237	4.79217	5.21147
6.35	4.94094	4.79077	5.2104
6.36	4.93951	4.78936	5.20933
6.37	4.93808	4.78796	5.20826
6.38	4.93666	4.78655	5.20719
6.39	4.93523	4.78515	5.20611
6.4	4.9338	4.78374	5.20504
6.41	4.93237	4.78234	5.20397
6.42	4.93094	4.78093	5.2029
6.43	4.92951	4.77953	5.20183
6.44	4.92809	4.77813	5.20075
6.45	4.92666	4.77672	5.19968
6.46	4.92523	4.77532	5.19861
6.47	4.9238	4.77391	5.19754
6.48	4.92237	4.77251	5.19646
6.49	4.92095	4.7711	5.19539
6.5	4.91952	4.7697	5.19432
6.51	4.91809	4.76829	5.19325
6.52	4.91666	4.76689	5.19218
6.53	4.91523	4.76548	5.1911
6.54	4.9138	4.76408	5.19003
6.55	4.91238	4.76268	5.18896
6.56	4.91095	4.76127	5.18789
6.57	4.90952	4.75987	5.18682
6.58	4.90809	4.75846	5.18574
6.59	4.90666	4.75706	5.18467
6.6	4.90523	4.75565	5.1836
6.61	4.90381	4.75425	5.18253
6.62	4.90238	4.75284	5.18146
6.63	4.90095	4.75144	5.18038
6.64	4.89952	4.75003	5.17931
6.65	4.89809	4.74863	5.17824
6.66	4.89666	4.74723	5.17717
6.67	4.89524	4.74582	5.17609
6.68	4.89381	4.74442	5.17502
6.69	4.89238	4.74301	5.17395
6.7	4.89095	4.74161	5.17288
6.71	4.88952	4.7402	5.17181
6.72	4.88809	4.7388	5.17073
6.73	4.88666	4.73739	5.16966
6.74	4.88524	4.73599	5.16859
6.75	4.88381	4.73458	5.16752
6.76	4.88238	4.73318	5.16645
6.77	4.88095	4.73178	5.16537
6.78	4.87952	4.73037	5.1643
6.79	4.87809	4.72897	5.16323
6.8	4.87667	4.72756	5.16216
6.81	4.87524	4.72616	5.16109
6.82	4.87381	4.72475	5.16001
6.83	4.87238	4.72335	5.15894
6.84	4.87095	4.72194	5.15787
6.85	4.86952	4.72054	5.1568
6.86	4.8681	4.71913	5.15572
6.87	4.86667	4.71773	5.15465
6.88	4.86524	4.71632	5.15358
6.89	4.86381	4.71492	5.15251
6.9	4.86238	4.71352	5.15144
6.91	4.86095	4.71211	5.15036
6.92	4.85953	4.71071	5.14929
6.93	4.8581	4.7093	5.14822
6.94	4.85667	4.7079	5.14715
6.95	4.85524	4.70649	5.14608
6.96	4.85381	4.70509	5.145
6.97	4.85238	4.70368	5.14393
6.98	4.85096	4.70228	5.14286
6.99	4.84953	4.70087	5.14179
7	4.8481	4.69947	5.14072
7.01	4.84667	4.69806	5.13964
7.02	4.84524	4.69666	5.13857
7.03	4.84381	4.69526	5.1375
7.04	4.84239	4.69385	5.13643
7.05	4.84096	4.69245	5.13535
7.06	4.83953	4.69104	5.13428
7.07	4.8381	4.68964	5.13321
7.08	4.83667	4.68823	5.13214
7.09	4.83524	4.68683	5.13107
7.1	4.83381	4.68542	5.12999
7.11	4.83239	4.68402	5.12892
7.12	4.83096	4.68261	5.12785
7.13	4.82953	4.68121	5.12678
7.14	4.8281	4.6798	5.12571
7.15	4.82667	4.6784	5.12463
7.16	4.82524	4.67699	5.12356
7.17	4.82382	4.67559	5.12249
7.18	4.82239	4.67419	5.12142
7.19	4.82096	4.67278	5.12034
7.2	4.81953	4.67138	5.11927
7.21	4.8181	4.66997	5.1182
7.22	4.81667	4.66857	5.11713
7.23	4.81525	4.66716	5.11606
7.24	4.81382	4.66576	5.11498
7.25	4.81239	4.66435	5.11391
7.26	4.81096	4.66295	5.11284
7.27	4.80953	4.66154	5.11177
7.28	4.8081	4.66014	5.1107
7.29	4.80667	4.65873	5.10962
7.3	4.80525	4.65733	5.10855
7.31	4.80382	4.65592	5.10748
7.32	4.80239	4.65452	5.10641
7.33	4.80096	4.65312	5.10533
7.34	4.79953	4.65171	5.10426
7.35	4.7981	4.65031	5.10319
7.36	4.79668	4.6489	5.10212
7.37	4.79525	4.6475	5.10105
7.38	4.79382	4.64609	5.09997
7.39	4.79239	4.64469	5.0989
7.4	4.79096	4.64328	5.09783
7.41	4.78953	4.64188	5.09676
7.42	4.78811	4.64047	5.09569
7.43	4.78668	4.63907	5.09461
7.44	4.78525	4.63766	5.09354
7.45	4.78382	4.63626	5.09247
7.46	4.78239	4.63485	5.0914
7.47	4.78096	4.63345	5.09032
7.48	4.77953	4.63204	5.08925
7.49	4.77811	4.63064	5.08818
7.5	4.77668	4.62923	5.08711
7.51	4.77525	4.62783	5.08604
7.52	4.77382	4.62643	5.08496
7.53	4.77239	4.62502	5.08389
7.54	4.77096	4.62362	5.08282
7.55	4.76954	4.62221	5.08175
7.56	4.76811	4.62081	5.08068
7.57	4.76668	4.6194	5.0796
7.58	4.76525	4.618	5.07853
7.59	4.76382	4.61659	5.07746
7.6	4.76239	4.61519	5.07639
7.61	4.76096	4.61378	5.07531
7.62	4.75954	4.61238	5.07424
7.63	4.75811	4.61097	5.07317
7.64	4.75668	4.60952	5.0721
7.65	4.75525	4.608	5.07103
7.66	4.75382	4.60648	5.06995
7.67	4.75239	4.60496	5.06888
7.68	4.75097	4.60344	5.06781
7.69	4.74954	4.60192	5.06674
7.7	4.74811	4.6004	5.06567
7.71	4.74668	4.59888	5.06459
7.72	4.74525	4.59735	5.06352
7.73	4.74382	4.59583	5.06245
7.74	4.74239	4.59431	5.06138
7.75	4.74097	4.59279	5.0603
7.76	4.73954	4.59127	5.05923
7.77	4.73811	4.58975	5.05816
7.78	4.73668	4.58823	5.05714
7.79	4.73525	4.58671	5.05612
7.8	4.73382	4.58518	5.05511
7.81	4.7324	4.58366	5.05409
7.82	4.73097	4.58214	5.05307
7.83	4.72954	4.58062	5.05205
7.84	4.72811	4.5791	5.05103
7.85	4.72668	4.57758	5.05002
7.86	4.72525	4.57606	5.049
7.87	4.72382	4.57454	5.04798
7.88	4.7224	4.57301	5.04696
7.89	4.72097	4.57149	5.04594
7.9	4.71954	4.56997	5.04492
7.91	4.71811	4.56845	5.04391
7.92	4.71668	4.56693	5.04289
7.93	4.71525	4.56541	5.04187
7.94	4.71383	4.56389	5.04085
7.95	4.7124	4.56236	5.03983
7.96	4.71097	4.56084	5.03882
7.97	4.70954	4.55932	5.0378
7.98	4.70811	4.5578	5.03678
7.99	4.70668	4.55628	5.03576
8	4.70525	4.55476	5.03474
8.01	4.70383	4.55324	5.03369
8.02	4.7024	4.55172	5.03253
8.03	4.70097	4.55019	5.03138
8.04	4.69954	4.54867	5.03022
8.05	4.69811	4.54715	5.02907
8.06	4.69668	4.54563	5.02791
8.07	4.69526	4.54411	5.02676
8.08	4.69383	4.54259	5.0256
8.09	4.6924	4.54107	5.02445
8.1	4.69097	4.53955	5.02329
8.11	4.68954	4.53802	5.02214
8.12	4.68811	4.5365	5.02098
8.13	4.68668	4.53498	5.01983
8.14	4.68526	4.53346	5.01867
8.15	4.68383	4.53194	5.01752
8.16	4.6824	4.53042	5.01636
8.17	4.68097	4.5289	5.01521
8.18	4.67954	4.52738	5.01405
8.19	4.67811	4.52585	5.0129
8.2	4.67668	4.52433	5.01174
8.21	4.67526	4.5228	5.01059
8.22	4.67383	4.52127	5.00943
8.23	4.6724	4.51974	5.00828
8.24	4.67097	4.51821	5.00712
8.25	4.66954	4.51667	5.00597
8.26	4.66811	4.51514	5.00482
8.27	4.66669	4.51361	5.00366
8.28	4.66526	4.51208	5.00251
8.29	4.66383	4.51055	5.00135
8.3	4.6624	4.50902	5.0002
8.31	4.66097	4.50748	4.99904
8.32	4.65954	4.50595	4.99789
8.33	4.65811	4.50442	4.99673
8.34	4.65669	4.50289	4.99558
8.35	4.65526	4.50136	4.99442
8.36	4.65383	4.49983	4.99327
8.37	4.6524	4.4983	4.99211
8.38	4.65097	4.49676	4.99096
8.39	4.64954	4.49523	4.9898
8.4	4.64811	4.4937	4.98865
8.41	4.64669	4.49217	4.98749
8.42	4.64526	4.49064	4.98634
8.43	4.64383	4.48911	4.98518
8.44	4.6424	4.48757	4.98403
8.45	4.64097	4.48604	4.98287
8.46	4.63954	4.48451	4.98172
8.47	4.63812	4.48298	4.98056
8.48	4.63669	4.48145	4.97941
8.49	4.63526	4.47992	4.97825
8.5	4.63383	4.47839	4.9771
8.51	4.6324	4.47685	4.97594
8.52	4.63097	4.47532	4.97479
8.53	4.62954	4.47379	4.97363
8.54	4.62812	4.47226	4.97248
8.55	4.62669	4.47073	4.97132
8.56	4.62526	4.4692	4.97017
8.57	4.62383	4.46766	4.96902
8.58	4.6224	4.46613	4.96786
8.59	4.62097	4.4646	4.96671
8.6	4.61954	4.46307	4.96555
8.61	4.61812	4.46154	4.9644
8.62	4.61669	4.46001	4.96324
8.63	4.61526	4.45848	4.96209
8.64	4.61383	4.45694	4.96093
8.65	4.6124	4.45541	4.95978
8.66	4.61097	4.45388	4.95862
8.67	4.60955	4.45235	4.95747
8.68	4.60812	4.45082	4.95631
8.69	4.60669	4.44929	4.95516
8.7	4.60526	4.44775	4.954
8.71	4.60383	4.44622	4.95285
8.72	4.6024	4.44469	4.95169
8.73	4.60097	4.44316	4.95054
8.74	4.59955	4.44163	4.94938
8.75	4.59812	4.4401	4.94823
8.76	4.59669	4.43856	4.94707
8.77	4.59526	4.43703	4.94592
8.78	4.59383	4.4355	4.94476
8.79	4.5924	4.43397	4.94361
8.8	4.59097	4.43244	4.94245
8.81	4.58955	4.43091	4.9413
8.82	4.58812	4.42938	4.94014
8.83	4.58669	4.42784	4.93899
8.84	4.58526	4.42631	4.93783
8.85	4.58383	4.42478	4.93668
8.86	4.5824	4.42325	4.93552
8.87	4.58097	4.42172	4.93437
8.88	4.57955	4.42019	4.93322
8.89	4.57812	4.41865	4.93208
8.9	4.57669	4.41712	4.93093
8.91	4.57526	4.41559	4.92979
8.92	4.57383	4.41406	4.92865
8.93	4.5724	4.41253	4.92751
8.94	4.57098	4.411	4.92637
8.95	4.56955	4.40947	4.92522
8.96	4.56812	4.40793	4.92408
8.97	4.56669	4.4064	4.92294
8.98	4.56526	4.40487	4.9218
8.99	4.56383	4.40334	4.92065
9	4.5624	4.40181	4.91951
9.01	4.56098	4.40028	4.91837
9.02	4.55955	4.39874	4.91723
9.03	4.55812	4.39721	4.91608
9.04	4.55669	4.39568	4.91494
9.05	4.55526	4.39415	4.9138
9.06	4.55383	4.39262	4.91266
9.07	4.5524	4.39109	4.91151
9.08	4.55098	4.38955	4.91037
9.09	4.54955	4.38802	4.90923
9.1	4.54812	4.38649	4.90809
9.11	4.54669	4.38496	4.90694
9.12	4.54526	4.38343	4.9058
9.13	4.54383	4.3819	4.90466
9.14	4.5424	4.38037	4.90352
9.15	4.54098	4.37883	4.90238
9.16	4.53955	4.3773	4.90123
9.17	4.53812	4.37577	4.90009
9.18	4.53669	4.37424	4.89895
9.19	4.53526	4.37271	4.89781
9.2	4.53383	4.37118	4.89666
9.21	4.53241	4.36964	4.89552
9.22	4.53098	4.36811	4.89438
9.23	4.52955	4.36658	4.89324
9.24	4.52812	4.36505	4.89209
9.25	4.52669	4.36352	4.89095
9.26	4.52526	4.36199	4.88981
9.27	4.52383	4.36045	4.88867
9.28	4.52241	4.35892	4.88752
9.29	4.52098	4.35739	4.88638
9.3	4.51955	4.35586	4.88524
9.31	4.51812	4.35433	4.8841
9.32	4.51669	4.3528	4.88295
9.33	4.51526	4.35127	4.88181
9.34	4.51383	4.34973	4.88067
9.35	4.51241	4.3482	4.87953
9.36	4.51098	4.34667	4.87838
9.37	4.50955	4.34514	4.87724
9.38	4.50812	4.34361	4.8761
9.39	4.50669	4.34208	4.87496
9.4	4.50526	4.34054	4.87382
9.41	4.50383	4.33901	4.87267
9.42	4.50241	4.33748	4.87153
9.43	4.50098	4.33595	4.87039
9.44	4.49955	4.33442	4.86925
9.45	4.49812	4.33289	4.8681
9.46	4.49669	4.33135	4.86696
9.47	4.49526	4.32982	4.86582
9.48	4.49383	4.32829	4.86468
9.49	4.49241	4.32676	4.86353
9.5	4.49098	4.32523	4.86239
9.51	4.48955	4.3237	4.86125
9.52	4.48812	4.32217	4.86011
9.53	4.48669	4.32063	4.85896
9.54	4.48526	4.3191	4.85782
9.55	4.48384	4.31757	4.85668
9.56	4.48241	4.31604	4.85554
9.57	4.48098	4.31451	4.85439
9.58	4.47955	4.31298	4.85325
9.59	4.47812	4.31144	4.85211
9.6	4.47669	4.30991	4.85097
9.61	4.47526	4.30838	4.84982
9.62	4.47384	4.30685	4.84868
9.63	4.47241	4.30532	4.84754
9.64	4.47098	4.30379	4.8464
9.65	4.46955	4.30225	4.84526
9.66	4.46812	4.30072	4.84411
9.67	4.46669	4.29919	4.84297
9.68	4.46526	4.29766	4.84183
9.69	4.46384	4.29613	4.84069
9.7	4.46241	4.2946	4.83954
9.71	4.46098	4.29307	4.8384
9.72	4.45955	4.29153	4.83726
9.73	4.45812	4.29	4.83612
9.74	4.45669	4.28847	4.83497
9.75	4.45526	4.28694	4.83383
9.76	4.45384	4.28541	4.83269
9.77	4.45241	4.28388	4.83155
9.78	4.45098	4.28234	4.8304
9.79	4.44955	4.28081	4.82926
9.8	4.44812	4.27928	4.82812
9.81	4.44669	4.27775	4.82701
9.82	4.44526	4.27622	4.82593
9.83	4.44384	4.27469	4.82485
9.84	4.44241	4.27315	4.82377
9.85	4.44098	4.27162	4.8227
9.86	4.43955	4.27009	4.82162
9.87	4.43812	4.26856	4.82054
9.88	4.43669	4.26703	4.81946
9.89	4.43527	4.2655	4.81838
9.9	4.43384	4.26397	4.81731
9.91	4.43241	4.26243	4.81623
9.92	4.43098	4.2609	4.81515
9.93	4.42955	4.25937	4.81407
9.94	4.42812	4.25784	4.81299
9.95	4.42669	4.25631	4.81191
9.96	4.42527	4.25478	4.81084
9.97	4.42384	4.25324	4.80976
9.98	4.42241	4.25171	4.80868
9.99	4.42098	4.25018	4.8076
10	4.41955	4.24865	4.80652
10.01	4.41812	4.24712	4.80545
10.02	4.41669	4.24559	4.80437
10.03	4.41527	4.24405	4.80329
10.04	4.41384	4.24252	4.80221
10.05	4.41241	4.24099	4.80113
10.06	4.41098	4.23946	4.80006
10.07	4.40955	4.23793	4.79898
10.08	4.40812	4.2364	4.7979
10.09	4.40669	4.23486	4.79682
10.1	4.40527	4.23333	4.79574
10.11	4.40384	4.2318	4.79467
10.12	4.40241	4.23027	4.79359
10.13	4.40098	4.22874	4.79251
10.14	4.39955	4.22721	4.79143
10.15	4.39812	4.22568	4.79035
10.16	4.39669	4.22414	4.78927
10.17	4.39527	4.22261	4.7882
10.18	4.39384	4.22108	4.78712
10.19	4.39241	4.21955	4.78604
10.2	4.39098	4.21802	4.78496
10.21	4.38955	4.21649	4.78388
10.22	4.38812	4.21495	4.78281
10.23	4.38669	4.21342	4.78173
10.24	4.38527	4.21189	4.78065
10.25	4.38384	4.21036	4.77957
10.26	4.38241	4.20883	4.77849
10.27	4.38098	4.2073	4.77742
10.28	4.37955	4.20576	4.77634
10.29	4.37812	4.20423	4.77526
10.3	4.37669	4.2027	4.77418
10.31	4.37527	4.20117	4.7731
10.32	4.37384	4.19964	4.77202
10.33	4.37241	4.19811	4.77095
10.34	4.37098	4.19657	4.76987
10.35	4.36955	4.19504	4.76879
10.36	4.36812	4.19351	4.76771
10.37	4.36669	4.19198	4.76663
10.38	4.36527	4.19045	4.76556
10.39	4.36384	4.18892	4.76448
10.4	4.36241	4.18739	4.7634
10.41	4.36098	4.18585	4.76232
10.42	4.35955	4.18432	4.76124
10.43	4.35812	4.18279	4.76017
10.44	4.3567	4.18126	4.75909
10.45	4.35527	4.17973	4.75801
10.46	4.35384	4.1782	4.75693
10.47	4.35241	4.17666	4.75585
10.48	4.35098	4.17513	4.75477
10.49	4.34955	4.1736	4.7537
10.5	4.34812	4.17207	4.75262
10.51	4.3467	4.1705	4.75154
10.52	4.34527	4.16891	4.75046
10.53	4.34384	4.16731	4.74938
10.54	4.34241	4.16572	4.74831
10.55	4.34098	4.16413	4.74723
10.56	4.33955	4.16254	4.74615
10.57	4.33812	4.16094	4.74507
10.58	4.3367	4.15935	4.74399
10.59	4.33527	4.15776	4.74292
10.6	4.33384	4.15616	4.74184
10.61	4.33241	4.15457	4.74076
10.62	4.33098	4.15298	4.73968
10.63	4.32955	4.15138	4.7386
10.64	4.32812	4.14979	4.73752
10.65	4.3267	4.1482	4.73645
10.66	4.32527	4.1466	4.73537
10.67	4.32384	4.14501	4.73429
10.68	4.32241	4.14342	4.73321
10.69	4.32098	4.14182	4.73213
10.7	4.31955	4.14023	4.73106
10.71	4.31812	4.13864	4.72998
10.72	4.3167	4.13704	4.7289
10.73	4.31527	4.13545	4.72782
10.74	4.31384	4.13386	4.72674
10.75	4.31241	4.13227	4.72567
10.76	4.31098	4.13067	4.72459
10.77	4.30955	4.12908	4.72351
10.78	4.30812	4.12749	4.72243
10.79	4.3067	4.12589	4.72135
10.8	4.30527	4.1243	4.72028
10.81	4.30384	4.12271	4.7192
10.82	4.30241	4.12111	4.71812
10.83	4.30098	4.11952	4.71704
10.84	4.29955	4.11803	4.71596
10.85	4.29812	4.11653	4.71488
10.86	4.2967	4.11504	4.71381
10.87	4.29527	4.11355	4.71273
10.88	4.29384	4.11206	4.71165
10.89	4.29241	4.11056	4.71057
10.9	4.29098	4.10907	4.70949
10.91	4.28955	4.10758	4.70842
10.92	4.28812	4.10609	4.70734
10.93	4.2867	4.1046	4.70626
10.94	4.28527	4.1031	4.70518
10.95	4.28384	4.10161	4.7041
10.96	4.28241	4.10012	4.70303
10.97	4.28098	4.09863	4.70195
10.98	4.27955	4.09713	4.70087
10.99	4.27812	4.09564	4.69979
11	4.2767	4.09415	4.69871
11.01	4.27527	4.09266	4.69763
11.02	4.27384	4.09117	4.69656
11.03	4.27241	4.08967	4.69548
11.04	4.27098	4.08818	4.6944
11.05	4.26955	4.08669	4.69332
11.06	4.26812	4.0852	4.69224
11.07	4.2667	4.0837	4.69117
11.08	4.26527	4.08221	4.69009
11.09	4.26384	4.08072	4.68901
11.1	4.26241	4.07923	4.68793
11.11	4.26098	4.07773	4.68685
11.12	4.25955	4.07624	4.68578
11.13	4.25813	4.07475	4.6847
11.14	4.2567	4.07326	4.68362
11.15	4.25527	4.07177	4.68254
11.16	4.25384	4.07027	4.68146
11.17	4.25241	4.06878	4.68038
11.18	4.25098	4.06729	4.67931
11.19	4.24955	4.0658	4.67823
11.2	4.24813	4.0643	4.67715
11.21	4.2467	4.06281	4.67607
11.22	4.24527	4.06132	4.67499
11.23	4.24384	4.05983	4.67392
11.24	4.24241	4.05833	4.67284
11.25	4.24098	4.05684	4.67176
11.26	4.23955	4.05535	4.67068
11.27	4.23813	4.05386	4.6696
11.28	4.2367	4.05236	4.66853
11.29	4.23527	4.05087	4.66745
11.3	4.23384	4.04938	4.66637
11.31	4.23241	4.04789	4.66529
11.32	4.23098	4.0464	4.66421
11.33	4.22955	4.0449	4.66313
11.34	4.22813	4.04341	4.66206
11.35	4.2267	4.04192	4.66098
11.36	4.22527	4.04043	4.6599
11.37	4.22384	4.03893	4.65882
11.38	4.22241	4.03744	4.65774
11.39	4.22098	4.03595	4.65667
11.4	4.21955	4.03446	4.65559
11.41	4.21813	4.03296	4.65451
11.42	4.2167	4.03147	4.65343
11.43	4.21527	4.02998	4.65235
11.44	4.21384	4.02849	4.65128
11.45	4.21241	4.02699	4.6502
11.46	4.21098	4.0255	4.64912
11.47	4.20955	4.02401	4.64804
11.48	4.20813	4.02252	4.64696
11.49	4.2067	4.02102	4.64589
11.5	4.20527	4.01953	4.64481
11.51	4.20384	4.01804	4.64373
11.52	4.20241	4.01655	4.64265
11.53	4.20098	4.01506	4.64157
11.54	4.19955	4.01356	4.64049
11.55	4.19813	4.01207	4.63942
11.56	4.1967	4.01058	4.63834
11.57	4.19527	4.00909	4.63726
11.58	4.19384	4.00759	4.63618
11.59	4.19241	4.0061	4.6351
11.6	4.19098	4.00461	4.63403
11.61	4.18955	4.00312	4.63295
11.62	4.18813	4.00162	4.63187
11.63	4.1867	4.00013	4.63079
11.64	4.18527	3.99864	4.62971
11.65	4.18384	3.99715	4.62864
11.66	4.18241	3.99565	4.62756
11.67	4.18098	3.99416	4.62648
11.68	4.17955	3.99267	4.6254
11.69	4.17813	3.99118	4.62432
11.7	4.1767	3.98968	4.62324
11.71	4.17527	3.98819	4.62217
11.72	4.17384	3.9867	4.62109
11.73	4.17241	3.98521	4.62001
11.74	4.17098	3.98371	4.61893
11.75	4.16955	3.98222	4.61785
11.76	4.16813	3.98073	4.61678
11.77	4.1667	3.97924	4.6157
11.78	4.16527	3.97774	4.61462
11.79	4.16384	3.97625	4.61354
11.8	4.16241	3.97476	4.61246
11.81	4.16098	3.97327	4.61139
11.82	4.15955	3.97177	4.61031
11.83	4.15813	3.97028	4.60923
11.84	4.1567	3.96879	4.60815
11.85	4.15527	3.9673	4.60707
11.86	4.15384	3.9658	4.60599
11.87	4.15241	3.96431	4.60492
11.88	4.15098	3.96282	4.60384
11.89	4.14955	3.96133	4.60276
11.9	4.14813	3.95983	4.60168
11.91	4.1467	3.95834	4.6006
11.92	4.14527	3.95685	4.59953
11.93	4.14384	3.95536	4.59845
11.94	4.14241	3.95386	4.59737
11.95	4.14098	3.95237	4.59629
11.96	4.13955	3.95088	4.59521
11.97	4.13813	3.94939	4.59414
11.98	4.1367	3.94789	4.59306
11.99	4.13527	3.9464	4.59198
12	4.13384	3.94491	4.5909
12.01	4.13241	3.94342	4.58982
12.02	4.13098	3.94192	4.58875
12.03	4.12955	3.94043	4.58767
12.04	4.12813	3.93894	4.58659
12.05	4.1267	3.93745	4.58551
12.06	4.12527	3.93595	4.58443
12.07	4.12384	3.93446	4.58335
12.08	4.12241	3.93297	4.58228
12.09	4.12098	3.93148	4.5812
12.1	4.11955	3.92998	4.58012
12.11	4.11813	3.92849	4.57904
12.12	4.1167	3.927	4.57796
12.13	4.11527	3.9255	4.57689
12.14	4.11384	3.92401	4.57581
12.15	4.11241	3.92252	4.57473
12.16	4.11098	3.92103	4.57365
12.17	4.10955	3.91953	4.57257
12.18	4.10813	3.91804	4.5715
12.19	4.1067	3.91655	4.57042
12.2	4.10527	3.91506	4.56934
12.21	4.10384	3.91356	4.56826
12.22	4.10241	3.91207	4.56718
12.23	4.10098	3.91058	4.5661
12.24	4.09956	3.90909	4.56503
12.25	4.09813	3.90759	4.56395
12.26	4.0967	3.9061	4.56287
12.27	4.09527	3.90461	4.56179
12.28	4.09384	3.90312	4.56071
12.29	4.09241	3.90162	4.55964
12.3	4.09098	3.90013	4.55856
12.31	4.08956	3.89864	4.55748
12.32	4.08813	3.89715	4.5564
12.33	4.0867	3.89565	4.55532
12.34	4.08527	3.89416	4.55425
12.35	4.08384	3.89267	4.55317
12.36	4.08241	3.89117	4.55209
12.37	4.08098	3.88968	4.55101
12.38	4.07956	3.88819	4.54993
12.39	4.07813	3.8867	4.54885
12.4	4.0767	3.8852	4.54778
12.41	4.07527	3.88371	4.5467
12.42	4.07384	3.88222	4.54562
12.43	4.07241	3.88073	4.54454
12.44	4.07098	3.87923	4.54346
12.45	4.06956	3.87774	4.54239
12.46	4.06813	3.87625	4.54131
12.47	4.0667	3.87476	4.54023
12.48	4.06527	3.87326	4.53915
12.49	4.06384	3.87177	4.53807
12.5	4.06241	3.87028	4.537
12.51	4.06098	3.86879	4.53592
12.52	4.05956	3.86729	4.53484
12.53	4.05813	3.8658	4.53376
12.54	4.0567	3.86431	4.53268
12.55	4.05527	3.86281	4.5316
12.56	4.05384	3.86132	4.53053
12.57	4.05241	3.85983	4.52945
12.58	4.05098	3.85834	4.52837
12.59	4.04956	3.85684	4.52729
12.6	4.04813	3.85535	4.52621
12.61	4.0467	3.85386	4.52514
12.62	4.04527	3.85237	4.52406
12.63	4.04384	3.85087	4.52298
12.64	4.04241	3.84938	4.5219
12.65	4.04098	3.84789	4.52082
12.66	4.03956	3.8464	4.51975
12.67	4.03813	3.8449	4.51867
12.68	4.0367	3.84341	4.51759
12.69	4.03527	3.84192	4.51651
12.7	4.03384	3.84042	4.51543
12.71	4.03241	3.83893	4.51436
12.72	4.03098	3.83744	4.51328
12.73	4.02956	3.83595	4.5122
12.74	4.02813	3.83445	4.51112
12.75	4.0267	3.83296	4.51004
12.76	4.02527	3.83147	4.50896
12.77	4.02384	3.82998	4.50789
12.78	4.02241	3.82848	4.50681
12.79	4.02098	3.82699	4.50573
12.8	4.01956	3.8255	4.50465
12.81	4.01813	3.824	4.50357
12.82	4.0167	3.82251	4.5025
12.83	4.01527	3.82102	4.50142
12.84	4.01384	3.81953	4.50034
12.85	4.01241	3.81803	4.49926
12.86	4.01098	3.81654	4.49818
12.87	4.00956	3.81505	4.49711
12.88	4.00813	3.81356	4.49603
12.89	4.0067	3.81206	4.49495
12.9	4.00527	3.81057	4.49387
12.91	4.00384	3.80908	4.49279
12.92	4.00241	3.80758	4.49171
12.93	4.00098	3.80609	4.49064
12.94	3.99956	3.8046	4.48956
12.95	3.99813	3.80311	4.48848
12.96	3.9967	3.80161	4.4874
12.97	3.99527	3.80012	4.48632
12.98	3.99384	3.79863	4.48525
12.99	3.99241	3.79714	4.48417
13	3.99098	3.79564	4.48309
13.01	3.98956	3.79415	4.48201
13.02	3.98813	3.79266	4.48093
13.03	3.9867	3.79116	4.47986
13.04	3.98527	3.78967	4.47878
13.05	3.98384	3.78818	4.4777
13.06	3.98241	3.78669	4.47662
13.07	3.98098	3.78519	4.47554
13.08	3.97956	3.7837	4.47446
13.09	3.97813	3.78221	4.47339
13.1	3.9767	3.78072	4.47231
13.11	3.97527	3.77922	4.47123
13.12	3.97384	3.77773	4.47015
13.13	3.97241	3.77624	4.46907
13.14	3.97098	3.77474	4.468
13.15	3.96956	3.77325	4.46692
13.16	3.96813	3.77176	4.46584
13.17	3.9667	3.77027	4.46476
13.18	3.96527	3.76877	4.46368
13.19	3.96384	3.76728	4.46261
13.2	3.96241	3.76579	4.46153
13.21	3.96098	3.76429	4.46045
13.22	3.95956	3.7628	4.45937
13.23	3.95813	3.76131	4.45829
13.24	3.9567	3.75982	4.45721
13.25	3.95527	3.75832	4.45614
13.26	3.95384	3.75683	4.45506
13.27	3.95241	3.75534	4.45398
13.28	3.95098	3.75385	4.4529
13.29	3.94956	3.75235	4.45182
13.3	3.94813	3.75086	4.45075
13.31	3.9467	3.74937	4.44967
13.32	3.94527	3.74787	4.44859
13.33	3.94384	3.74638	4.44751
13.34	3.94241	3.74489	4.44643
13.35	3.94098	3.7434	4.44536
13.36	3.93956	3.7419	4.44428
13.37	3.93813	3.74041	4.4432
13.38	3.9367	3.73892	4.44212
13.39	3.93527	3.73742	4.44104
13.4	3.93384	3.73593	4.43997
13.41	3.93241	3.73444	4.43889
13.42	3.93098	3.73295	4.43781
13.43	3.92956	3.73145	4.43673
13.44	3.92813	3.72996	4.43565
13.45	3.9267	3.72847	4.43457
13.46	3.92527	3.72698	4.4335
13.47	3.92384	3.72548	4.43242
13.48	3.92241	3.72399	4.43134
13.49	3.92098	3.7225	4.43026
13.5	3.91956	3.721	4.42918
13.51	3.91813	3.71951	4.42811
13.52	3.9167	3.71802	4.42703
13.53	3.91527	3.71653	4.42595
13.54	3.91384	3.71503	4.42487
13.55	3.91241	3.71354	4.42379
13.56	3.91098	3.71205	4.42272
13.57	3.90956	3.71055	4.42164
13.58	3.90813	3.70906	4.42056
13.59	3.9067	3.70757	4.41948
13.6	3.90527	3.70608	4.4184
13.61	3.90384	3.70458	4.41732
13.62	3.90241	3.70309	4.41625
13.63	3.90098	3.7016	4.41517
13.64	3.89956	3.7001	4.41409
13.65	3.89813	3.69861	4.41301
13.66	3.8967	3.69712	4.41193
13.67	3.89527	3.69563	4.41086
13.68	3.89384	3.69413	4.40978
13.69	3.89241	3.69264	4.4087
13.7	3.89098	3.69115	4.40762
13.71	3.88956	3.68965	4.40654
13.72	3.88813	3.68816	4.40547
13.73	3.8867	3.68667	4.40439
13.74	3.88527	3.68518	4.40331
13.75	3.88384	3.68368	4.40223
13.76	3.88241	3.68219	4.40115
13.77	3.88098	3.6807	4.40007
13.78	3.87956	3.6792	4.399
13.79	3.87813	3.67771	4.39792
13.8	3.8767	3.67622	4.39684
13.81	3.87527	3.67473	4.39576
13.82	3.87384	3.67323	4.39468
13.83	3.87241	3.67174	4.39361
13.84	3.87098	3.67025	4.39253
13.85	3.86956	3.66875	4.39145
13.86	3.86813	3.66726	4.39037
13.87	3.8667	3.66577	4.38929
13.88	3.86527	3.66428	4.38822
13.89	3.86384	3.66278	4.38714
13.9	3.86241	3.66129	4.38606
13.91	3.86098	3.6598	4.38498
13.92	3.85956	3.6583	4.3839
13.93	3.85813	3.65681	4.38282
13.94	3.8567	3.65532	4.38175
13.95	3.85527	3.65383	4.38067
13.96	3.85384	3.65233	4.37959
13.97	3.85241	3.65084	4.37851
13.98	3.85098	3.64935	4.37743
13.99	3.84956	3.64785	4.37636
14	3.84813	3.64636	4.37528
14.01	3.8467	3.64487	4.37425
14.02	3.84527	3.64338	4.37322
14.03	3.84384	3.64188	4.37219
14.04	3.84241	3.64039	4.37116
14.05	3.84098	3.6389	4.37012
14.06	3.83956	3.6374	4.36909
14.07	3.83813	3.63591	4.36806
14.08	3.8367	3.63442	4.36703
14.09	3.83527	3.63293	4.366
14.1	3.83384	3.63143	4.36497
14.11	3.83241	3.62994	4.36393
14.12	3.83098	3.62845	4.3629
14.13	3.82956	3.62695	4.36187
14.14	3.82813	3.62546	4.36084
14.15	3.8267	3.62397	4.35981
14.16	3.82527	3.62248	4.35877
14.17	3.82384	3.62098	4.35774
14.18	3.82241	3.61949	4.35671
14.19	3.82098	3.618	4.35568
14.2	3.81956	3.6165	4.35465
14.21	3.81813	3.61501	4.35362
14.22	3.8167	3.61352	4.35258
14.23	3.81527	3.61203	4.35155
14.24	3.81384	3.61053	4.35052
14.25	3.81241	3.60904	4.34949
14.26	3.81098	3.60755	4.34846
14.27	3.80956	3.60605	4.34742
14.28	3.80813	3.60456	4.34639
14.29	3.8067	3.60307	4.34536
14.3	3.80527	3.60158	4.34433
14.31	3.80384	3.60008	4.3433
14.32	3.80241	3.59859	4.34227
14.33	3.80098	3.5971	4.34123
14.34	3.79956	3.5956	4.3402
14.35	3.79813	3.59411	4.33917
14.36	3.7967	3.59262	4.33814
14.37	3.79527	3.59112	4.33711
14.38	3.79384	3.58963	4.33607
14.39	3.79241	3.58814	4.33504
14.4	3.79098	3.58665	4.33401
14.41	3.78956	3.58515	4.33298
14.42	3.78813	3.58366	4.33195
14.43	3.7867	3.58217	4.33092
14.44	3.78527	3.58067	4.32988
14.45	3.78384	3.57918	4.32885
14.46	3.78241	3.57769	4.32782
14.47	3.78098	3.5762	4.32679
14.48	3.77956	3.5747	4.32576
14.49	3.77813	3.57321	4.32472
14.5	3.7767	3.57172	4.32369
14.51	3.77527	3.57022	4.32266
14.52	3.77384	3.56873	4.32163
14.53	3.77241	3.56724	4.3206
14.54	3.77098	3.56575	4.31956
14.55	3.76956	3.56425	4.31853
14.56	3.76813	3.56276	4.3175
14.57	3.7667	3.56127	4.31647
14.58	3.76527	3.55977	4.31544
14.59	3.76384	3.55828	4.31441
14.6	3.76241	3.55679	4.31337
14.61	3.76098	3.55529	4.31234
14.62	3.75956	3.5538	4.31131
14.63	3.75813	3.55231	4.31028
14.64	3.7567	3.55082	4.30925
14.65	3.75527	3.54932	4.30821
14.66	3.75384	3.54783	4.30718
14.67	3.75241	3.54634	4.30615
14.68	3.75098	3.54484	4.30512
14.69	3.74956	3.54335	4.30409
14.7	3.74813	3.54186	4.30306
14.71	3.7467	3.54037	4.30202
14.72	3.74527	3.53887	4.30099
14.73	3.74384	3.53738	4.29996
14.74	3.74241	3.53589	4.29893
14.75	3.74098	3.53439	4.2979
14.76	3.73956	3.5329	4.29686
14.77	3.73813	3.53141	4.29583
14.78	3.7367	3.52992	4.2948
14.79	3.73527	3.52842	4.29377
14.8	3.73384	3.52693	4.29274
14.81	3.73241	3.52544	4.29171
14.82	3.73098	3.52394	4.29067
14.83	3.72956	3.52245	4.28964
14.84	3.72813	3.52096	4.28861
14.85	3.7267	3.51946	4.28758
14.86	3.72527	3.51797	4.28655
14.87	3.72384	3.51648	4.28551
14.88	3.72241	3.51499	4.28448
14.89	3.72098	3.51349	4.28345
14.9	3.71956	3.512	4.28242
14.91	3.71813	3.51051	4.28139
14.92	3.7167	3.50901	4.28035
14.93	3.71527	3.50752	4.27932
14.94	3.71384	3.50603	4.27829
14.95	3.71241	3.50453	4.27726
14.96	3.71098	3.50304	4.27623
14.97	3.70956	3.50155	4.2752
14.98	3.70813	3.50006	4.27416
14.99	3.7067	3.49856	4.27313
15	3.70527	3.49707	4.2721
15.01	3.70384	3.49558	4.27107
15.02	3.70241	3.49408	4.27004
15.03	3.70098	3.49259	4.269
15.04	3.69956	3.4911	4.26797
15.05	3.69813	3.48961	4.26694
15.06	3.6967	3.48811	4.26591
15.07	3.69527	3.48662	4.26488
15.08	3.69384	3.48513	4.26385
15.09	3.69241	3.48363	4.26281
15.1	3.69098	3.48214	4.26178
15.11	3.68956	3.48064	4.26075
15.12	3.68813	3.47914	4.25972
15.13	3.6867	3.47764	4.25869
15.14	3.68527	3.47614	4.25765
15.15	3.68384	3.47464	4.25662
15.16	3.68241	3.47314	4.25559
15.17	3.68098	3.47165	4.25456
15.18	3.67956	3.47015	4.25353
15.19	3.67813	3.46865	4.2525
15.2	3.6767	3.46715	4.25146
15.21	3.67527	3.46565	4.25043
15.22	3.67384	3.46415	4.2494
15.23	3.67241	3.46265	4.24837
15.24	3.67098	3.46115	4.24734
15.25	3.66956	3.45966	4.2463
15.26	3.66813	3.45816	4.24527
15.27	3.6667	3.45666	4.24424
15.28	3.66527	3.45516	4.24321
15.29	3.66384	3.45366	4.24218
15.3	3.66241	3.45216	4.24115
15.31	3.66098	3.45066	4.24011
15.32	3.65956	3.44916	4.23908
15.33	3.65813	3.44767	4.23805
15.34	3.6567	3.44617	4.23702
15.35	3.65527	3.44467	4.23599
15.36	3.65384	3.44317	4.23495
15.37	3.65241	3.44167	4.23392
15.38	3.65098	3.44017	4.23289
15.39	3.64956	3.43867	4.23186
15.4	3.64813	3.43717	4.23083
15.41	3.6467	3.43568	4.22979
15.42	3.64527	3.43418	4.22876
15.43	3.64384	3.43268	4.22773
15.44	3.64241	3.43118	4.2267
15.45	3.64098	3.42968	4.22567
15.46	3.63956	3.42818	4.22464
15.47	3.63813	3.42661	4.2236
15.48	3.6367	3.425	4.22257
15.49	3.63527	3.4234	4.22154
15.5	3.63384	3.42179	4.22051
15.51	3.63241	3.42018	4.21948
15.52	3.63098	3.41857	4.21844
15.53	3.62956	3.41696	4.21741
15.54	3.62813	3.41535	4.21638
15.55	3.6267	3.41374	4.21535
15.56	3.62527	3.41213	4.21432
15.57	3.62384	3.41052	4.21329
15.58	3.62241	3.40891	4.21225
15.59	3.62098	3.4073	4.21122
15.6	3.61956	3.40569	4.21019
15.61	3.61813	3.40408	4.20916
15.62	3.6167	3.40247	4.20813
15.63	3.61527	3.40086	4.20709
15.64	3.61384	3.39925	4.20606
15.65	3.61241	3.39764	4.20503
15.66	3.61098	3.39603	4.204
15.67	3.60956	3.39443	4.20297
15.68	3.60813	3.39281	4.20194
15.69	3.6067	3.39119	4.2009
15.7	3.60527	3.38957	4.19987
15.71	3.60384	3.38795	4.19884
15.72	3.60241	3.38634	4.19781
15.73	3.60098	3.38472	4.19678
15.74	3.59956	3.3831	4.19574
15.75	3.59813	3.38148	4.19471
15.76	3.5967	3.37986	4.19368
15.77	3.59527	3.37824	4.19265
15.78	3.59384	3.37663	4.19162
15.79	3.59241	3.37501	4.19058
15.8	3.59098	3.37339	4.18955
15.81	3.58956	3.37177	4.18852
15.82	3.58813	3.37014	4.18749
15.83	3.5867	3.36851	4.18646
15.84	3.58527	3.36683	4.18543
15.85	3.58384	3.36515	4.18439
15.86	3.58241	3.36347	4.18336
15.87	3.58098	3.36179	4.18233
15.88	3.57956	3.36011	4.1813
15.89	3.57813	3.35843	4.18027
15.9	3.5767	3.35675	4.17923
15.91	3.57527	3.35507	4.1782
15.92	3.57384	3.35339	4.17717
15.93	3.57241	3.35171	4.17614
15.94	3.57098	3.35002	4.17511
15.95	3.56956	3.34834	4.17408
15.96	3.56813	3.34666	4.17304
15.97	3.5667	3.34498	4.17201
15.98	3.56527	3.3433	4.17098
15.99	3.56384	3.34162	4.16995
16	3.56241	3.33994	4.16892
16.01	3.56098	3.33826	4.16788
16.02	3.55956	3.33658	4.16685
16.03	3.55813	3.3349	4.16582
16.04	3.5567	3.33322	4.16479
16.05	3.55527	3.33154	4.16376
16.06	3.55384	3.32986	4.16273
16.07	3.55241	3.32817	4.16169
16.08	3.55098	3.32649	4.16066
16.09	3.54956	3.32481	4.15963
16.1	3.54813	3.32313	4.1586
16.11	3.5467	3.32145	4.15757
16.12	3.54527	3.31977	4.15653
16.13	3.54384	3.31809	4.1555
16.14	3.54241	3.31641	4.15447
16.15	3.54098	3.31473	4.15344
16.16	3.53956	3.31305	4.15241
16.17	3.53813	3.31137	4.15138
16.18	3.5367	3.30969	4.15034
16.19	3.53527	3.308	4.14931
16.2	3.53384	3.30632	4.14828
16.21	3.53241	3.30464	4.14725
16.22	3.53098	3.30296	4.14622
16.23	3.52956	3.30128	4.14518
16.24	3.52813	3.2996	4.14415
16.25	3.5267	3.29792	4.14312
16.26	3.52527	3.29624	4.14209
16.27	3.52384	3.29456	4.14106
16.28	3.52241	3.29288	4.14002
16.29	3.52098	3.2912	4.13899
16.3	3.51956	3.28952	4.13796
16.31	3.51813	3.28783	4.13693
16.32	3.5167	3.28615	4.1359
16.33	3.51527	3.28447	4.13487
16.34	3.51384	3.28279	4.13383
16.35	3.51241	3.28111	4.1328
16.36	3.51098	3.27943	4.13177
16.37	3.50956	3.27775	4.13074
16.38	3.50813	3.27607	4.12971
16.39	3.5067	3.27439	4.12867
16.4	3.50527	3.27271	4.12764
16.41	3.50384	3.27103	4.12661
16.42	3.50241	3.26935	4.12558
16.43	3.50098	3.26766	4.12455
16.44	3.49956	3.26598	4.12352
16.45	3.49813	3.2643	4.12248
16.46	3.4967	3.26262	4.12145
16.47	3.49527	3.26094	4.12042
16.48	3.49384	3.25926	4.11939
16.49	3.49241	3.25758	4.11836
16.5	3.49098	3.2559	4.11732
16.51	3.48956	3.25422	4.11629
16.52	3.48813	3.25254	4.11526
16.53	3.4867	3.25086	4.11423
16.54	3.48527	3.24918	4.1132
16.55	3.48384	3.2475	4.11217
16.56	3.48241	3.24581	4.11113
16.57	3.48098	3.24413	4.1101
16.58	3.47956	3.24245	4.10907
16.59	3.47813	3.24077	4.10804
16.6	3.4767	3.23909	4.10701
16.61	3.47527	3.23741	4.10597
16.62	3.47384	3.23573	4.10494
16.63	3.47241	3.23405	4.10391
16.64	3.47098	3.23237	4.10288
16.65	3.46956	3.23069	4.10185
16.66	3.46813	3.22901	4.10081
16.67	3.4667	3.22733	4.09978
16.68	3.46527	3.22564	4.09875
16.69	3.46384	3.22396	4.09772
16.7	3.46241	3.22228	4.09669
16.71	3.46098	3.2206	4.09566
16.72	3.45956	3.21892	4.09462
16.73	3.45813	3.21724	4.09359
16.74	3.4567	3.21556	4.09256
16.75	3.45527	3.21388	4.09153
16.76	3.45384	3.2122	4.0905
16.77	3.45241	3.21052	4.08946
16.78	3.45098	3.20884	4.08843
16.79	3.44956	3.20716	4.0874
16.8	3.44813	3.20547	4.08637
16.81	3.4467	3.20379	4.08534
16.82	3.44527	3.20211	4.08431
16.83	3.44384	3.20043	4.08327
16.84	3.44241	3.19875	4.08224
16.85	3.44098	3.19707	4.08121
16.86	3.43956	3.19539	4.08018
16.87	3.43813	3.19371	4.07915
16.88	3.4367	3.19203	4.07811
16.89	3.43527	3.19035	4.07708
16.9	3.43384	3.18867	4.07605
16.91	3.43241	3.18699	4.07502
16.92	3.43098	3.1853	4.07399
16.93	3.42956	3.18362	4.07296
16.94	3.42813	3.18194	4.07192
16.95	3.4267	3.18026	4.07089
16.96	3.42527	3.17858	4.06986
16.97	3.42384	3.1769	4.06883
16.98	3.42241	3.17522	4.0678
16.99	3.42098	3.17354	4.06676
17	3.41956	3.17186	4.06573
17.01	3.41813	3.17018	4.0647
17.02	3.4167	3.1685	4.06367
17.03	3.41527	3.16682	4.06264
17.04	3.41384	3.16514	4.06161
17.05	3.41241	3.16345	4.06057
17.06	3.41098	3.16177	4.05954
17.07	3.40956	3.16009	4.05851
17.08	3.40813	3.15841	4.05748
17.09	3.4067	3.15673	4.05645
17.1	3.40527	3.15505	4.05541
17.11	3.40384	3.15337	4.05438
17.12	3.40241	3.15169	4.05335
17.13	3.40098	3.15001	4.05232
17.14	3.39956	3.14833	4.05129
17.15	3.39813	3.14665	4.05025
17.16	3.3967	3.14497	4.04922
17.17	3.39527	3.14328	4.04819
17.18	3.39384	3.1416	4.04716
17.19	3.39241	3.13992	4.04613
17.2	3.39098	3.13824	4.0451
17.21	3.38956	3.13656	4.04406
17.22	3.38813	3.13488	4.04303
17.23	3.3867	3.1332	4.042
17.24	3.38527	3.13152	4.04097
17.25	3.38384	3.12984	4.03994
17.26	3.38241	3.12816	4.0389
17.27	3.38098	3.12648	4.03787
17.28	3.37956	3.1248	4.03684
17.29	3.37813	3.12311	4.03581
17.3	3.3767	3.12143	4.03478
17.31	3.37527	3.11975	4.03375
17.32	3.37384	3.11807	4.03271
17.33	3.37241	3.11639	4.03168
17.34	3.37098	3.11471	4.03065
17.35	3.36956	3.11303	4.02962
17.36	3.36813	3.11135	4.02859
17.37	3.3667	3.10967	4.02755
17.38	3.36527	3.10799	4.02652
17.39	3.36384	3.10631	4.02549
17.4	3.36241	3.10463	4.02446
17.41	3.36098	3.10294	4.02343
17.42	3.35956	3.10126	4.0224
17.43	3.35813	3.09958	4.02136
17.44	3.3567	3.0979	4.02033
17.45	3.35527	3.09622	4.0193
17.46	3.35384	3.09454	4.01827
17.47	3.35241	3.09286	4.01724
17.48	3.35098	3.09118	4.0162
17.49	3.34956	3.0895	4.01517
17.5	3.34813	3.08782	4.01414
17.51	3.3467	3.08614	4.01311
17.52	3.34527	3.08446	4.01208
17.53	3.34384	3.08278	4.01104
17.54	3.34241	3.08109	4.01001
17.55	3.34098	3.07941	4.00898
17.56	3.33956	3.07773	4.00795
17.57	3.33813	3.07605	4.00692
17.58	3.3367	3.07437	4.00589
17.59	3.33527	3.07269	4.00485
17.6	3.33384	3.07101	4.00382
17.61	3.33241	3.06933	4.00279
17.62	3.33098	3.06765	4.00176
17.63	3.32956	3.06597	4.00073
17.64	3.32813	3.06429	3.99969
17.65	3.3267	3.06261	3.99866
17.66	3.32527	3.06092	3.99763
17.67	3.32384	3.05924	3.9966
17.68	3.32241	3.05756	3.99557
17.69	3.32098	3.05588	3.99454
17.7	3.31956	3.0542	3.9935
17.71	3.31813	3.05252	3.99247
17.72	3.3167	3.05084	3.99144
17.73	3.31527	3.04916	3.99041
17.74	3.31384	3.04748	3.98938
17.75	3.31241	3.0458	3.98834
17.76	3.31098	3.04412	3.98731
17.77	3.30956	3.04244	3.98628
17.78	3.30813	3.04075	3.98525
17.79	3.3067	3.03907	3.98422
17.8	3.30527	3.03739	3.98319
17.81	3.30384	3.03571	3.98215
17.82	3.30241	3.03403	3.98112
17.83	3.30098	3.03235	3.98009
17.84	3.29956	3.03067	3.97906
17.85	3.29813	3.02899	3.97803
17.86	3.2967	3.02731	3.97699
17.87	3.29527	3.02563	3.97596
17.88	3.29384	3.02395	3.97493
17.89	3.29241	3.02227	3.9739
17.9	3.29098	3.02058	3.97287
17.91	3.28956	3.0189	3.97184
17.92	3.28813	3.01722	3.9708
17.93	3.2867	3.01554	3.96977
17.94	3.28527	3.01386	3.96874
17.95	3.28384	3.01218	3.96771
17.96	3.28241	3.0105	3.96668
17.97	3.28098	3.00882	3.96564
17.98	3.27956	3.00714	3.96461
17.99	3.27813	3.00546	3.96358
18	3.2767	3.00378	3.96255
18.01	3.27527	3.0021	3.96152
18.02	3.27384	3.00042	3.96048
18.03	3.27241	2.99873	3.95945
18.04	3.27098	2.99705	3.95842
18.05	3.26955	2.99537	3.95739
18.06	3.26813	2.99369	3.95636
18.07	3.2667	2.99201	3.95533
18.08	3.26527	2.99033	3.95429
18.09	3.26384	2.98865	3.95326
18.1	3.26241	2.98697	3.95223
18.11	3.26098	2.98529	3.9512
18.12	3.25955	2.98361	3.95017
18.13	3.25813	2.98193	3.94913
18.14	3.2567	2.98025	3.9481
18.15	3.25527	2.97856	3.94707
18.16	3.25384	2.97688	3.94604
18.17	3.25241	2.9752	3.94501
18.18	3.25098	2.97352	3.94398
18.19	3.24955	2.97184	3.94294
18.2	3.24813	2.97016	3.94191
18.21	3.2467	2.96848	3.94088
18.22	3.24527	2.9668	3.93985
18.23	3.24384	2.96512	3.93882
18.24	3.24241	2.96344	3.93778
18.25	3.24098	2.96176	3.93675
18.26	3.23955	2.96008	3.93572
18.27	3.23813	2.95839	3.93469
18.28	3.2367	2.95671	3.93366
18.29	3.23527	2.95503	3.93263
18.3	3.23384	2.95335	3.93159
18.31	3.23241	2.95167	3.93056
18.32	3.23098	2.94999	3.92953
18.33	3.22955	2.94831	3.9285
18.34	3.22813	2.94663	3.92747
18.35	3.2267	2.94495	3.92643
18.36	3.22527	2.94327	3.9254
18.37	3.22384	2.94159	3.92437
18.38	3.22241	2.93991	3.92334
18.39	3.22098	2.93823	3.92231
18.4	3.21955	2.93654	3.92127
18.41	3.21813	2.93486	3.92024
18.42	3.2167	2.93318	3.91921
18.43	3.21527	2.9315	3.91818
18.44	3.21384	2.92982	3.91715
18.45	3.21241	2.92814	3.91612
18.46	3.21098	2.92646	3.91508
18.47	3.20955	2.92478	3.91405
18.48	3.20813	2.9231	3.91302
18.49	3.2067	2.92142	3.91199
18.5	3.20527	2.91974	3.91096
18.51	3.20384	2.91806	3.90992
18.52	3.20241	2.91637	3.90889
18.53	3.20098	2.91469	3.90786
18.54	3.19955	2.91301	3.90683
18.55	3.19813	2.91133	3.9058
18.56	3.1967	2.90965	3.90477
18.57	3.19527	2.90797	3.90373
18.58	3.19384	2.90629	3.9027
18.59	3.19241	2.90461	3.90167
18.6	3.19098	2.90293	3.90064
18.61	3.18955	2.90125	3.89961
18.62	3.18813	2.89957	3.89857
18.63	3.1867	2.89789	3.89754
18.64	3.18527	2.8962	3.89651
18.65	3.18384	2.89452	3.89548
18.66	3.18241	2.89284	3.89445
18.67	3.18098	2.89116	3.89342
18.68	3.17955	2.88948	3.89238
18.69	3.17813	2.8878	3.89135
18.7	3.1767	2.88612	3.89032
18.71	3.17527	2.88444	3.88929
18.72	3.17384	2.88276	3.88826
18.73	3.17241	2.88108	3.88722
18.74	3.17098	2.8794	3.88619
18.75	3.16955	2.87772	3.88516
18.76	3.16813	2.87603	3.88413
18.77	3.1667	2.87435	3.8831
18.78	3.16527	2.87267	3.88207
18.79	3.16384	2.87099	3.88103
18.8	3.16241	2.86931	3.88
18.81	3.16098	2.86763	3.87897
18.82	3.15955	2.86595	3.87794
18.83	3.15813	2.86427	3.87691
18.84	3.1567	2.86259	3.87587
18.85	3.15527	2.86091	3.87484
18.86	3.15384	2.85923	3.87381
18.87	3.15241	2.85755	3.87278
18.88	3.15098	2.85587	3.87169
18.89	3.14955	2.85418	3.87061
18.9	3.14813	2.8525	3.86953
18.91	3.1467	2.85082	3.86845
18.92	3.14527	2.84914	3.86736
18.93	3.14384	2.84746	3.86628
18.94	3.14241	2.84578	3.8652
18.95	3.14098	2.8441	3.86411
18.96	3.13955	2.84242	3.86303
18.97	3.13813	2.84074	3.86195
18.98	3.1367	2.83906	3.86086
18.99	3.13527	2.83738	3.85978
19	3.13384	2.8357	3.8587
19.01	3.13241	2.83401	3.85762
19.02	3.13098	2.83233	3.85653
19.03	3.12955	2.83065	3.85545
19.04	3.12813	2.82897	3.85437
19.05	3.1267	2.82729	3.85328
19.06	3.12527	2.82561	3.8522
19.07	3.12384	2.82393	3.85112
19.08	3.12241	2.82225	3.85004
19.09	3.12098	2.82057	3.84895
19.1	3.11955	2.81889	3.84787
19.11	3.11813	2.81721	3.84679
19.12	3.1167	2.81553	3.8457
19.13	3.11527	2.81384	3.84462
19.14	3.11384	2.81216	3.84354
19.15	3.11241	2.81048	3.84246
19.16	3.11098	2.8088	3.84137
19.17	3.10955	2.80712	3.84029
19.18	3.10813	2.80544	3.83921
19.19	3.1067	2.80376	3.83812
19.2	3.10527	2.80208	3.83704
19.21	3.10384	2.8004	3.83596
19.22	3.10241	2.79872	3.83488
19.23	3.10098	2.79704	3.83379
19.24	3.09955	2.79536	3.83271
19.25	3.09813	2.79367	3.83163
19.26	3.0967	2.79199	3.83054
19.27	3.09527	2.79031	3.82946
19.28	3.09384	2.78863	3.82838
19.29	3.09241	2.78695	3.8273
19.3	3.09098	2.78527	3.82621
19.31	3.08955	2.78359	3.82513
19.32	3.08813	2.78191	3.82405
19.33	3.0867	2.78023	3.82296
19.34	3.08527	2.77855	3.82188
19.35	3.08384	2.77687	3.8208
19.36	3.08241	2.77519	3.81972
19.37	3.08098	2.77351	3.81863
19.38	3.07955	2.77182	3.81755
19.39	3.07813	2.77014	3.81647
19.4	3.0767	2.76846	3.81538
19.41	3.07527	2.76678	3.8143
19.42	3.07384	2.7651	3.81322
19.43	3.07241	2.76342	3.81213
19.44	3.07098	2.76174	3.81105
19.45	3.06955	2.76006	3.80997
19.46	3.06813	2.75838	3.80889
19.47	3.0667	2.7567	3.8078
19.48	3.06527	2.75502	3.80672
19.49	3.06384	2.75334	3.80564
19.5	3.06241	2.75165	3.80455
19.51	3.06098	2.74997	3.80347
19.52	3.05955	2.74829	3.80239
19.53	3.05813	2.74661	3.80131
19.54	3.0567	2.74493	3.80022
19.55	3.05527	2.74325	3.79914
19.56	3.05384	2.74157	3.79806
19.57	3.05241	2.73989	3.79697
19.58	3.05098	2.73821	3.79589
19.59	3.04955	2.73653	3.79481
19.6	3.04813	2.73485	3.79373
19.61	3.0467	2.73317	3.79264
19.62	3.04527	2.73148	3.79156
19.63	3.04384	2.7298	3.79048
19.64	3.04241	2.72812	3.78939
19.65	3.04098	2.72644	3.78831
19.66	3.03955	2.72476	3.78723
19.67	3.03813	2.72308	3.78615
19.68	3.0367	2.7214	3.78506
19.69	3.03527	2.71972	3.78398
19.7	3.03384	2.71804	3.7829
19.71	3.03241	2.71636	3.78181
19.72	3.03098	2.71468	3.78073
19.73	3.02955	2.713	3.77965
19.74	3.02813	2.71131	3.77857
19.75	3.0267	2.70963	3.77748
19.76	3.02527	2.70795	3.7764
19.77	3.02384	2.70627	3.77532
19.78	3.02241	2.70459	3.77423
19.79	3.02098	2.70291	3.77315
19.8	3.01955	2.70123	3.77207
19.81	3.01813	2.69955	3.77099
19.82	3.0167	2.69787	3.7699
19.83	3.01527	2.69619	3.76882
19.84	3.01384	2.69451	3.76774
19.85	3.01241	2.69283	3.76665
19.86	3.01098	2.69115	3.76557
19.87	3.00955	2.68946	3.76449
19.88	3.00813	2.68778	3.76341
19.89	3.0067	2.6861	3.76232
19.9	3.00527	2.68442	3.76124
19.91	3.00384	2.68274	3.76016
19.92	3.00241	2.68106	3.75907
19.93	3.00098	2.67938	3.75799
19.94	2.99955	2.6777	3.75691
19.95	2.99813	2.67602	3.75582
19.96	2.9967	2.67434	3.75474
19.97	2.99527	2.67266	3.75366
19.98	2.99384	2.67098	3.75258
[truncated: 1,202 more rows]

## Sheet: Singapore4
time	solidline	ymin	ymax
0	4.51209	4.2607	4.7368
0.01	4.52604	4.27418	4.75989
0.02	4.53993	4.28763	4.78285
0.03	4.55379	4.30105	4.7949
0.04	4.56759	4.31382	4.80645
0.05	4.58135	4.32402	4.81791
0.06	4.59506	4.33985	4.82961
0.07	4.60872	4.35166	4.84311
0.08	4.62232	4.36334	4.8594
0.09	4.63587	4.37483	4.87558
0.1	4.64937	4.38629	4.89164
0.11	4.66281	4.39772	4.90759
0.12	4.67619	4.40913	4.92342
0.13	4.68951	4.4205	4.93997
0.14	4.70277	4.43183	4.95691
0.15	4.71597	4.44186	4.97156
0.16	4.7291	4.45081	4.98559
0.17	4.74217	4.45973	5.00085
0.18	4.75516	4.46862	5.01597
0.19	4.76809	4.47748	5.03095
0.2	4.78094	4.48803	5.04578
0.21	4.79373	4.49884	5.06045
0.22	4.80643	4.50962	5.07497
0.23	4.81906	4.5201	5.08934
0.24	4.83161	4.53051	5.10353
0.25	4.84408	4.53987	5.11838
0.26	4.85646	4.54791	5.13629
0.27	4.86876	4.55592	5.15401
0.28	4.88097	4.56389	5.17165
0.29	4.8931	4.57273	5.18931
0.3	4.90513	4.5816	5.20678
0.31	4.91707	4.59044	5.22404
0.32	4.92892	4.59922	5.24108
0.33	4.94066	4.60797	5.25791
0.34	4.95231	4.61667	5.27507
0.35	4.96386	4.62532	5.29329
0.36	4.97531	4.63393	5.30966
0.37	4.98665	4.64249	5.325
0.38	4.99788	4.651	5.34007
0.39	5.00901	4.65946	5.35488
0.4	5.02003	4.66787	5.36942
0.41	5.03093	4.67623	5.38367
0.42	5.04172	4.68454	5.39764
0.43	5.05239	4.6928	5.41132
0.44	5.06294	4.70101	5.42472
0.45	5.07338	4.70916	5.43781
0.46	5.08369	4.71725	5.45061
0.47	5.09388	4.72525	5.46311
0.48	5.10394	4.73319	5.4753
0.49	5.11388	4.74108	5.48719
0.5	5.12369	4.74891	5.49913
0.51	5.13337	4.75668	5.51072
0.52	5.14291	4.7644	5.52262
0.53	5.15233	4.77205	5.53482
0.54	5.16161	4.77965	5.54664
0.55	5.17075	4.78719	5.5588
0.56	5.17976	4.79466	5.57137
0.57	5.18862	4.80208	5.5836
0.58	5.19735	4.80943	5.5954
0.59	5.20594	4.81672	5.60676
0.6	5.21439	4.82394	5.61768
0.61	5.22269	4.8311	5.62818
0.62	5.23085	4.83819	5.63914
0.63	5.23886	4.84522	5.65099
0.64	5.24674	4.85219	5.66241
0.65	5.25446	4.85908	5.67342
0.66	5.26204	4.86591	5.68402
0.67	5.26947	4.87267	5.69421
0.68	5.27676	4.87936	5.70399
0.69	5.28389	4.88598	5.71349
0.7	5.29088	4.89254	5.72261
0.71	5.29773	4.89902	5.73133
0.72	5.30442	4.90543	5.73967
0.73	5.31097	4.91177	5.74762
0.74	5.31737	4.91803	5.75521
0.75	5.32362	4.92423	5.76243
0.76	5.32973	4.93035	5.76929
0.77	5.33569	4.9364	5.7758
0.78	5.3415	4.94238	5.78197
0.79	5.34717	4.94828	5.7878
0.8	5.35269	4.9541	5.7933
0.81	5.35807	4.95985	5.79849
0.82	5.3633	4.96553	5.80337
0.83	5.36839	4.97113	5.80608
0.84	5.37334	4.97666	5.807
0.85	5.37815	4.98211	5.80774
0.86	5.38282	4.98748	5.80833
0.87	5.38736	4.99277	5.80876
0.88	5.39175	4.99799	5.80904
0.89	5.39601	5.00314	5.80918
0.9	5.40013	5.0082	5.80919
0.91	5.40412	5.01319	5.80907
0.92	5.40798	5.0181	5.80883
0.93	5.41171	5.02293	5.80847
0.94	5.41531	5.02769	5.808
0.95	5.41878	5.03236	5.80754
0.96	5.42213	5.03696	5.80698
0.97	5.42535	5.04149	5.80631
0.98	5.42845	5.04593	5.80555
0.99	5.43143	5.0503	5.8047
1	5.43429	5.05459	5.80376
1.01	5.43704	5.0588	5.80274
1.02	5.43966	5.06293	5.80164
1.03	5.44218	5.06699	5.80047
1.04	5.44458	5.07097	5.79922
1.05	5.44687	5.07487	5.79791
1.06	5.44905	5.0787	5.79653
1.07	5.45113	5.08244	5.79509
1.08	5.4531	5.08612	5.79359
1.09	5.45497	5.08971	5.79204
1.1	5.45674	5.09323	5.79044
1.11	5.45841	5.09668	5.78892
1.12	5.45998	5.10005	5.78796
1.13	5.46146	5.10334	5.78694
1.14	5.46284	5.10656	5.78585
1.15	5.46413	5.10971	5.78469
1.16	5.46534	5.11278	5.78347
1.17	5.46645	5.11578	5.78219
1.18	5.46748	5.11871	5.78086
1.19	5.46842	5.12156	5.77947
1.2	5.46928	5.1241	5.77803
1.21	5.47006	5.12639	5.77654
1.22	5.47075	5.12863	5.77501
1.23	5.47138	5.13081	5.77343
1.24	5.47192	5.13294	5.77181
1.25	5.47239	5.13501	5.77015
1.26	5.47279	5.13703	5.76844
1.27	5.47312	5.139	5.7667
1.28	5.47337	5.14091	5.76493
1.29	5.47356	5.14277	5.76312
1.3	5.47369	5.14457	5.76128
1.31	5.47375	5.14633	5.75941
1.32	5.47374	5.14803	5.75751
1.33	5.47367	5.14968	5.75558
1.34	5.47355	5.15128	5.75362
1.35	5.47336	5.15239	5.75164
1.36	5.47312	5.15295	5.74963
1.37	5.47282	5.15346	5.74759
1.38	5.47246	5.15394	5.74554
1.39	5.47205	5.15437	5.74346
1.4	5.47159	5.15475	5.74137
1.41	5.47108	5.1551	5.73925
1.42	5.47051	5.1554	5.73711
1.43	5.4699	5.15567	5.73496
1.44	5.46925	5.15586	5.73278
1.45	5.46854	5.15593	5.73059
1.46	5.46779	5.15597	5.72839
1.47	5.467	5.15596	5.72617
1.48	5.46616	5.15593	5.72393
1.49	5.46528	5.15651	5.72168
1.5	5.46436	5.15794	5.71942
1.51	5.4634	5.15931	5.71714
1.52	5.46241	5.16063	5.71485
1.53	5.46137	5.16191	5.71255
1.54	5.4603	5.16314	5.71024
1.55	5.45919	5.16432	5.70792
1.56	5.45804	5.16545	5.70558
1.57	5.45686	5.16654	5.70324
1.58	5.45565	5.16758	5.70088
1.59	5.45441	5.16857	5.69852
1.6	5.45313	5.16952	5.69615
1.61	5.45182	5.17041	5.69377
1.62	5.45049	5.17123	5.69138
1.63	5.44912	5.172	5.68898
1.64	5.44773	5.17189	5.68658
1.65	5.4463	5.17138	5.68416
1.66	5.44485	5.17076	5.68175
1.67	5.44337	5.17012	5.67932
1.68	5.44187	5.16944	5.67689
1.69	5.44034	5.16873	5.67445
1.7	5.43879	5.16799	5.672
1.71	5.43721	5.16722	5.66955
1.72	5.43561	5.16642	5.6671
1.73	5.43399	5.16559	5.66463
1.74	5.43234	5.16473	5.66218
1.75	5.43068	5.16385	5.65972
1.76	5.42899	5.16293	5.65726
1.77	5.42728	5.16198	5.65479
1.78	5.42555	5.16101	5.65232
1.79	5.4238	5.16002	5.64985
1.8	5.42203	5.15899	5.64737
1.81	5.42024	5.15794	5.64489
1.82	5.41844	5.15686	5.6424
1.83	5.41662	5.15576	5.63991
1.84	5.41477	5.15463	5.63742
1.85	5.41292	5.15348	5.63492
1.86	5.41104	5.15231	5.63242
1.87	5.40915	5.15111	5.62991
1.88	5.40725	5.14988	5.62741
1.89	5.40533	5.14864	5.62489
1.9	5.40339	5.14737	5.62238
1.91	5.40144	5.14608	5.61986
1.92	5.39948	5.14477	5.61735
1.93	5.3975	5.14343	5.61482
1.94	5.3955	5.14208	5.6123
1.95	5.3935	5.1407	5.60977
1.96	5.39148	5.13931	5.60724
1.97	5.38945	5.13789	5.60471
1.98	5.38741	5.13645	5.60218
1.99	5.38535	5.135	5.59964
2	5.38328	5.13366	5.5971
2.01	5.3812	5.13343	5.59456
2.02	5.37911	5.13318	5.59202
2.03	5.37701	5.1329	5.58947
2.04	5.3749	5.13259	5.58693
2.05	5.37278	5.13226	5.58438
2.06	5.37065	5.1319	5.58183
2.07	5.36851	5.13152	5.57928
2.08	5.36635	5.13111	5.57673
2.09	5.36419	5.13067	5.57417
2.1	5.36202	5.13021	5.57162
2.11	5.35984	5.12972	5.56906
2.12	5.35765	5.12921	5.5665
2.13	5.35546	5.12867	5.56394
2.14	5.35325	5.12811	5.56138
2.15	5.35104	5.12753	5.55881
2.16	5.34881	5.12684	5.55625
2.17	5.34658	5.12597	5.55369
2.18	5.34435	5.12507	5.55112
2.19	5.3421	5.12416	5.54855
2.2	5.33985	5.12323	5.54598
2.21	5.33759	5.12228	5.54341
2.22	5.33532	5.12131	5.54084
2.23	5.33305	5.12032	5.53827
2.24	5.33077	5.11932	5.5357
2.25	5.32848	5.1183	5.53312
2.26	5.32619	5.11726	5.53055
2.27	5.32388	5.11621	5.52797
2.28	5.32158	5.11514	5.52539
2.29	5.31927	5.11397	5.52282
2.3	5.31695	5.11278	5.52024
2.31	5.31462	5.11157	5.51766
2.32	5.31229	5.11035	5.51508
2.33	5.30996	5.10884	5.5125
2.34	5.30762	5.10699	5.50992
2.35	5.30527	5.10512	5.50734
2.36	5.30292	5.10325	5.50475
2.37	5.30056	5.10136	5.50217
2.38	5.2982	5.09946	5.49958
2.39	5.29584	5.09755	5.497
2.4	5.29347	5.09562	5.49441
2.41	5.29109	5.09369	5.49183
2.42	5.28871	5.09175	5.48924
2.43	5.28633	5.08979	5.48665
2.44	5.28394	5.08783	5.48407
2.45	5.28154	5.08586	5.48148
2.46	5.27914	5.08387	5.47889
2.47	5.27674	5.08188	5.4763
2.48	5.27434	5.07987	5.47371
2.49	5.27193	5.07786	5.47112
2.5	5.26951	5.07584	5.46853
2.51	5.2671	5.0738	5.46594
2.52	5.26467	5.07176	5.46335
2.53	5.26225	5.06971	5.46075
2.54	5.25982	5.06765	5.45816
2.55	5.25739	5.06558	5.45557
2.56	5.25495	5.06351	5.45298
2.57	5.25251	5.06142	5.45038
2.58	5.25007	5.05933	5.4486
2.59	5.24763	5.05723	5.44685
2.6	5.24518	5.05512	5.44509
2.61	5.24273	5.053	5.44333
2.62	5.24027	5.05088	5.44156
2.63	5.23781	5.04874	5.4398
2.64	5.23535	5.0466	5.43804
2.65	5.23289	5.04445	5.43627
2.66	5.23042	5.0423	5.4345
2.67	5.22795	5.04013	5.43273
2.68	5.22548	5.03796	5.43096
2.69	5.22301	5.03579	5.42919
2.7	5.22053	5.0336	5.42742
2.71	5.21805	5.03141	5.42565
2.72	5.21557	5.02921	5.42387
2.73	5.21308	5.02701	5.42213
2.74	5.21059	5.0248	5.42043
2.75	5.20811	5.02258	5.41872
2.76	5.20561	5.02036	5.41702
2.77	5.20312	5.01813	5.41531
2.78	5.20062	5.01589	5.4136
2.79	5.19812	5.01365	5.4119
2.8	5.19562	5.01133	5.41019
2.81	5.19312	5.009	5.40848
2.82	5.19061	5.00666	5.40677
2.83	5.18811	5.00432	5.40506
2.84	5.1856	5.00198	5.40334
2.85	5.18308	4.99963	5.40163
2.86	5.18057	4.99728	5.39992
2.87	5.17806	4.99493	5.3982
2.88	5.17554	4.99257	5.39648
2.89	5.17302	4.99021	5.39477
2.9	5.1705	4.98785	5.39305
2.91	5.16798	4.98548	5.39133
2.92	5.16545	4.98311	5.38961
2.93	5.16293	4.98073	5.38789
2.94	5.1604	4.97835	5.38617
2.95	5.15787	4.97597	5.38445
2.96	5.15534	4.97359	5.38273
2.97	5.1528	4.9712	5.38101
2.98	5.15027	4.96881	5.37928
2.99	5.14773	4.96642	5.37756
3	5.1452	4.96402	5.37583
3.01	5.14266	4.96162	5.37411
3.02	5.14012	4.95922	5.37238
3.03	5.13757	4.95681	5.37066
3.04	5.13503	4.9544	5.36893
3.05	5.13249	4.95199	5.3672
3.06	5.12994	4.94957	5.36547
3.07	5.12739	4.94716	5.36374
3.08	5.12484	4.94474	5.36112
3.09	5.12229	4.94231	5.35841
3.1	5.11974	4.93989	5.3557
3.11	5.11719	4.93746	5.353
3.12	5.11463	4.93503	5.35029
3.13	5.11208	4.9326	5.34758
3.14	5.10952	4.93016	5.34487
3.15	5.10696	4.92772	5.34216
3.16	5.1044	4.92528	5.33945
3.17	5.10184	4.92284	5.33674
3.18	5.09928	4.9204	5.33404
3.19	5.09672	4.91795	5.33133
3.2	5.09416	4.9155	5.32862
3.21	5.09159	4.91305	5.32591
3.22	5.08903	4.91059	5.3232
3.23	5.08646	4.90813	5.32049
3.24	5.08389	4.90568	5.31778
3.25	5.08132	4.90321	5.31507
3.26	5.07875	4.90075	5.31236
3.27	5.07618	4.89829	5.30965
3.28	5.07361	4.89582	5.30694
3.29	5.07104	4.89335	5.30423
3.3	5.06846	4.89088	5.30151
3.31	5.06589	4.8884	5.2988
3.32	5.06331	4.88593	5.29609
3.33	5.06074	4.88345	5.29338
3.34	5.05816	4.88097	5.29067
3.35	5.05558	4.87849	5.28796
3.36	5.053	4.87601	5.28525
3.37	5.05042	4.87352	5.28254
3.38	5.04784	4.87104	5.27982
3.39	5.04526	4.86855	5.27711
3.4	5.04268	4.86606	5.2744
3.41	5.04009	4.86356	5.27169
3.42	5.03751	4.86107	5.26898
3.43	5.03492	4.85857	5.26627
3.44	5.03234	4.85608	5.26355
3.45	5.02975	4.85358	5.26084
3.46	5.02717	4.85108	5.25813
3.47	5.02458	4.84858	5.25542
3.48	5.02199	4.84607	5.2527
3.49	5.0194	4.84357	5.25014
3.5	5.01681	4.84106	5.24763
3.51	5.01422	4.83855	5.24512
3.52	5.01163	4.83604	5.2426
3.53	5.00904	4.83353	5.24009
3.54	5.00644	4.83102	5.23758
3.55	5.00385	4.8285	5.23506
3.56	5.00125	4.82599	5.23255
3.57	4.99866	4.82347	5.23004
3.58	4.99606	4.82095	5.22752
3.59	4.99347	4.81843	5.22501
3.6	4.99087	4.81591	5.2225
3.61	4.98827	4.81338	5.21999
3.62	4.98568	4.81086	5.21747
3.63	4.98308	4.80833	5.21496
3.64	4.98048	4.80581	5.21245
3.65	4.97788	4.80328	5.20993
3.66	4.97528	4.80075	5.20742
3.67	4.97268	4.79822	5.2049
3.68	4.97008	4.79569	5.20239
3.69	4.96748	4.79315	5.19988
3.7	4.96487	4.79062	5.19736
3.71	4.96227	4.78808	5.19485
3.72	4.95967	4.78554	5.19234
3.73	4.95706	4.78301	5.18982
3.74	4.95446	4.78047	5.18731
3.75	4.95185	4.77793	5.1848
3.76	4.94925	4.77538	5.18228
3.77	4.94664	4.77284	5.17977
3.78	4.94404	4.7703	5.17725
3.79	4.94143	4.76775	5.17474
3.8	4.93882	4.76521	5.17223
3.81	4.93621	4.76266	5.16971
3.82	4.9336	4.76011	5.1672
3.83	4.931	4.75756	5.16468
3.84	4.92839	4.75501	5.16217
3.85	4.92578	4.75246	5.15965
3.86	4.92317	4.74991	5.15714
3.87	4.92056	4.74735	5.15463
3.88	4.91795	4.7448	5.15213
3.89	4.91533	4.74224	5.14965
3.9	4.91272	4.73968	5.14718
3.91	4.91011	4.73713	5.14471
3.92	4.9075	4.73457	5.14224
3.93	4.90488	4.73201	5.13976
3.94	4.90227	4.72945	5.13729
3.95	4.89966	4.72689	5.13482
3.96	4.89704	4.72432	5.13235
3.97	4.89443	4.72176	5.12988
3.98	4.89181	4.7192	5.1274
3.99	4.8892	4.71663	5.12493
4	4.88658	4.71407	5.12246
4.01	4.88397	4.7115	5.11999
4.02	4.88135	4.70893	5.11751
4.03	4.87873	4.70636	5.11504
4.04	4.87612	4.70379	5.11257
4.05	4.8735	4.70122	5.1101
4.06	4.87088	4.69865	5.10762
4.07	4.86826	4.69608	5.10515
4.08	4.86564	4.69351	5.10268
4.09	4.86303	4.69094	5.10021
4.1	4.86041	4.68836	5.09773
4.11	4.85779	4.68579	5.09526
4.12	4.85517	4.68321	5.09279
4.13	4.85255	4.68063	5.09031
4.14	4.84993	4.67806	5.08784
4.15	4.84731	4.67544	5.08559
4.16	4.84468	4.67281	5.08356
4.17	4.84206	4.67019	5.08153
4.18	4.83944	4.66756	5.07949
4.19	4.83682	4.66493	5.07746
4.2	4.8342	4.6623	5.07542
4.21	4.83158	4.65967	5.07339
4.22	4.82895	4.65703	5.07136
4.23	4.82633	4.6544	5.06932
4.24	4.82371	4.65176	5.06729
4.25	4.82108	4.64913	5.06525
4.26	4.81846	4.64649	5.06322
4.27	4.81583	4.64385	5.06118
4.28	4.81321	4.64122	5.05915
4.29	4.81059	4.63858	5.05711
4.3	4.80796	4.63594	5.05508
4.31	4.80534	4.63329	5.05304
4.32	4.80271	4.63065	5.05101
4.33	4.80008	4.62801	5.04897
4.34	4.79746	4.62536	5.04694
4.35	4.79483	4.62272	5.0449
4.36	4.79221	4.62007	5.04287
4.37	4.78958	4.61742	5.04083
4.38	4.78695	4.61477	5.0388
4.39	4.78432	4.61213	5.03676
4.4	4.7817	4.60948	5.03473
4.41	4.77907	4.60682	5.03269
4.42	4.77644	4.60417	5.03066
4.43	4.77381	4.60152	5.02862
4.44	4.77119	4.59887	5.02659
4.45	4.76856	4.59621	5.02455
4.46	4.76593	4.59356	5.02251
4.47	4.7633	4.5909	5.02048
4.48	4.76067	4.58824	5.01844
4.49	4.75804	4.58559	5.01641
4.5	4.75541	4.58293	5.01437
4.51	4.75278	4.58027	5.01233
4.52	4.75015	4.57761	5.0103
4.53	4.74752	4.57495	5.00826
4.54	4.74489	4.57229	5.00623
4.55	4.74226	4.56962	5.00419
4.56	4.73963	4.56696	5.00215
4.57	4.737	4.5643	5.00012
4.58	4.73437	4.56163	4.99808
4.59	4.73174	4.55897	4.99605
4.6	4.7291	4.5563	4.99401
4.61	4.72647	4.55363	4.99197
4.62	4.72384	4.55096	4.98994
4.63	4.72121	4.5483	4.9879
4.64	4.71858	4.54563	4.98586
4.65	4.71594	4.54296	4.98383
4.66	4.71331	4.54017	4.98179
4.67	4.71068	4.53736	4.97975
4.68	4.70805	4.53455	4.97772
4.69	4.70541	4.53175	4.97568
4.7	4.70278	4.52894	4.97364
4.71	4.70015	4.52613	4.97161
4.72	4.69751	4.52332	4.96957
4.73	4.69488	4.52051	4.96753
4.74	4.69224	4.5177	4.9655
4.75	4.68961	4.51489	4.96346
4.76	4.68698	4.51208	4.9613
4.77	4.68434	4.50927	4.95904
4.78	4.68171	4.50646	4.95678
4.79	4.67907	4.50365	4.95452
4.8	4.67644	4.50084	4.95226
4.81	4.6738	4.49803	4.94999
4.82	4.67117	4.49521	4.94773
4.83	4.66853	4.4924	4.94547
4.84	4.6659	4.48959	4.94321
4.85	4.66326	4.48677	4.94095
4.86	4.66062	4.48396	4.93868
4.87	4.65799	4.48115	4.93642
4.88	4.65535	4.47833	4.93416
4.89	4.65272	4.47552	4.9319
4.9	4.65008	4.4727	4.92963
4.91	4.64744	4.46989	4.92737
4.92	4.64481	4.46707	4.92511
4.93	4.64217	4.46426	4.92285
4.94	4.63953	4.46144	4.92058
4.95	4.6369	4.45862	4.91832
4.96	4.63426	4.45581	4.91606
4.97	4.63162	4.45299	4.9138
4.98	4.62898	4.45017	4.91153
4.99	4.62635	4.44736	4.90927
5	4.62371	4.44454	4.90701
5.01	4.62107	4.44172	4.90475
5.02	4.61843	4.4389	4.90248
5.03	4.61579	4.43608	4.90022
5.04	4.61316	4.43326	4.89796
5.05	4.61052	4.43045	4.89569
5.06	4.60788	4.42763	4.89343
5.07	4.60524	4.42481	4.89117
5.08	4.6026	4.42199	4.88891
5.09	4.59996	4.41917	4.88664
5.1	4.59732	4.41635	4.88438
5.11	4.59468	4.41352	4.88212
5.12	4.59205	4.4107	4.87988
5.13	4.58941	4.40788	4.87764
5.14	4.58677	4.40506	4.8754
5.15	4.58413	4.40224	4.87346
5.16	4.58149	4.39942	4.87157
5.17	4.57885	4.3966	4.86968
5.18	4.57621	4.39377	4.86779
5.19	4.57357	4.39095	4.86589
5.2	4.57093	4.38813	4.864
5.21	4.56829	4.3853	4.86211
5.22	4.56565	4.38248	4.86023
5.23	4.56301	4.37966	4.85835
5.24	4.56037	4.37683	4.85647
5.25	4.55773	4.37401	4.85459
5.26	4.55509	4.37118	4.85271
5.27	4.55245	4.36836	4.85083
5.28	4.5498	4.36553	4.84894
5.29	4.54716	4.36271	4.84706
5.3	4.54452	4.35988	4.84518
5.31	4.54188	4.35706	4.8433
5.32	4.53924	4.35423	4.84142
5.33	4.5366	4.35141	4.83954
5.34	4.53396	4.34858	4.83766
5.35	4.53132	4.34576	4.83578
5.36	4.52867	4.34293	4.83389
5.37	4.52603	4.3401	4.83201
5.38	4.52339	4.33727	4.83013
5.39	4.52075	4.33443	4.82825
5.4	4.51811	4.33158	4.82637
5.41	4.51547	4.32874	4.82448
5.42	4.51282	4.32589	4.8226
5.43	4.51018	4.3232	4.82072
5.44	4.50754	4.32071	4.81884
5.45	4.5049	4.31823	4.81696
5.46	4.50225	4.31574	4.81507
5.47	4.49961	4.31325	4.81319
5.48	4.49697	4.31075	4.81131
5.49	4.49433	4.30824	4.80943
5.5	4.49168	4.30574	4.80755
5.51	4.48904	4.30323	4.80566
5.52	4.4864	4.30072	4.80378
5.53	4.48375	4.29822	4.8019
5.54	4.48111	4.29571	4.80002
5.55	4.47847	4.2932	4.79813
5.56	4.47582	4.2907	4.79625
5.57	4.47318	4.28819	4.79437
5.58	4.47054	4.28568	4.79249
5.59	4.46789	4.28318	4.7906
5.6	4.46525	4.28067	4.78872
5.61	4.46261	4.27816	4.78684
5.62	4.45996	4.27565	4.78495
5.63	4.45732	4.27314	4.78307
5.64	4.45468	4.27063	4.78119
5.65	4.45203	4.26813	4.77931
5.66	4.44939	4.26562	4.77742
5.67	4.44674	4.26311	4.77554
5.68	4.4441	4.2606	4.77366
5.69	4.44145	4.25809	4.77177
5.7	4.43881	4.25558	4.76983
5.71	4.43617	4.25307	4.76779
5.72	4.43352	4.25056	4.76575
5.73	4.43088	4.24805	4.76371
5.74	4.42823	4.24554	4.76167
5.75	4.42559	4.24303	4.75963
5.76	4.42294	4.24052	4.75759
5.77	4.4203	4.23801	4.75555
5.78	4.41765	4.23549	4.75351
5.79	4.41501	4.23298	4.75147
5.8	4.41236	4.23047	4.74943
5.81	4.40972	4.22796	4.7474
5.82	4.40707	4.22545	4.74536
5.83	4.40443	4.22294	4.74332
5.84	4.40178	4.22042	4.74128
5.85	4.39914	4.21791	4.73924
5.86	4.39649	4.2154	4.7372
5.87	4.39385	4.21289	4.73516
5.88	4.3912	4.21037	4.73312
5.89	4.38856	4.20786	4.73108
5.9	4.38591	4.20533	4.72904
5.91	4.38327	4.2026	4.727
5.92	4.38062	4.19988	4.72496
5.93	4.37797	4.19716	4.72292
5.94	4.37533	4.19443	4.72088
5.95	4.37268	4.19171	4.71884
5.96	4.37004	4.18898	4.7168
5.97	4.36739	4.18626	4.71477
5.98	4.36474	4.18353	4.71273
5.99	4.3621	4.18081	4.71069
6	4.35945	4.17808	4.70865
6.01	4.35681	4.17536	4.70661
6.02	4.35416	4.17263	4.70457
6.03	4.35151	4.16991	4.70253
6.04	4.34887	4.16718	4.70049
6.05	4.34622	4.16446	4.69845
6.06	4.34357	4.16173	4.69641
6.07	4.34093	4.159	4.69437
6.08	4.33828	4.15628	4.69233
6.09	4.33564	4.15355	4.69029
6.1	4.33299	4.15082	4.68825
6.11	4.33034	4.14809	4.68621
6.12	4.3277	4.14537	4.68417
6.13	4.32505	4.14264	4.68213
6.14	4.3224	4.13991	4.68009
6.15	4.31975	4.13718	4.67805
6.16	4.31711	4.13445	4.67601
6.17	4.31446	4.13173	4.67397
6.18	4.31181	4.129	4.67193
6.19	4.30917	4.12627	4.66989
6.2	4.30652	4.12354	4.66785
6.21	4.30387	4.12081	4.66581
6.22	4.30123	4.11808	4.66378
6.23	4.29858	4.11535	4.66174
6.24	4.29593	4.11262	4.6597
6.25	4.29328	4.10989	4.65766
6.26	4.29064	4.10716	4.65562
6.27	4.28799	4.10443	4.65358
6.28	4.28534	4.1017	4.65154
6.29	4.28269	4.09897	4.6495
6.3	4.28005	4.09624	4.64746
6.31	4.2774	4.0935	4.64542
6.32	4.27475	4.09077	4.64338
6.33	4.2721	4.08804	4.64134
6.34	4.26946	4.08531	4.6393
6.35	4.26681	4.08258	4.63726
6.36	4.26416	4.07984	4.63522
6.37	4.26151	4.07711	4.63318
6.38	4.25886	4.07438	4.63114
6.39	4.25622	4.07165	4.6291
6.4	4.25357	4.06891	4.62706
6.41	4.25092	4.06618	4.62502
6.42	4.24827	4.06345	4.62298
6.43	4.24562	4.06071	4.62094
6.44	4.24298	4.05798	4.6189
6.45	4.24033	4.05525	4.61686
6.46	4.23768	4.05251	4.61482
6.47	4.23503	4.04978	4.61278
6.48	4.23238	4.04705	4.61074
6.49	4.22974	4.04431	4.6087
6.5	4.22709	4.04156	4.60666
6.51	4.22444	4.03881	4.60462
6.52	4.22179	4.03606	4.60258
6.53	4.21914	4.03331	4.60054
6.54	4.21649	4.03056	4.5985
6.55	4.21384	4.02781	4.59646
6.56	4.2112	4.02506	4.59442
6.57	4.20855	4.0223	4.59238
6.58	4.2059	4.01955	4.59034
6.59	4.20325	4.0168	4.5883
6.6	4.2006	4.01405	4.58626
6.61	4.19795	4.0113	4.58422
6.62	4.1953	4.00855	4.58218
6.63	4.19266	4.00579	4.58014
6.64	4.19001	4.00304	4.5781
6.65	4.18736	4.00029	4.57606
6.66	4.18471	3.99754	4.57402
6.67	4.18206	3.99479	4.57198
6.68	4.17941	3.99203	4.56994
6.69	4.17676	3.98928	4.5679
6.7	4.17411	3.98653	4.56586
6.71	4.17146	3.98378	4.56382
6.72	4.16881	3.98103	4.56178
6.73	4.16617	3.97827	4.55974
6.74	4.16352	3.97552	4.5577
6.75	4.16087	3.97277	4.55566
6.76	4.15822	3.97002	4.55362
6.77	4.15557	3.96726	4.55158
6.78	4.15292	3.96451	4.54954
6.79	4.15027	3.96176	4.5475
6.8	4.14762	3.959	4.54546
6.81	4.14497	3.95625	4.54342
6.82	4.14232	3.9535	4.54138
6.83	4.13967	3.95075	4.53934
6.84	4.13702	3.94799	4.5373
6.85	4.13437	3.94524	4.53526
6.86	4.13172	3.94249	4.53322
6.87	4.12907	3.93973	4.53118
6.88	4.12643	3.93698	4.52914
6.89	4.12378	3.93423	4.5271
6.9	4.12113	3.93147	4.52506
6.91	4.11848	3.92872	4.52302
6.92	4.11583	3.92596	4.52097
6.93	4.11318	3.92321	4.51893
6.94	4.11053	3.92046	4.51689
6.95	4.10788	3.9177	4.51485
6.96	4.10523	3.91495	4.51281
6.97	4.10258	3.9122	4.51077
6.98	4.09993	3.90944	4.50873
6.99	4.09728	3.90669	4.50669
7	4.09463	3.90393	4.50465
7.01	4.09198	3.90118	4.50261
7.02	4.08933	3.89842	4.50057
7.03	4.08668	3.89567	4.49853
7.04	4.08403	3.89292	4.49649
7.05	4.08138	3.89016	4.49445
7.06	4.07873	3.88741	4.49241
7.07	4.07608	3.88465	4.49037
7.08	4.07343	3.8819	4.48833
7.09	4.07078	3.87914	4.48629
7.1	4.06813	3.87639	4.48425
7.11	4.06548	3.87363	4.48221
7.12	4.06283	3.87088	4.48017
7.13	4.06018	3.86812	4.47813
7.14	4.05753	3.86537	4.47609
7.15	4.05488	3.86261	4.47405
7.16	4.05223	3.85986	4.47201
7.17	4.04958	3.8571	4.46997
7.18	4.04693	3.85435	4.46793
7.19	4.04428	3.85159	4.46589
7.2	4.04163	3.84884	4.46385
7.21	4.03898	3.84608	4.46181
7.22	4.03633	3.84333	4.45977
7.23	4.03368	3.84057	4.45773
7.24	4.03102	3.83782	4.45569
7.25	4.02837	3.83506	4.45364
7.26	4.02572	3.83231	4.4516
7.27	4.02307	3.82955	4.44956
7.28	4.02042	3.8268	4.44752
7.29	4.01777	3.82404	4.44548
7.3	4.01512	3.82128	4.44344
7.31	4.01247	3.81853	4.4414
7.32	4.00982	3.81577	4.43936
7.33	4.00717	3.81302	4.43733
7.34	4.00452	3.81026	4.43529
7.35	4.00187	3.80751	4.43325
7.36	3.99922	3.80475	4.43122
7.37	3.99657	3.80199	4.42918
7.38	3.99392	3.79924	4.42714
7.39	3.99127	3.79648	4.4251
7.4	3.98861	3.79372	4.42307
7.41	3.98596	3.79097	4.42103
7.42	3.98331	3.78821	4.41899
7.43	3.98066	3.78546	4.41696
7.44	3.97801	3.7827	4.41492
7.45	3.97536	3.77994	4.41288
7.46	3.97271	3.77719	4.41084
7.47	3.97006	3.77443	4.40881
7.48	3.96741	3.77167	4.40677
7.49	3.96476	3.76892	4.40473
7.5	3.96211	3.76616	4.4027
7.51	3.95946	3.7634	4.40066
7.52	3.9568	3.76065	4.39862
7.53	3.95415	3.75789	4.39659
7.54	3.9515	3.75512	4.39455
7.55	3.94885	3.75236	4.39251
7.56	3.9462	3.7496	4.39047
7.57	3.94355	3.74684	4.38844
7.58	3.9409	3.74408	4.3864
7.59	3.93825	3.74131	4.38436
7.6	3.9356	3.73855	4.38233
7.61	3.93294	3.73579	4.38029
7.62	3.93029	3.73303	4.37825
7.63	3.92764	3.73026	4.37621
7.64	3.92499	3.7275	4.37418
7.65	3.92234	3.72474	4.37214
7.66	3.91969	3.72198	4.3701
7.67	3.91704	3.71921	4.36806
7.68	3.91439	3.71645	4.36603
7.69	3.91174	3.71369	4.36399
7.7	3.90908	3.71093	4.36195
7.71	3.90643	3.70816	4.35992
7.72	3.90378	3.7054	4.35788
7.73	3.90113	3.70264	4.35584
7.74	3.89848	3.69988	4.3538
7.75	3.89583	3.69711	4.35177
7.76	3.89318	3.69435	4.34973
7.77	3.89052	3.69159	4.34769
7.78	3.88787	3.68883	4.34566
7.79	3.88522	3.68606	4.34362
7.8	3.88257	3.6833	4.34158
7.81	3.87992	3.68054	4.33954
7.82	3.87727	3.67777	4.33751
7.83	3.87462	3.67501	4.33547
7.84	3.87196	3.67225	4.33343
7.85	3.86931	3.66949	4.3314
7.86	3.86666	3.66672	4.32936
7.87	3.86401	3.66394	4.32732
7.88	3.86136	3.66114	4.32528
7.89	3.85871	3.65834	4.32325
7.9	3.85606	3.65554	4.32121
7.91	3.8534	3.65273	4.31917
7.92	3.85075	3.64993	4.31713
7.93	3.8481	3.64713	4.3151
7.94	3.84545	3.64432	4.31306
7.95	3.8428	3.64152	4.31102
7.96	3.84015	3.63872	4.30899
7.97	3.83749	3.63591	4.30695
7.98	3.83484	3.63311	4.30491
7.99	3.83219	3.63031	4.30287
8	3.82954	3.6275	4.30084
8.01	3.82689	3.6247	4.2988
8.02	3.82424	3.6219	4.29676
8.03	3.82158	3.61909	4.29472
8.04	3.81893	3.61629	4.29269
8.05	3.81628	3.61349	4.29065
8.06	3.81363	3.61068	4.28861
8.07	3.81098	3.60788	4.28658
8.08	3.80832	3.60508	4.28454
8.09	3.80567	3.60227	4.2825
8.1	3.80302	3.59947	4.28046
8.11	3.80037	3.59667	4.27843
8.12	3.79772	3.59386	4.27639
8.13	3.79507	3.59106	4.27435
8.14	3.79241	3.58826	4.27231
8.15	3.78976	3.58545	4.27028
8.16	3.78711	3.58265	4.26824
8.17	3.78446	3.57984	4.2662
8.18	3.78181	3.57704	4.26416
8.19	3.77915	3.57424	4.26213
8.2	3.7765	3.57143	4.26009
8.21	3.77385	3.56863	4.25805
8.22	3.7712	3.56582	4.25602
8.23	3.76855	3.56302	4.25398
8.24	3.76589	3.56022	4.25194
8.25	3.76324	3.55738	4.2499
8.26	3.76059	3.55448	4.24787
8.27	3.75794	3.55159	4.24583
8.28	3.75529	3.54869	4.24379
8.29	3.75263	3.5458	4.24175
8.3	3.74998	3.5429	4.23972
8.31	3.74733	3.54001	4.23768
8.32	3.74468	3.53711	4.23564
8.33	3.74203	3.53422	4.2336
8.34	3.73937	3.53132	4.23157
8.35	3.73672	3.52843	4.22953
8.36	3.73407	3.52553	4.22749
8.37	3.73142	3.52264	4.22545
8.38	3.72877	3.51974	4.22342
8.39	3.72611	3.51685	4.22138
8.4	3.72346	3.51395	4.21934
8.41	3.72081	3.51106	4.21731
8.42	3.71816	3.50816	4.21527
8.43	3.7155	3.50527	4.21323
8.44	3.71285	3.50237	4.21119
8.45	3.7102	3.49948	4.20916
8.46	3.70755	3.49658	4.20712
8.47	3.7049	3.49368	4.20508
8.48	3.70224	3.49079	4.20304
8.49	3.69959	3.48789	4.20101
8.5	3.69694	3.485	4.19897
8.51	3.69429	3.48209	4.19693
8.52	3.69163	3.47919	4.19489
8.53	3.68898	3.47629	4.19286
8.54	3.68633	3.47338	4.19082
8.55	3.68368	3.47048	4.18878
8.56	3.68103	3.46757	4.18674
8.57	3.67837	3.46467	4.18471
8.58	3.67572	3.46177	4.18267
8.59	3.67307	3.45886	4.18063
8.6	3.67042	3.45596	4.17859
8.61	3.66776	3.45305	4.17656
8.62	3.66511	3.45015	4.17452
8.63	3.66246	3.44725	4.17248
8.64	3.65981	3.44434	4.17044
8.65	3.65715	3.44144	4.16841
8.66	3.6545	3.43853	4.16637
8.67	3.65185	3.43563	4.16433
8.68	3.6492	3.43272	4.1623
8.69	3.64654	3.42982	4.16026
8.7	3.64389	3.42692	4.15822
8.71	3.64124	3.42401	4.15618
8.72	3.63859	3.42111	4.15415
8.73	3.63593	3.4182	4.15211
8.74	3.63328	3.4153	4.15007
8.75	3.63063	3.41239	4.14803
8.76	3.62798	3.40949	4.146
8.77	3.62532	3.40659	4.14396
8.78	3.62267	3.40368	4.14192
8.79	3.62002	3.40078	4.13988
8.8	3.61737	3.39787	4.13785
8.81	3.61471	3.39497	4.13581
8.82	3.61206	3.39206	4.13377
8.83	3.60941	3.38916	4.13173
8.84	3.60676	3.38626	4.1297
8.85	3.6041	3.38335	4.12766
8.86	3.60145	3.38045	4.12562
8.87	3.5988	3.37754	4.12358
8.88	3.59615	3.37464	4.12155
8.89	3.59349	3.37173	4.11951
8.9	3.59084	3.36883	4.11747
8.91	3.58819	3.36593	4.11543
8.92	3.58554	3.36302	4.1134
8.93	3.58288	3.36012	4.11136
8.94	3.58023	3.35721	4.10932
8.95	3.57758	3.35431	4.10728
8.96	3.57493	3.3514	4.10525
8.97	3.57227	3.3485	4.10321
8.98	3.56962	3.34559	4.10117
8.99	3.56697	3.34269	4.09913
9	3.56432	3.33979	4.0971
9.01	3.56166	3.33688	4.09506
9.02	3.55901	3.33398	4.09302
9.03	3.55636	3.33107	4.09098
9.04	3.5537	3.32817	4.08895
9.05	3.55105	3.32526	4.08691
9.06	3.5484	3.32236	4.08487
9.07	3.54575	3.31945	4.08283
9.08	3.54309	3.31655	4.0808
9.09	3.54044	3.31365	4.07876
9.1	3.53779	3.31074	4.07672
9.11	3.53514	3.30784	4.07468
9.12	3.53248	3.30493	4.07265
9.13	3.52983	3.30203	4.07061
9.14	3.52718	3.29912	4.06857
9.15	3.52452	3.29622	4.06653
9.16	3.52187	3.29331	4.0645
9.17	3.51922	3.29041	4.06246
9.18	3.51657	3.2875	4.06042
9.19	3.51391	3.2846	4.05838
9.2	3.51126	3.2817	4.05635
9.21	3.50861	3.27879	4.05431
9.22	3.50596	3.27589	4.05227
9.23	3.5033	3.27298	4.05023
9.24	3.50065	3.27008	4.0482
9.25	3.498	3.26717	4.04616
9.26	3.49534	3.26427	4.04412
9.27	3.49269	3.26136	4.04208
9.28	3.49004	3.25846	4.04005
9.29	3.48739	3.25555	4.03801
9.3	3.48473	3.25265	4.03597
9.31	3.48208	3.24974	4.03393
9.32	3.47943	3.24684	4.03189
9.33	3.47677	3.24394	4.02986
9.34	3.47412	3.24103	4.02782
9.35	3.47147	3.23813	4.02578
9.36	3.46882	3.23522	4.02374
9.37	3.46616	3.23232	4.02171
9.38	3.46351	3.22941	4.01967
9.39	3.46086	3.22651	4.01763
9.4	3.4582	3.2236	4.01559
9.41	3.45555	3.2207	4.01356
9.42	3.4529	3.21779	4.01152
9.43	3.45025	3.21489	4.00948
9.44	3.44759	3.21198	4.00744
9.45	3.44494	3.20908	4.00541
9.46	3.44229	3.20617	4.00337
9.47	3.43963	3.20327	4.00133
9.48	3.43698	3.20036	3.99929
9.49	3.43433	3.19746	3.99726
9.5	3.43168	3.19456	3.99522
9.51	3.42902	3.19165	3.99318
9.52	3.42637	3.18875	3.99114
9.53	3.42372	3.18584	3.98911
9.54	3.42106	3.18294	3.98707
9.55	3.41841	3.18003	3.98503
9.56	3.41576	3.17713	3.98299
9.57	3.4131	3.17422	3.98096
9.58	3.41045	3.17132	3.97892
9.59	3.4078	3.16841	3.97688
9.6	3.40515	3.16551	3.97484
9.61	3.40249	3.1626	3.97281
9.62	3.39984	3.1597	3.97077
9.63	3.39719	3.15679	3.96873
9.64	3.39453	3.15389	3.96669
9.65	3.39188	3.15098	3.96465
9.66	3.38923	3.14808	3.96262
9.67	3.38657	3.14517	3.96058
9.68	3.38392	3.14227	3.95854
9.69	3.38127	3.13936	3.9565
9.7	3.37862	3.13646	3.95447
9.71	3.37596	3.13355	3.95243
9.72	3.37331	3.13065	3.95039
9.73	3.37066	3.12774	3.94835
9.74	3.368	3.12484	3.94632
9.75	3.36535	3.12193	3.94428
9.76	3.3627	3.11903	3.94224
9.77	3.36004	3.11613	3.9402
9.78	3.35739	3.11322	3.93817
9.79	3.35474	3.11032	3.93613
9.8	3.35209	3.10741	3.93409
9.81	3.34943	3.10451	3.93205
9.82	3.34678	3.1016	3.93002
9.83	3.34413	3.0987	3.92798
9.84	3.34147	3.09579	3.92594
9.85	3.33882	3.09289	3.9239
9.86	3.33617	3.08998	3.92187
9.87	3.33351	3.08708	3.91983
9.88	3.33086	3.08417	3.91779
9.89	3.32821	3.08127	3.91575
9.9	3.32555	3.07836	3.91371
9.91	3.3229	3.07546	3.91168
9.92	3.32025	3.07255	3.90964
9.93	3.31759	3.06965	3.9076
9.94	3.31494	3.06674	3.90556
9.95	3.31229	3.06384	3.90353
9.96	3.30964	3.06093	3.90149
9.97	3.30698	3.05803	3.89945
9.98	3.30433	3.05512	3.89741
9.99	3.30168	3.05222	3.89538
10	3.29902	3.04931	3.89334
10.01	3.29637	3.04641	3.8913
10.02	3.29372	3.0435	3.88926
10.03	3.29106	3.0406	3.88723
10.04	3.28841	3.03769	3.88519
10.05	3.28576	3.03479	3.88315
10.06	3.2831	3.03188	3.88111
10.07	3.28045	3.02898	3.87908
10.08	3.2778	3.02607	3.87704
10.09	3.27514	3.02317	3.875
10.1	3.27249	3.02026	3.87296
10.11	3.26984	3.01736	3.87092
10.12	3.26719	3.01445	3.86889
10.13	3.26453	3.01155	3.86685
10.14	3.26188	3.00864	3.86481
10.15	3.25923	3.00574	3.86277
10.16	3.25657	3.00283	3.86074
10.17	3.25392	2.99993	3.8587
10.18	3.25127	2.99702	3.85666
10.19	3.24861	2.99412	3.85462
10.2	3.24596	2.99121	3.85259
10.21	3.24331	2.98831	3.85055
10.22	3.24065	2.9854	3.84851
10.23	3.238	2.9825	3.84647
10.24	3.23535	2.97959	3.84444
10.25	3.23269	2.97669	3.8424
10.26	3.23004	2.97378	3.84036
10.27	3.22739	2.97088	3.83832
10.28	3.22473	2.96797	3.83628
10.29	3.22208	2.96507	3.83425
10.3	3.21943	2.96216	3.83221
10.31	3.21677	2.95926	3.83017
10.32	3.21412	2.95635	3.82813
10.33	3.21147	2.95345	3.8261
10.34	3.20881	2.95054	3.82406
10.35	3.20616	2.94764	3.82202
10.36	3.20351	2.94473	3.81998
10.37	3.20085	2.94183	3.81795
10.38	3.1982	2.93892	3.81591
10.39	3.19555	2.93602	3.81387
10.4	3.19289	2.93311	3.81183
10.41	3.19024	2.93019	3.80979
10.42	3.18759	2.92721	3.80776
10.43	3.18493	2.92423	3.80572
10.44	3.18228	2.92125	3.80368
10.45	3.17963	2.91826	3.80164
10.46	3.17697	2.91528	3.79961
10.47	3.17432	2.9123	3.79757
10.48	3.17167	2.90932	3.79553
10.49	3.16902	2.90634	3.79349
10.5	3.16636	2.90336	3.79146
10.51	3.16371	2.90038	3.78942
10.52	3.16106	2.8974	3.78738
10.53	3.1584	2.89442	3.78534
10.54	3.15575	2.89144	3.78331
10.55	3.1531	2.88845	3.78127
10.56	3.15044	2.88547	3.77923
10.57	3.14779	2.88249	3.77719
10.58	3.14514	2.87951	3.77515
10.59	3.14248	2.87653	3.77312
10.6	3.13983	2.87355	3.77108
10.61	3.13718	2.87057	3.76904
10.62	3.13452	2.86759	3.767
10.63	3.13187	2.86461	3.76497
10.64	3.12922	2.86163	3.76293
10.65	3.12656	2.85864	3.76089
10.66	3.12391	2.85566	3.75885
10.67	3.12126	2.85268	3.75682
10.68	3.1186	2.8497	3.75478
10.69	3.11595	2.84672	3.75274
10.7	3.1133	2.84374	3.7507
10.71	3.11064	2.84076	3.74866
10.72	3.10799	2.83778	3.74663
10.73	3.10534	2.8348	3.74459
10.74	3.10268	2.83181	3.74255
10.75	3.10003	2.82883	3.74051
10.76	3.09738	2.82585	3.73848
10.77	3.09472	2.82287	3.73644
10.78	3.09207	2.81989	3.7344
10.79	3.08942	2.81691	3.73236
10.8	3.08676	2.81393	3.73033
10.81	3.08411	2.81095	3.72829
10.82	3.08145	2.80797	3.72625
10.83	3.0788	2.80499	3.72421
10.84	3.07615	2.802	3.72217
10.85	3.07349	2.79902	3.72014
10.86	3.07084	2.79604	3.7181
10.87	3.06819	2.79306	3.71606
10.88	3.06553	2.79008	3.71402
10.89	3.06288	2.7871	3.71199
10.9	3.06023	2.78412	3.70995
10.91	3.05757	2.78114	3.70791
10.92	3.05492	2.77816	3.70587
10.93	3.05227	2.77517	3.70384
10.94	3.04961	2.77219	3.7018
10.95	3.04696	2.76921	3.69976
10.96	3.04431	2.76623	3.69772
10.97	3.04165	2.76325	3.69568
10.98	3.039	2.76027	3.69365
10.99	3.03635	2.75729	3.69161
11	3.03369	2.75431	3.68957
11.01	3.03104	2.75133	3.68753
11.02	3.02839	2.74834	3.6855
11.03	3.02573	2.74536	3.68346
11.04	3.02308	2.74238	3.68142
11.05	3.02043	2.7394	3.67938
11.06	3.01777	2.73642	3.67735
11.07	3.01512	2.73344	3.67531
11.08	3.01247	2.73046	3.67327
11.09	3.00981	2.72748	3.67123
11.1	3.00716	2.7245	3.66919
11.11	3.00451	2.72151	3.66716
11.12	3.00185	2.71853	3.66512
11.13	2.9992	2.71555	3.66308
11.14	2.99655	2.71257	3.66104
11.15	2.99389	2.70959	3.65901
11.16	2.99124	2.70661	3.65697
11.17	2.98859	2.70363	3.65493
11.18	2.98593	2.70065	3.65289
11.19	2.98328	2.69767	3.65085
11.2	2.98063	2.69468	3.64882
11.21	2.97797	2.6917	3.64678
11.22	2.97532	2.68872	3.64474
11.23	2.97266	2.68574	3.6427
11.24	2.97001	2.68276	3.64067
11.25	2.96736	2.67978	3.63863
11.26	2.9647	2.6768	3.63659
11.27	2.96205	2.67382	3.63455
11.28	2.9594	2.67084	3.63252
11.29	2.95674	2.66785	3.63048
11.3	2.95409	2.66487	3.62844
11.31	2.95144	2.66189	3.6264
11.32	2.94878	2.65891	3.62436
11.33	2.94613	2.65593	3.62233
11.34	2.94348	2.65295	3.62029
11.35	2.94082	2.64997	3.61825
11.36	2.93817	2.64699	3.61621
11.37	2.93552	2.64401	3.61418
11.38	2.93286	2.64102	3.61214
11.39	2.93021	2.63804	3.6101
11.4	2.92756	2.63506	3.60806
11.41	2.9249	2.63208	3.60602
11.42	2.92225	2.6291	3.60399
11.43	2.9196	2.62612	3.60195
11.44	2.91694	2.62314	3.59991
11.45	2.91429	2.62016	3.59787
11.46	2.91164	2.61717	3.59584
11.47	2.90898	2.61419	3.5938
11.48	2.90633	2.61121	3.59176
11.49	2.90367	2.60823	3.58972
11.5	2.90102	2.60525	3.58769
11.51	2.89837	2.60227	3.58565
11.52	2.89571	2.59929	3.58361
11.53	2.89306	2.59631	3.58157
11.54	2.89041	2.59333	3.57953
11.55	2.88775	2.59034	3.5775
11.56	2.8851	2.58736	3.57546
11.57	2.88245	2.58438	3.57342
11.58	2.87979	2.5814	3.57138
11.59	2.87714	2.57842	3.56935
11.6	2.87449	2.57544	3.56731
11.61	2.87183	2.57246	3.56527
11.62	2.86918	2.56948	3.56323
11.63	2.86653	2.5665	3.56119
11.64	2.86387	2.56351	3.55916
11.65	2.86122	2.56053	3.55712
11.66	2.85857	2.55755	3.55508
11.67	2.85591	2.55457	3.55304
11.68	2.85326	2.55159	3.55101
11.69	2.8506	2.54861	3.54897
11.7	2.84795	2.54563	3.54693
11.71	2.8453	2.54265	3.54489
11.72	2.84264	2.53966	3.54286
11.73	2.83999	2.53668	3.54082
11.74	2.83734	2.5337	3.53878
11.75	2.83468	2.53072	3.53674
11.76	2.83203	2.52774	3.5347
11.77	2.82938	2.52476	3.53267
11.78	2.82672	2.52178	3.53063
11.79	2.82407	2.5188	3.52859
11.8	2.82142	2.51581	3.52655
11.81	2.81876	2.51283	3.52452
11.82	2.81611	2.50985	3.52248
11.83	2.81346	2.50687	3.52044
11.84	2.8108	2.50389	3.5184
11.85	2.80815	2.50091	3.51636
11.86	2.80549	2.49793	3.51433
11.87	2.80284	2.49495	3.51229
11.88	2.80019	2.49197	3.51025
11.89	2.79753	2.48898	3.50821
11.9	2.79488	2.486	3.50618
11.91	2.79223	2.48302	3.50414
11.92	2.78957	2.48004	3.5021
11.93	2.78692	2.47706	3.50006
11.94	2.78427	2.47408	3.49802
11.95	2.78161	2.4711	3.49599
11.96	2.77896	2.46812	3.49395
11.97	2.77631	2.46513	3.49191
11.98	2.77365	2.46215	3.48987
11.99	2.771	2.45917	3.48784
12	2.76835	2.45619	3.4858
12.01	2.76569	2.45321	3.48376
12.02	2.76304	2.45023	3.48172
12.03	2.76038	2.44725	3.47969
12.04	2.75773	2.44427	3.47765
12.05	2.75508	2.44128	3.47561
12.06	2.75242	2.4383	3.47357
12.07	2.74977	2.43532	3.47153
12.08	2.74712	2.43234	3.4695
12.09	2.74446	2.42936	3.46746
12.1	2.74181	2.42638	3.46542
12.11	2.73916	2.4234	3.46338
12.12	2.7365	2.42042	3.46135
12.13	2.73385	2.41744	3.45931
12.14	2.7312	2.41445	3.45727
12.15	2.72854	2.41147	3.45523
12.16	2.72589	2.40849	3.45319
12.17	2.72323	2.40551	3.45116
12.18	2.72058	2.40253	3.44912
12.19	2.71793	2.39955	3.44708
12.2	2.71527	2.39657	3.44504
12.21	2.71262	2.39359	3.44301
12.22	2.70997	2.3906	3.44097
12.23	2.70731	2.38762	3.43893
12.24	2.70466	2.38464	3.43689
12.25	2.70201	2.38166	3.43485
12.26	2.69935	2.37868	3.43282
12.27	2.6967	2.3757	3.43078
12.28	2.69405	2.37272	3.42874
12.29	2.69139	2.36974	3.4267
12.3	2.68874	2.36675	3.42467
12.31	2.68608	2.36377	3.42263
12.32	2.68343	2.36079	3.42059
12.33	2.68078	2.35781	3.41855
12.34	2.67812	2.35483	3.41651
12.35	2.67547	2.35185	3.41448
12.36	2.67282	2.34887	3.41244
12.37	2.67016	2.34589	3.4104
12.38	2.66751	2.3429	3.40836
12.39	2.66486	2.33992	3.40633
12.4	2.6622	2.33694	3.40429
12.41	2.65955	2.33396	3.40225
12.42	2.6569	2.33098	3.40021
12.43	2.65424	2.328	3.39817
12.44	2.65159	2.32502	3.39614
12.45	2.64893	2.32204	3.3941
12.46	2.64628	2.31905	3.39206
12.47	2.64363	2.31607	3.39002
12.48	2.64097	2.31309	3.38799
12.49	2.63832	2.31011	3.38595
12.5	2.63567	2.30713	3.38391
12.51	2.63301	2.30415	3.38187
12.52	2.63036	2.30117	3.37983
12.53	2.62771	2.29819	3.3778
12.54	2.62505	2.2952	3.37576
12.55	2.6224	2.29222	3.37372
12.56	2.61974	2.28924	3.37168
12.57	2.61709	2.28626	3.36965
12.58	2.61444	2.28328	3.36761
12.59	2.61178	2.2803	3.36557
12.6	2.60913	2.27732	3.36353
12.61	2.60648	2.27434	3.36149
12.62	2.60382	2.27135	3.35946
12.63	2.60117	2.26837	3.35742
12.64	2.59852	2.26539	3.35538
12.65	2.59586	2.26241	3.35334
12.66	2.59321	2.25943	3.35131
12.67	2.59056	2.25645	3.34927
12.68	2.5879	2.25347	3.34723
12.69	2.58525	2.25049	3.34519
12.7	2.58259	2.2475	3.34315
12.71	2.57994	2.24452	3.34112
12.72	2.57729	2.24154	3.33908
12.73	2.57463	2.23856	3.33704
12.74	2.57198	2.23558	3.335
12.75	2.56933	2.2326	3.33297
12.76	2.56667	2.22962	3.33093
12.77	2.56402	2.22664	3.32889
12.78	2.56137	2.22365	3.32685
12.79	2.55871	2.22067	3.32482
12.8	2.55606	2.21769	3.32278
12.81	2.5534	2.21471	3.32074
12.82	2.55075	2.21173	3.3187
12.83	2.5481	2.20875	3.31666
12.84	2.54544	2.20577	3.31463
12.85	2.54279	2.20279	3.31259
12.86	2.54014	2.1998	3.31055
12.87	2.53748	2.19682	3.30851
12.88	2.53483	2.19384	3.30648
12.89	2.53218	2.19086	3.30444
12.9	2.52952	2.18788	3.3024
12.91	2.52687	2.1849	3.30036
12.92	2.52421	2.18192	3.29832
12.93	2.52156	2.17894	3.29629
12.94	2.51891	2.17595	3.29425
12.95	2.51625	2.17297	3.29221
12.96	2.5136	2.16999	3.29017
12.97	2.51095	2.16701	3.28814
12.98	2.50829	2.16403	3.2861
12.99	2.50564	2.16105	3.28406
13	2.50299	2.15807	3.28202
13.01	2.50033	2.15509	3.27998
13.02	2.49768	2.1521	3.27795
13.03	2.49502	2.14912	3.27591
13.04	2.49237	2.14614	3.27387
13.05	2.48972	2.14316	3.27183
13.06	2.48706	2.14018	3.2698
13.07	2.48441	2.1372	3.26776
13.08	2.48176	2.13422	3.26572
13.09	2.4791	2.13124	3.26368
13.1	2.47645	2.12825	3.26164
13.11	2.4738	2.12527	3.25961
13.12	2.47114	2.12229	3.25757
13.13	2.46849	2.11931	3.25553
13.14	2.46583	2.11633	3.25349
13.15	2.46318	2.11335	3.25145
13.16	2.46053	2.11037	3.24942
13.17	2.45787	2.10739	3.24738
13.18	2.45522	2.1044	3.24534
13.19	2.45257	2.10142	3.2433
13.2	2.44991	2.09844	3.24127
13.21	2.44726	2.09546	3.23923
13.22	2.44461	2.09248	3.23719
13.23	2.44195	2.0895	3.23515
13.24	2.4393	2.08652	3.23311
13.25	2.43664	2.08354	3.23108
13.26	2.43399	2.08055	3.22904
13.27	2.43134	2.07757	3.227
13.28	2.42868	2.07459	3.22496
13.29	2.42603	2.07161	3.22293
13.3	2.42338	2.06863	3.22089
13.31	2.42072	2.06565	3.21885
13.32	2.41807	2.06267	3.21681
13.33	2.41542	2.05969	3.21477
13.34	2.41276	2.0567	3.21274
13.35	2.41011	2.05372	3.2107
13.36	2.40745	2.05074	3.20866
13.37	2.4048	2.04776	3.20662
13.38	2.40215	2.04478	3.20459
13.39	2.39949	2.0418	3.20255
13.4	2.39684	2.03882	3.20051
13.41	2.39419	2.03584	3.19847
13.42	2.39153	2.03285	3.19643
13.43	2.38888	2.02987	3.1944
13.44	2.38623	2.02689	3.19236
13.45	2.38357	2.02391	3.19032
13.46	2.38092	2.02093	3.18828
13.47	2.37826	2.01795	3.18625
13.48	2.37561	2.01504	3.18421
13.49	2.37296	2.01217	3.18217
13.5	2.3703	2.0093	3.18013
13.51	2.36765	2.00643	3.17809
13.52	2.365	2.00356	3.17606
13.53	2.36234	2.00069	3.17402
13.54	2.35969	1.99783	3.17198
13.55	2.35704	1.99496	3.16994
13.56	2.35438	1.99209	3.16791
13.57	2.35173	1.98922	3.16587
13.58	2.34907	1.98635	3.16383
13.59	2.34642	1.98348	3.16179
13.6	2.34377	1.98061	3.15975
13.61	2.34111	1.97774	3.15772
13.62	2.33846	1.97487	3.15568
13.63	2.33581	1.972	3.15364
13.64	2.33315	1.96914	3.1516
13.65	2.3305	1.96627	3.14957
13.66	2.32785	1.9634	3.14753
13.67	2.32519	1.96053	3.14549
13.68	2.32254	1.95766	3.14345
13.69	2.31988	1.95479	3.14141
13.7	2.31723	1.95192	3.13938
13.71	2.31458	1.94905	3.13734
13.72	2.31192	1.94618	3.1353
13.73	2.30927	1.94331	3.13326
13.74	2.30662	1.94044	3.13123
13.75	2.30396	1.93758	3.12919
13.76	2.30131	1.93471	3.12715
13.77	2.29865	1.93184	3.12511
13.78	2.296	1.92897	3.12307
13.79	2.29335	1.9261	3.12104
13.8	2.29069	1.92323	3.119
13.81	2.28804	1.92036	3.11696
13.82	2.28539	1.91749	3.11492
13.83	2.28273	1.91462	3.11289
13.84	2.28008	1.91175	3.11085
13.85	2.27743	1.90888	3.10881
13.86	2.27477	1.90602	3.10677
13.87	2.27212	1.90315	3.10473
13.88	2.26946	1.90028	3.1027
13.89	2.26681	1.89741	3.10066
13.9	2.26416	1.89454	3.09862
13.91	2.2615	1.89167	3.09658
13.92	2.25885	1.8888	3.09455
13.93	2.2562	1.88593	3.09251
13.94	2.25354	1.88306	3.09047
13.95	2.25089	1.88019	3.08843
13.96	2.24824	1.87732	3.08639
13.97	2.24558	1.87446	3.08436
13.98	2.24293	1.87159	3.08232
13.99	2.24027	1.86872	3.08028
14	2.23762	1.86585	3.07824
14.01	2.23497	1.86298	3.07621
14.02	2.23231	1.86011	3.07417
14.03	2.22966	1.85724	3.07213
14.04	2.22701	1.85437	3.07009
14.05	2.22435	1.8515	3.06805
14.06	2.2217	1.84863	3.06602
14.07	2.21904	1.84576	3.06398
14.08	2.21639	1.8429	3.06194
14.09	2.21374	1.84003	3.0599
14.1	2.21108	1.83716	3.05786
14.11	2.20843	1.83429	3.05583
14.12	2.20578	1.83142	3.05379
14.13	2.20312	1.82855	3.05175
14.14	2.20047	1.82568	3.04971
14.15	2.19782	1.82281	3.04768
14.16	2.19516	1.81994	3.04564
14.17	2.19251	1.81707	3.0436
14.18	2.18985	1.8142	3.04156
14.19	2.1872	1.81133	3.03952
14.2	2.18455	1.80847	3.03749
14.21	2.18189	1.8056	3.03545
14.22	2.17924	1.80273	3.03341
14.23	2.17659	1.79986	3.03137
14.24	2.17393	1.79699	3.02934
14.25	2.17128	1.79412	3.0273
14.26	2.16862	1.79125	3.02526
14.27	2.16597	1.78838	3.02322
14.28	2.16332	1.78551	3.02118
14.29	2.16066	1.78264	3.01915
14.3	2.15801	1.77977	3.01711
14.31	2.15536	1.77691	3.01507
14.32	2.1527	1.77404	3.01303
14.33	2.15005	1.77117	3.011
14.34	2.1474	1.7683	3.00896
14.35	2.14474	1.76543	3.00692
14.36	2.14209	1.76256	3.00488
14.37	2.13943	1.75969	3.00284
14.38	2.13678	1.75682	3.00081
14.39	2.13413	1.75395	2.99877
14.4	2.13147	1.75108	2.99673
14.41	2.12882	1.74821	2.99469
14.42	2.12617	1.74535	2.99266
14.43	2.12351	1.74248	2.99062
14.44	2.12086	1.73961	2.98858
14.45	2.11821	1.73674	2.98654
14.46	2.11555	1.73387	2.9845
14.47	2.1129	1.731	2.98247
14.48	2.11024	1.72813	2.98043
14.49	2.10759	1.72526	2.97839
14.5	2.10494	1.72239	2.97635
14.51	2.10228	1.71952	2.97432
14.52	2.09963	1.71665	2.97228
14.53	2.09698	1.71379	2.97024
14.54	2.09432	1.71092	2.9682
14.55	2.09167	1.70805	2.96616
14.56	2.08901	1.70518	2.96413
14.57	2.08636	1.70231	2.96209
14.58	2.08371	1.69944	2.96005
14.59	2.08105	1.69657	2.95801
14.6	2.0784	1.6937	2.95597
14.61	2.07575	1.69083	2.95394
14.62	2.07309	1.68796	2.9519
14.63	2.07044	1.68509	2.94986
14.64	2.06779	1.68222	2.94782
14.65	2.06513	1.67936	2.94579
14.66	2.06248	1.67649	2.94375
14.67	2.05982	1.67362	2.94171
14.68	2.05717	1.67075	2.93967
14.69	2.05452	1.66788	2.93763
14.7	2.05186	1.66501	2.9356
14.71	2.04921	1.66214	2.93356
14.72	2.04656	1.65927	2.93152
14.73	2.0439	1.6564	2.92948
14.74	2.04125	1.65353	2.92745
14.75	2.03859	1.65066	2.92541
14.76	2.03594	1.6478	2.92337
14.77	2.03329	1.64493	2.92133
14.78	2.03063	1.64206	2.91929
14.79	2.02798	1.63919	2.91726
14.8	2.02533	1.63632	2.91522
14.81	2.02267	1.63345	2.91318
14.82	2.02002	1.63058	2.91114
14.83	2.01737	1.62771	2.90911
14.84	2.01471	1.62484	2.90707
14.85	2.01206	1.62197	2.90503
14.86	2.0094	1.6191	2.90299
14.87	2.00675	1.61624	2.90095
14.88	2.0041	1.61337	2.89892
14.89	2.00144	1.6105	2.89688
14.9	1.99879	1.60763	2.89484
14.91	1.99614	1.60476	2.8928
14.92	1.99348	1.60189	2.89077
14.93	1.99083	1.59902	2.88873
14.94	1.98817	1.59615	2.88669
14.95	1.98552	1.59328	2.88465
14.96	1.98287	1.59041	2.88261
14.97	1.98021	1.58754	2.88058
14.98	1.97756	1.58467	2.87854
14.99	1.97491	1.58181	2.8765
15	1.97225	1.57894	2.87446
15.01	1.9696	1.57607	2.87242
15.02	1.96694	1.5732	2.87039
15.03	1.96429	1.57033	2.86835
15.04	1.96164	1.56746	2.86631
15.05	1.95898	1.56459	2.86427
15.06	1.95633	1.56172	2.86224
15.07	1.95368	1.55885	2.8602
15.08	1.95102	1.55598	2.85816
15.09	1.94837	1.55311	2.85612
15.1	1.94572	1.55025	2.85408
15.11	1.94306	1.54738	2.85205
15.12	1.94041	1.54451	2.85001
15.13	1.93775	1.54164	2.84797
15.14	1.9351	1.53877	2.84593
15.15	1.93245	1.5359	2.8439
15.16	1.92979	1.53303	2.84186
15.17	1.92714	1.53016	2.83982
15.18	1.92449	1.52729	2.83778
15.19	1.92183	1.52442	2.83574
15.2	1.91918	1.52155	2.83371
15.21	1.91652	1.51868	2.83167
15.22	1.91387	1.51582	2.82963
15.23	1.91122	1.51295	2.82759
15.24	1.90856	1.51008	2.82556
15.25	1.90591	1.50721	2.82352
15.26	1.90326	1.50434	2.82148
15.27	1.9006	1.50147	2.81944
15.28	1.89795	1.4986	2.8174
15.29	1.8953	1.49573	2.81537
15.3	1.89264	1.49286	2.81333
15.31	1.88999	1.48999	2.81129
15.32	1.88733	1.48712	2.80925
15.33	1.88468	1.48426	2.80721
15.34	1.88203	1.48139	2.80518
15.35	1.87937	1.47851	2.80314
15.36	1.87672	1.47563	2.8011
15.37	1.87407	1.47275	2.79906
15.38	1.87141	1.46987	2.79703
15.39	1.86876	1.46699	2.79499
15.4	1.8661	1.46411	2.79295
15.41	1.86345	1.46123	2.79091
15.42	1.8608	1.45835	2.78887
15.43	1.85814	1.45547	2.78684
15.44	1.85549	1.45259	2.7848
15.45	1.85284	1.44972	2.78276
15.46	1.85018	1.44684	2.78072
15.47	1.84753	1.44396	2.77869
15.48	1.84487	1.44108	2.77665
15.49	1.84222	1.4382	2.77461
15.5	1.83957	1.43532	2.77257
15.51	1.83691	1.43244	2.77053
15.52	1.83426	1.42956	2.7685
15.53	1.83161	1.42668	2.76646
15.54	1.82895	1.4238	2.76442
15.55	1.8263	1.42092	2.76238
15.56	1.82365	1.41804	2.76035
15.57	1.82099	1.41517	2.75831
15.58	1.81834	1.41229	2.75627
15.59	1.81568	1.40941	2.75423
15.6	1.81303	1.40653	2.75219
15.61	1.81038	1.40365	2.75016
15.62	1.80772	1.40077	2.74812
15.63	1.80507	1.39789	2.74608
15.64	1.80242	1.39501	2.74404
15.65	1.79976	1.39213	2.74201
15.66	1.79711	1.38925	2.73997
15.67	1.79445	1.38637	2.73793
15.68	1.7918	1.3835	2.73589
15.69	1.78915	1.38062	2.73385
15.7	1.78649	1.37774	2.73182
15.71	1.78384	1.37486	2.72978
15.72	1.78119	1.37198	2.72774
15.73	1.77853	1.3691	2.7257
15.74	1.77588	1.36622	2.72366
15.75	1.77322	1.36334	2.72163
15.76	1.77057	1.36046	2.71959
15.77	1.76792	1.35758	2.71755
15.78	1.76526	1.3547	2.71551
15.79	1.76261	1.35182	2.71348
15.8	1.75996	1.34895	2.71144
15.81	1.7573	1.34607	2.7094
15.82	1.75465	1.34319	2.70736
15.83	1.752	1.34031	2.70532
15.84	1.74934	1.33743	2.70329
15.85	1.74669	1.33455	2.70125
15.86	1.74403	1.33167	2.69921
15.87	1.74138	1.32879	2.69717
15.88	1.73873	1.32591	2.69514
15.89	1.73607	1.32303	2.6931
15.9	1.73342	1.32015	2.69106
15.91	1.73077	1.31728	2.68902
15.92	1.72811	1.3144	2.68698
15.93	1.72546	1.31152	2.68495
15.94	1.7228	1.30864	2.68291
15.95	1.72015	1.30576	2.68087
15.96	1.7175	1.30288	2.67883
15.97	1.71484	1.3	2.6768
15.98	1.71219	1.29712	2.67476
15.99	1.70954	1.29424	2.67272
16	1.70688	1.29136	2.67068
16.01	1.70423	1.28848	2.66864
16.02	1.70157	1.2856	2.66661
16.03	1.69892	1.28273	2.66457
16.04	1.69627	1.27985	2.66253
16.05	1.69361	1.27697	2.66049
16.06	1.69096	1.27409	2.65845
16.07	1.68831	1.27121	2.65642
16.08	1.68565	1.26833	2.65438
16.09	1.683	1.26545	2.65234
16.1	1.68035	1.26257	2.6503
16.11	1.67769	1.25969	2.64827
16.12	1.67504	1.25681	2.64623
16.13	1.67238	1.25393	2.64419
16.14	1.66973	1.25106	2.64215
16.15	1.66708	1.24818	2.64011
16.16	1.66442	1.2453	2.63808
16.17	1.66177	1.24242	2.63604
16.18	1.65912	1.23954	2.634
16.19	1.65646	1.23666	2.63196
16.2	1.65381	1.23378	2.62993
16.21	1.65115	1.2309	2.62789
16.22	1.6485	1.22802	2.62585
16.23	1.64585	1.22514	2.62381
16.24	1.64319	1.22226	2.62177
16.25	1.64054	1.21938	2.61974
16.26	1.63789	1.21651	2.6177
16.27	1.63523	1.21363	2.61566
16.28	1.63258	1.21075	2.61362
16.29	1.62992	1.20787	2.61158
16.3	1.62727	1.20499	2.60955
16.31	1.62462	1.20211	2.60751
16.32	1.62196	1.19923	2.60547
16.33	1.61931	1.19635	2.60343
16.34	1.61666	1.19347	2.6014
16.35	1.614	1.19059	2.59936
16.36	1.61135	1.18771	2.59732
16.37	1.6087	1.18484	2.59528
16.38	1.60604	1.18196	2.59324
16.39	1.60339	1.17908	2.59121
16.4	1.60073	1.1762	2.58917
16.41	1.59808	1.17332	2.58713
16.42	1.59543	1.17044	2.58509
16.43	1.59277	1.16756	2.58306
16.44	1.59012	1.16468	2.58102
16.45	1.58747	1.1618	2.57898
16.46	1.58481	1.15892	2.57694
16.47	1.58216	1.15604	2.5749
16.48	1.5795	1.15316	2.57287
16.49	1.57685	1.15029	2.57083
16.5	1.5742	1.14741	2.56879
16.51	1.57154	1.14453	2.56675
16.52	1.56889	1.14165	2.56472
16.53	1.56624	1.13877	2.56268
16.54	1.56358	1.13589	2.56064
16.55	1.56093	1.13301	2.5586
16.56	1.55827	1.13013	2.55656
16.57	1.55562	1.12725	2.55453
16.58	1.55297	1.12437	2.55249
16.59	1.55031	1.12149	2.55045
16.6	1.54766	1.11862	2.54841
16.61	1.54501	1.11574	2.54637
16.62	1.54235	1.11286	2.54434
16.63	1.5397	1.10998	2.5423
16.64	1.53705	1.1071	2.54026
16.65	1.53439	1.10422	2.53822
16.66	1.53174	1.10134	2.53619
16.67	1.52908	1.09846	2.53415
16.68	1.52643	1.09558	2.53211
16.69	1.52378	1.0927	2.53007
16.7	1.52112	1.08982	2.52803
16.71	1.51847	1.08694	2.526
16.72	1.51582	1.08407	2.52396
16.73	1.51316	1.08119	2.52192
16.74	1.51051	1.07831	2.51988
16.75	1.50785	1.07543	2.51785
16.76	1.5052	1.07255	2.51581
16.77	1.50255	1.06967	2.51377
16.78	1.49989	1.06679	2.51173
16.79	1.49724	1.06391	2.50969
16.8	1.49459	1.06103	2.50766
16.81	1.49193	1.05815	2.50562
16.82	1.48928	1.05527	2.50358
16.83	1.48662	1.0524	2.50154
16.84	1.48397	1.04952	2.49951
16.85	1.48132	1.04664	2.49747
16.86	1.47866	1.04376	2.49543
16.87	1.47601	1.04088	2.49339
16.88	1.47336	1.038	2.49135
16.89	1.4707	1.03512	2.48932
16.9	1.46805	1.03224	2.48728
16.91	1.46539	1.02936	2.48524
16.92	1.46274	1.02648	2.4832
16.93	1.46009	1.0236	2.48116
16.94	1.45743	1.02072	2.47913
16.95	1.45478	1.01785	2.47709
16.96	1.45213	1.01497	2.47505
16.97	1.44947	1.01209	2.47301
16.98	1.44682	1.00921	2.47098
16.99	1.44417	1.00633	2.46894
17	1.44151	1.00345	2.4669
17.01	1.43886	1.00057	2.46486
17.02	1.4362	0.997692	2.46282
17.03	1.43355	0.994812	2.46079
17.04	1.4309	0.991933	2.45875
17.05	1.42824	0.989054	2.45671
17.06	1.42559	0.986175	2.45467
17.07	1.42294	0.983296	2.45264
17.08	1.42028	0.980417	2.4506
17.09	1.41763	0.977538	2.44856
17.1	1.41497	0.974658	2.44652
17.11	1.41232	0.971779	2.44448
17.12	1.40967	0.9689	2.44245
17.13	1.40701	0.966021	2.44041
17.14	1.40436	0.963142	2.43837
17.15	1.40171	0.960263	2.43633
17.16	1.39905	0.957384	2.43429
17.17	1.3964	0.954504	2.43226
17.18	1.39374	0.951625	2.43022
17.19	1.39109	0.948746	2.42818
17.2	1.38844	0.945867	2.42614
17.21	1.38578	0.942988	2.42411
17.22	1.38313	0.940109	2.42207
17.23	1.38048	0.93723	2.42003
17.24	1.37782	0.934351	2.41799
17.25	1.37517	0.931471	2.41595
17.26	1.37251	0.928592	2.41392
17.27	1.36986	0.925713	2.41188
17.28	1.36721	0.922834	2.40984
17.29	1.36455	0.919955	2.4078
17.3	1.3619	0.917076	2.40577
17.31	1.35925	0.914197	2.40373
17.32	1.35659	0.911317	2.40169
17.33	1.35394	0.908438	2.39965
17.34	1.35129	0.905559	2.39761
17.35	1.34863	0.90268	2.39558
17.36	1.34598	0.899801	2.39354
17.37	1.34332	0.896922	2.3915
17.38	1.34067	0.894043	2.38946
17.39	1.33802	0.891163	2.38743
17.4	1.33536	0.888284	2.38539
17.41	1.33271	0.885405	2.38335
17.42	1.33006	0.882526	2.38131
17.43	1.3274	0.879647	2.37927
17.44	1.32475	0.876768	2.37724
17.45	1.32209	0.873889	2.3752
17.46	1.31944	0.871009	2.37316
17.47	1.31679	0.86813	2.37112
17.48	1.31413	0.865251	2.36908
17.49	1.31148	0.862372	2.36705
17.5	1.30883	0.859493	2.36501
17.51	1.30617	0.856614	2.36297
17.52	1.30352	0.853735	2.36093
17.53	1.30086	0.850856	2.3589
17.54	1.29821	0.847976	2.35686
17.55	1.29556	0.845097	2.35482
17.56	1.2929	0.842218	2.35278
17.57	1.29025	0.839339	2.35074
17.58	1.2876	0.83646	2.34871
17.59	1.28494	0.833581	2.34667
17.6	1.28229	0.830702	2.34463
17.61	1.27963	0.827822	2.34259
17.62	1.27698	0.824943	2.34056
17.63	1.27433	0.822064	2.33852
17.64	1.27167	0.819185	2.33648
17.65	1.26902	0.816306	2.33444
17.66	1.26637	0.813427	2.3324
17.67	1.26371	0.810548	2.33037
17.68	1.26106	0.807668	2.32833
17.69	1.25841	0.804789	2.32629
17.7	1.25575	0.80191	2.32425
17.71	1.2531	0.799031	2.32221
17.72	1.25044	0.796152	2.32018
17.73	1.24779	0.793273	2.31814
17.74	1.24514	0.790394	2.3161
17.75	1.24248	0.787514	2.31406
17.76	1.23983	0.784635	2.31203
17.77	1.23718	0.781756	2.30999
17.78	1.23452	0.778877	2.30795
17.79	1.23187	0.775998	2.30591
17.8	1.22921	0.773119	2.30387
17.81	1.22656	0.77024	2.30184
17.82	1.22391	0.76736	2.2998
17.83	1.22125	0.764481	2.29776
17.84	1.2186	0.761602	2.29572
17.85	1.21595	0.758723	2.29369
17.86	1.21329	0.755844	2.29165
17.87	1.21064	0.752965	2.28961
17.88	1.20798	0.750086	2.28757
17.89	1.20533	0.747207	2.28553
17.9	1.20268	0.744327	2.2835
17.91	1.20002	0.741448	2.28146
17.92	1.19737	0.738569	2.27942
17.93	1.19472	0.73569	2.27738
17.94	1.19206	0.732811	2.27534
17.95	1.18941	0.729932	2.27331
17.96	1.18675	0.727053	2.27127
17.97	1.1841	0.724173	2.26923
17.98	1.18145	0.721294	2.26719
17.99	1.17879	0.718415	2.26516
18	1.17614	0.715536	2.26312
18.01	1.17349	0.712657	2.26108
18.02	1.17083	0.709778	2.25904
18.03	1.16818	0.706899	2.257
18.04	1.16553	0.704019	2.25497
18.05	1.16287	0.70114	2.25293
18.06	1.16022	0.698261	2.25089
18.07	1.15756	0.695382	2.24885
18.08	1.15491	0.692503	2.24682
18.09	1.15226	0.689624	2.24478
18.1	1.1496	0.686745	2.24274
18.11	1.14695	0.683865	2.2407
18.12	1.1443	0.680986	2.23866
18.13	1.14164	0.678107	2.23663
18.14	1.13899	0.675228	2.23459
18.15	1.13633	0.672349	2.23255
18.16	1.13368	0.66947	2.23051
18.17	1.13103	0.666591	2.22848
18.18	1.12837	0.663711	2.22644
18.19	1.12572	0.660832	2.2244
18.2	1.12307	0.657953	2.22236
18.21	1.12041	0.655074	2.22032
18.22	1.11776	0.652195	2.21829
18.23	1.1151	0.649316	2.21625
18.24	1.11245	0.646437	2.21421
18.25	1.1098	0.643557	2.21217
18.26	1.10714	0.640678	2.21013
18.27	1.10449	0.637799	2.2081
18.28	1.10184	0.63492	2.20606
18.29	1.09918	0.632041	2.20402
18.3	1.09653	0.629162	2.20198
18.31	1.09387	0.626283	2.19995
18.32	1.09122	0.623403	2.19791
18.33	1.08857	0.620524	2.19587
18.34	1.08591	0.617645	2.19383
18.35	1.08326	0.614766	2.19179
18.36	1.08061	0.611887	2.18976
18.37	1.07795	0.609008	2.18772
18.38	1.0753	0.606129	2.18568
18.39	1.07265	0.603249	2.18364
18.4	1.06999	0.60037	2.18161
18.41	1.06734	0.597491	2.17957
18.42	1.06468	0.594612	2.17753
18.43	1.06203	0.591733	2.17549
18.44	1.05938	0.588854	2.17345
18.45	1.05672	0.585975	2.17142
18.46	1.05407	0.583096	2.16938
18.47	1.05142	0.580216	2.16734
18.48	1.04876	0.577337	2.1653
18.49	1.04611	0.574458	2.16326
18.5	1.04345	0.571579	2.16123
18.51	1.0408	0.5687	2.15919
18.52	1.03815	0.565821	2.15715
18.53	1.03549	0.562942	2.15511
18.54	1.03284	0.560062	2.15308
18.55	1.03019	0.557183	2.15104
18.56	1.02753	0.554304	2.149
18.57	1.02488	0.551425	2.14696
18.58	1.02222	0.548546	2.14492
18.59	1.01957	0.545667	2.14289
18.6	1.01692	0.542788	2.14085
18.61	1.01426	0.539908	2.13881
18.62	1.01161	0.537029	2.13677
18.63	1.00896	0.53415	2.13474
18.64	1.0063	0.531271	2.1327
18.65	1.00365	0.528392	2.13066
18.66	1.00099	0.525513	2.12862
18.67	0.998341	0.522634	2.12658
18.68	0.995687	0.519754	2.12455
18.69	0.993034	0.516875	2.12251
18.7	0.99038	0.513996	2.12047
18.71	0.987726	0.511117	2.11843
18.72	0.985073	0.508238	2.11639
18.73	0.982419	0.505359	2.11436
18.74	0.979765	0.50248	2.11232
18.75	0.977111	0.4996	2.11028
18.76	0.974458	0.496721	2.10824
18.77	0.971804	0.493842	2.10621
18.78	0.96915	0.490963	2.10417
18.79	0.966497	0.488084	2.10213
18.8	0.963843	0.485205	2.10009
18.81	0.961189	0.482326	2.09805
18.82	0.958535	0.479446	2.09602
18.83	0.955882	0.476567	2.09398
18.84	0.953228	0.473688	2.09194
18.85	0.950574	0.470809	2.0899
18.86	0.947921	0.46793	2.08787
18.87	0.945267	0.465051	2.08583
18.88	0.942613	0.462172	2.08379
18.89	0.939959	0.459292	2.08175
18.9	0.937306	0.456413	2.07971
18.91	0.934652	0.453534	2.07768
18.92	0.931998	0.450655	2.07564
18.93	0.929345	0.447776	2.0736
18.94	0.926691	0.444897	2.07156
18.95	0.924037	0.442018	2.06952
18.96	0.921383	0.439138	2.06749
18.97	0.91873	0.436259	2.06545
18.98	0.916076	0.43338	2.06341
18.99	0.913422	0.430501	2.06137
19	0.910768	0.427622	2.05934
19.01	0.908115	0.424743	2.0573
19.02	0.905461	0.421864	2.05526
19.03	0.902807	0.418984	2.05322
19.04	0.900154	0.416105	2.05118
19.05	0.8975	0.413226	2.04915
19.06	0.894846	0.410347	2.04711
19.07	0.892192	0.407468	2.04507
19.08	0.889539	0.404589	2.04303
19.09	0.886885	0.40171	2.041
19.1	0.884231	0.39883	2.03896
19.11	0.881578	0.395951	2.03692
19.12	0.878924	0.393072	2.03488
19.13	0.87627	0.390193	2.03284
19.14	0.873616	0.387314	2.03081
19.15	0.870963	0.384435	2.02877
19.16	0.868309	0.381556	2.02673
19.17	0.865655	0.378676	2.02469
19.18	0.863002	0.375797	2.02266
19.19	0.860348	0.372918	2.02062
19.2	0.857694	0.370039	2.01858
19.21	0.85504	0.36716	2.01654
19.22	0.852387	0.364281	2.0145
19.23	0.849733	0.361402	2.01247
19.24	0.847079	0.358522	2.01043
19.25	0.844426	0.355643	2.00839
19.26	0.841772	0.352764	2.00635
19.27	0.839118	0.349885	2.00431
19.28	0.836464	0.347006	2.00228
19.29	0.833811	0.344127	2.00024
19.3	0.831157	0.341248	1.9982
19.31	0.828503	0.338368	1.99616
19.32	0.82585	0.335489	1.99413
19.33	0.823196	0.33261	1.99209
19.34	0.820542	0.329731	1.99005
19.35	0.817888	0.326852	1.98801
19.36	0.815235	0.323973	1.98597
19.37	0.812581	0.321094	1.98394
19.38	0.809927	0.318214	1.9819
19.39	0.807274	0.315335	1.97986
19.4	0.80462	0.312456	1.97782
19.41	0.801966	0.309495	1.97579
19.42	0.799312	0.306535	1.97375
19.43	0.796659	0.303574	1.97171
19.44	0.794005	0.300614	1.96967
19.45	0.791351	0.297653	1.96763
19.46	0.788697	0.294693	1.9656
19.47	0.786044	0.291732	1.96356
19.48	0.78339	0.288772	1.96152
19.49	0.780736	0.285811	1.95948
19.5	0.778083	0.282851	1.95744
19.51	0.775429	0.27989	1.95541
19.52	0.772775	0.27693	1.95337
19.53	0.770121	0.273969	1.95133
19.54	0.767468	0.271009	1.94929
19.55	0.764814	0.268048	1.94726
19.56	0.76216	0.265088	1.94522
19.57	0.759507	0.262127	1.94318
19.58	0.756853	0.259166	1.94114
19.59	0.754199	0.256206	1.9391
19.6	0.751545	0.253245	1.93707
19.61	0.748892	0.250285	1.93503
19.62	0.746238	0.247324	1.93299
19.63	0.743584	0.244364	1.93095
19.64	0.740931	0.241403	1.92892
19.65	0.738277	0.238443	1.92688
19.66	0.735623	0.235482	1.92484
19.67	0.732969	0.232522	1.9228
19.68	0.730316	0.229561	1.92076
19.69	0.727662	0.226601	1.91873
19.7	0.725008	0.22364	1.91669
19.71	0.722355	0.22068	1.91465
19.72	0.719701	0.217719	1.91261
19.73	0.717047	0.214759	1.91057
19.74	0.714393	0.211798	1.90854
19.75	0.71174	0.208837	1.9065
19.76	0.709086	0.205877	1.90446
19.77	0.706432	0.202916	1.90242
19.78	0.703779	0.199956	1.90039
19.79	0.701125	0.196995	1.89835
19.8	0.698471	0.194035	1.89631
19.81	0.695817	0.191074	1.89427
19.82	0.693164	0.188114	1.89223
19.83	0.69051	0.185153	1.8902
19.84	0.687856	0.182193	1.88816
19.85	0.685202	0.179232	1.88612
19.86	0.682549	0.176272	1.88408
19.87	0.679895	0.173311	1.88205
19.88	0.677241	0.170351	1.88001
19.89	0.674588	0.16739	1.87797
19.9	0.671934	0.16443	1.87593
19.91	0.66928	0.161469	1.87389
19.92	0.666626	0.158508	1.87186
19.93	0.663973	0.155548	1.86982
19.94	0.661319	0.152587	1.86778
19.95	0.658665	0.149627	1.86574
19.96	0.656012	0.146666	1.8637
19.97	0.653358	0.143706	1.86167
19.98	0.650704	0.140745	1.85963
[truncated: 1,202 more rows]

## Sheet: Singapore6
time	solidline	ymin	ymax
0	4.51626	4.30414	4.82218
0.01	4.53142	4.31863	4.84826
0.02	4.54653	4.33295	4.87428
0.03	4.56159	4.34723	4.89714
0.04	4.5766	4.36149	4.91296
0.05	4.59157	4.37572	4.92868
0.06	4.60648	4.38993	4.9443
0.07	4.62134	4.4041	4.95981
0.08	4.63615	4.41824	4.97521
0.09	4.6509	4.43418	4.9905
0.1	4.66559	4.45119	5.00567
0.11	4.68022	4.46816	5.02072
0.12	4.69479	4.48509	5.03565
0.13	4.7093	4.50197	5.05045
0.14	4.72374	4.51881	5.06531
0.15	4.73812	4.5356	5.08004
0.16	4.75242	4.55234	5.09463
0.17	4.76665	4.56749	5.10908
0.18	4.78082	4.58248	5.12339
0.19	4.7949	4.597	5.13754
0.2	4.80891	4.60907	5.15293
0.21	4.82284	4.6188	5.17185
0.22	4.83669	4.62744	5.19053
0.23	4.85045	4.63606	5.20897
0.24	4.86413	4.64889	5.22728
0.25	4.87772	4.66128	5.2455
0.26	4.89121	4.67361	5.26343
0.27	4.90462	4.68589	5.28108
0.28	4.91793	4.69807	5.29842
0.29	4.93114	4.70838	5.31546
0.3	4.94426	4.7192	5.33218
0.31	4.95727	4.72952	5.34859
0.32	4.97017	4.73952	5.36466
0.33	4.98297	4.74946	5.3804
0.34	4.99566	4.75935	5.3958
0.35	5.00824	4.76918	5.41155
0.36	5.0207	4.77896	5.42747
0.37	5.03305	4.78867	5.44298
0.38	5.04528	4.79833	5.45808
0.39	5.05738	4.80792	5.47303
0.4	5.06937	4.81733	5.48772
0.41	5.08123	4.82657	5.502
0.42	5.09295	4.83575	5.51587
0.43	5.10455	4.84487	5.52933
0.44	5.11602	4.85344	5.54237
0.45	5.12735	4.86158	5.555
0.46	5.13855	4.86967	5.56722
0.47	5.14961	4.87771	5.57903
0.48	5.16052	4.88571	5.59043
0.49	5.1713	4.89365	5.60142
0.5	5.18192	4.90154	5.612
0.51	5.19241	4.90938	5.62219
0.52	5.20274	4.91717	5.63198
0.53	5.21292	4.92407	5.64139
0.54	5.22295	4.93087	5.65041
0.55	5.23283	4.93762	5.65905
0.56	5.24256	4.9443	5.66732
0.57	5.25213	4.95093	5.67523
0.58	5.26154	4.95751	5.68279
0.59	5.27079	4.96402	5.68999
0.6	5.27988	4.97048	5.69686
0.61	5.28882	4.97688	5.70339
0.62	5.29759	4.98322	5.7096
0.63	5.3062	4.9895	5.7155
0.64	5.31465	4.99573	5.72109
0.65	5.32293	5.00189	5.72639
0.66	5.33105	5.00799	5.7314
0.67	5.33901	5.01403	5.73613
0.68	5.3468	5.02001	5.74059
0.69	5.35443	5.02593	5.74479
0.7	5.3619	5.03178	5.74875
0.71	5.3692	5.03758	5.75247
0.72	5.37634	5.04331	5.75606
0.73	5.38331	5.04898	5.75943
0.74	5.39012	5.05447	5.76257
0.75	5.39677	5.05988	5.76551
0.76	5.40326	5.06522	5.76825
0.77	5.40959	5.0705	5.77079
0.78	5.41576	5.07572	5.77315
0.79	5.42176	5.08088	5.77532
0.8	5.42762	5.08597	5.77732
0.81	5.43331	5.091	5.77916
0.82	5.43885	5.09597	5.78084
0.83	5.44424	5.10087	5.78237
0.84	5.44947	5.1057	5.78376
0.85	5.45455	5.11048	5.785
0.86	5.45948	5.11519	5.78611
0.87	5.46427	5.11983	5.7871
0.88	5.46891	5.12441	5.78796
0.89	5.47341	5.12893	5.78871
0.9	5.47776	5.13338	5.78934
0.91	5.48197	5.13777	5.78988
0.92	5.48605	5.1421	5.7903
0.93	5.48999	5.14636	5.79064
0.94	5.49379	5.15056	5.79088
0.95	5.49747	5.15469	5.79148
0.96	5.50101	5.15876	5.79206
0.97	5.50442	5.16277	5.79256
0.98	5.50771	5.16704	5.79297
0.99	5.51088	5.1725	5.7933
1	5.51393	5.17789	5.79356
1.01	5.51685	5.1832	5.79373
1.02	5.51967	5.18844	5.79384
1.03	5.52236	5.1936	5.79387
1.04	5.52495	5.1987	5.79384
1.05	5.52742	5.20371	5.79375
1.06	5.52979	5.20866	5.79282
1.07	5.53205	5.21353	5.7918
1.08	5.53421	5.21832	5.79075
1.09	5.53627	5.22304	5.79021
1.1	5.53823	5.22769	5.79005
1.11	5.54009	5.23227	5.78983
1.12	5.54187	5.23677	5.78956
1.13	5.54354	5.2412	5.78923
1.14	5.54513	5.24555	5.78895
1.15	5.54663	5.24984	5.78902
1.16	5.54805	5.25405	5.78904
1.17	5.54938	5.25818	5.78899
1.18	5.55063	5.26225	5.78889
1.19	5.55181	5.26624	5.78873
1.2	5.5529	5.27016	5.78862
1.21	5.55392	5.27301	5.78852
1.22	5.55487	5.27552	5.78869
1.23	5.55574	5.27796	5.78916
1.24	5.55655	5.28035	5.78837
1.25	5.55729	5.28267	5.78754
1.26	5.55796	5.28493	5.78669
1.27	5.55857	5.28713	5.78583
1.28	5.55911	5.28927	5.78501
1.29	5.5596	5.29135	5.78416
1.3	5.56002	5.29337	5.78328
1.31	5.56039	5.29533	5.78237
1.32	5.5607	5.29724	5.78143
1.33	5.56096	5.29908	5.78047
1.34	5.56116	5.30087	5.77949
1.35	5.56132	5.30256	5.77848
1.36	5.56142	5.30409	5.77744
1.37	5.56147	5.30556	5.77639
1.38	5.56148	5.30699	5.77531
1.39	5.56144	5.30836	5.77421
1.4	5.56136	5.30968	5.7731
1.41	5.56124	5.31095	5.77168
1.42	5.56107	5.31217	5.77009
1.43	5.56086	5.31334	5.76884
1.44	5.56061	5.31446	5.76774
1.45	5.56033	5.31576	5.76662
1.46	5.56	5.31829	5.76548
1.47	5.55964	5.31978	5.76434
1.48	5.55925	5.32107	5.76318
1.49	5.55882	5.32231	5.76201
1.5	5.55836	5.32352	5.76084
1.51	5.55786	5.32468	5.75965
1.52	5.55734	5.32581	5.75845
1.53	5.55678	5.3269	5.75724
1.54	5.55619	5.32795	5.75603
1.55	5.55558	5.32896	5.7548
1.56	5.55494	5.32994	5.75357
1.57	5.55427	5.33088	5.75233
1.58	5.55358	5.33176	5.75108
1.59	5.55286	5.33251	5.74982
1.6	5.55211	5.33322	5.74856
1.61	5.55134	5.3339	5.74729
1.62	5.55055	5.33455	5.74601
1.63	5.54974	5.33516	5.74473
1.64	5.5489	5.33575	5.74344
1.65	5.54804	5.33536	5.74214
1.66	5.54717	5.33466	5.74084
1.67	5.54627	5.33394	5.73953
1.68	5.54535	5.3332	5.73822
1.69	5.54442	5.33244	5.73691
1.7	5.54346	5.33167	5.73559
1.71	5.54249	5.33088	5.73426
1.72	5.5415	5.33007	5.73293
1.73	5.5405	5.32924	5.7316
1.74	5.53948	5.3284	5.73026
1.75	5.53844	5.32754	5.72892
1.76	5.53739	5.32667	5.72757
1.77	5.53632	5.32578	5.72622
1.78	5.53524	5.32488	5.72487
1.79	5.53414	5.32396	5.72351
1.8	5.53304	5.32303	5.72215
1.81	5.53191	5.32208	5.72079
1.82	5.53078	5.32113	5.71942
1.83	5.52963	5.32016	5.71805
1.84	5.52847	5.31917	5.71668
1.85	5.5273	5.31818	5.71531
1.86	5.52612	5.31717	5.71393
1.87	5.52493	5.31615	5.71255
1.88	5.52372	5.31512	5.71117
1.89	5.52251	5.31407	5.70979
1.9	5.52129	5.31302	5.7084
1.91	5.52005	5.31196	5.70701
1.92	5.51881	5.31088	5.70562
1.93	5.51756	5.3098	5.70423
1.94	5.5163	5.3087	5.70283
1.95	5.51503	5.3076	5.70146
1.96	5.51375	5.30649	5.70008
1.97	5.51246	5.30536	5.6987
1.98	5.51117	5.30423	5.69732
1.99	5.50986	5.30309	5.69594
2	5.50855	5.30194	5.69456
2.01	5.50724	5.30078	5.69317
2.02	5.50591	5.29962	5.69178
2.03	5.50458	5.29844	5.6904
2.04	5.50324	5.29726	5.68901
2.05	5.5019	5.29607	5.68762
2.06	5.50055	5.29487	5.68622
2.07	5.49919	5.29367	5.68483
2.08	5.49783	5.29246	5.68344
2.09	5.49646	5.29124	5.68204
2.1	5.49508	5.29001	5.68064
2.11	5.4937	5.28878	5.67925
2.12	5.49232	5.28754	5.67785
2.13	5.49093	5.2863	5.67645
2.14	5.48953	5.28505	5.67505
2.15	5.48813	5.28379	5.67364
2.16	5.48672	5.28253	5.67224
2.17	5.48531	5.28126	5.67084
2.18	5.4839	5.27999	5.66943
2.19	5.48248	5.27871	5.66803
2.2	5.48105	5.27742	5.66662
2.21	5.47963	5.27613	5.66522
2.22	5.4782	5.27483	5.66381
2.23	5.47676	5.27353	5.6624
2.24	5.47532	5.27223	5.66099
2.25	5.47388	5.27092	5.65958
2.26	5.47243	5.2696	5.65817
2.27	5.47098	5.26828	5.65676
2.28	5.46952	5.26696	5.65535
2.29	5.46807	5.26563	5.65394
2.3	5.46661	5.2643	5.65269
2.31	5.46514	5.26296	5.65149
2.32	5.46368	5.26162	5.65028
2.33	5.46221	5.26027	5.64908
2.34	5.46073	5.25893	5.64787
2.35	5.45926	5.25757	5.64666
2.36	5.45778	5.25622	5.64546
2.37	5.4563	5.25486	5.64425
2.38	5.45481	5.25349	5.64304
2.39	5.45333	5.25212	5.64184
2.4	5.45184	5.25075	5.64063
2.41	5.45034	5.24938	5.63942
2.42	5.44885	5.248	5.63821
2.43	5.44735	5.24662	5.637
2.44	5.44586	5.24524	5.63579
2.45	5.44435	5.24385	5.63458
2.46	5.44285	5.24246	5.63337
2.47	5.44135	5.24107	5.63216
2.48	5.43984	5.23967	5.63095
2.49	5.43833	5.23827	5.62974
2.5	5.43682	5.23687	5.62853
2.51	5.43531	5.23547	5.62732
2.52	5.43379	5.23406	5.62611
2.53	5.43227	5.23265	5.6249
2.54	5.43076	5.23124	5.62369
2.55	5.42924	5.22983	5.62247
2.56	5.42771	5.22841	5.62126
2.57	5.42619	5.22699	5.62005
2.58	5.42466	5.22557	5.61884
2.59	5.42314	5.22415	5.61762
2.6	5.42161	5.22272	5.61641
2.61	5.42008	5.22129	5.6152
2.62	5.41855	5.21986	5.61399
2.63	5.41702	5.21843	5.61277
2.64	5.41548	5.21699	5.61156
2.65	5.41395	5.21556	5.61035
2.66	5.41241	5.21412	5.60913
2.67	5.41087	5.21268	5.60792
2.68	5.40933	5.21124	5.6067
2.69	5.40779	5.20979	5.60549
2.7	5.40625	5.20835	5.60427
2.71	5.40471	5.2069	5.60306
2.72	5.40316	5.20545	5.60185
2.73	5.40162	5.204	5.60063
2.74	5.40007	5.20255	5.59942
2.75	5.39853	5.20109	5.5982
2.76	5.39698	5.19964	5.59699
2.77	5.39543	5.19818	5.59577
2.78	5.39388	5.19672	5.59456
2.79	5.39233	5.19526	5.59334
2.8	5.39077	5.1938	5.59212
2.81	5.38922	5.19233	5.59091
2.82	5.38767	5.19087	5.58969
2.83	5.38611	5.1894	5.58848
2.84	5.38456	5.18793	5.58726
2.85	5.383	5.18646	5.58605
2.86	5.38144	5.18499	5.58483
2.87	5.37988	5.18352	5.58361
2.88	5.37833	5.18205	5.5824
2.89	5.37677	5.18057	5.58118
2.9	5.37521	5.1791	5.57997
2.91	5.37364	5.17762	5.57875
2.92	5.37208	5.17614	5.57753
2.93	5.37052	5.17467	5.57632
2.94	5.36896	5.17318	5.5751
2.95	5.36739	5.1717	5.57388
2.96	5.36583	5.17022	5.57267
2.97	5.36426	5.16874	5.57145
2.98	5.3627	5.16725	5.57023
2.99	5.36113	5.16577	5.56902
3	5.35956	5.16428	5.5678
3.01	5.35799	5.16279	5.56658
3.02	5.35643	5.16131	5.56537
3.03	5.35486	5.15982	5.56415
3.04	5.35329	5.15833	5.56288
3.05	5.35172	5.15683	5.5614
3.06	5.35015	5.15534	5.55992
3.07	5.34858	5.15385	5.55844
3.08	5.347	5.15235	5.55696
3.09	5.34543	5.15086	5.55548
3.1	5.34386	5.14936	5.554
3.11	5.34229	5.14787	5.55252
3.12	5.34071	5.14637	5.55104
3.13	5.33914	5.14487	5.54956
3.14	5.33756	5.14337	5.54807
3.15	5.33599	5.14187	5.54659
3.16	5.33441	5.14037	5.54511
3.17	5.33284	5.13887	5.54363
3.18	5.33126	5.13737	5.54214
3.19	5.32969	5.13587	5.54066
3.2	5.32811	5.13437	5.53918
3.21	5.32653	5.13286	5.5377
3.22	5.32495	5.13136	5.53621
3.23	5.32338	5.12985	5.53473
3.24	5.3218	5.12835	5.53326
3.25	5.32022	5.12684	5.5318
3.26	5.31864	5.12533	5.53035
3.27	5.31706	5.12382	5.52889
3.28	5.31548	5.12232	5.52744
3.29	5.3139	5.12081	5.52598
3.3	5.31232	5.1193	5.52452
3.31	5.31074	5.11779	5.52307
3.32	5.30916	5.11628	5.52161
3.33	5.30758	5.11476	5.52016
3.34	5.306	5.11325	5.5187
3.35	5.30441	5.11174	5.51724
3.36	5.30283	5.11023	5.51578
3.37	5.30125	5.10871	5.51433
3.38	5.29967	5.1072	5.51287
3.39	5.29808	5.10569	5.51141
3.4	5.2965	5.10417	5.50996
3.41	5.29492	5.10266	5.5085
3.42	5.29333	5.10114	5.50704
3.43	5.29175	5.09962	5.50558
3.44	5.29016	5.09811	5.50413
3.45	5.28858	5.09659	5.50267
3.46	5.28699	5.09507	5.50121
3.47	5.28541	5.09355	5.49975
3.48	5.28382	5.09204	5.4983
3.49	5.28224	5.09052	5.49684
3.5	5.28065	5.089	5.49538
3.51	5.27907	5.08748	5.49392
3.52	5.27748	5.08596	5.49246
3.53	5.27589	5.08444	5.491
3.54	5.27431	5.08292	5.48955
3.55	5.27272	5.08139	5.48809
3.56	5.27113	5.07987	5.48663
3.57	5.26955	5.07835	5.48517
3.58	5.26796	5.07683	5.48371
3.59	5.26637	5.0753	5.48225
3.6	5.26478	5.07378	5.48079
3.61	5.2632	5.07226	5.47934
3.62	5.26161	5.07073	5.47788
3.63	5.26002	5.06921	5.47642
3.64	5.25843	5.06768	5.47496
3.65	5.25684	5.06616	5.4735
3.66	5.25525	5.06463	5.47204
3.67	5.25367	5.06311	5.47058
3.68	5.25208	5.06158	5.46912
3.69	5.25049	5.06006	5.46766
3.7	5.2489	5.05853	5.4662
3.71	5.24731	5.057	5.46474
3.72	5.24572	5.05547	5.46328
3.73	5.24413	5.05394	5.46182
3.74	5.24254	5.05241	5.46036
3.75	5.24095	5.05088	5.4589
3.76	5.23936	5.04935	5.45745
3.77	5.23777	5.04782	5.45599
3.78	5.23618	5.04629	5.45453
3.79	5.23459	5.04476	5.45307
3.8	5.233	5.04323	5.45161
3.81	5.23141	5.04179	5.45015
3.82	5.22981	5.04042	5.44869
3.83	5.22822	5.03904	5.44723
3.84	5.22663	5.03743	5.44577
3.85	5.22504	5.03578	5.44431
3.86	5.22345	5.03411	5.44285
3.87	5.22186	5.03251	5.44139
3.88	5.22027	5.03097	5.43993
3.89	5.21867	5.02944	5.43847
3.9	5.21708	5.02791	5.43701
3.91	5.21549	5.02637	5.43554
3.92	5.2139	5.02484	5.43408
3.93	5.21231	5.02331	5.43262
3.94	5.21071	5.02177	5.43116
3.95	5.20912	5.02024	5.4297
3.96	5.20753	5.0187	5.42824
3.97	5.20594	5.01717	5.42678
3.98	5.20434	5.01563	5.42532
3.99	5.20275	5.0141	5.42386
4	5.20116	5.01256	5.4224
4.01	5.19956	5.01103	5.42094
4.02	5.19797	5.00949	5.41948
4.03	5.19638	5.00795	5.41802
4.04	5.19479	5.00642	5.41656
4.05	5.19319	5.00488	5.4151
4.06	5.1916	5.00335	5.41364
4.07	5.19001	5.00181	5.41218
4.08	5.18841	5.00027	5.41072
4.09	5.18682	4.99873	5.40925
4.1	5.18522	4.9972	5.40779
4.11	5.18363	4.99566	5.40633
4.12	5.18204	4.99412	5.40487
4.13	5.18044	4.99258	5.40341
4.14	5.17885	4.99105	5.40195
4.15	5.17725	4.98951	5.40049
4.16	5.17566	4.98797	5.39903
4.17	5.17407	4.98643	5.39757
4.18	5.17247	4.98489	5.39611
4.19	5.17088	4.98336	5.39464
4.2	5.16928	4.98182	5.39318
4.21	5.16769	4.98028	5.39172
4.22	5.16609	4.97874	5.39026
4.23	5.1645	4.9772	5.3888
4.24	5.1629	4.97566	5.38734
4.25	5.16131	4.97412	5.38588
4.26	5.15972	4.97258	5.38442
4.27	5.15812	4.97104	5.38296
4.28	5.15653	4.9695	5.38149
4.29	5.15493	4.96796	5.38003
4.3	5.15334	4.96642	5.37857
4.31	5.15174	4.96488	5.37711
4.32	5.15015	4.96334	5.37565
4.33	5.14855	4.9618	5.37419
4.34	5.14695	4.96026	5.37303
4.35	5.14536	4.95872	5.37187
4.36	5.14376	4.95718	5.37071
4.37	5.14217	4.95564	5.36955
4.38	5.14057	4.9541	5.36839
4.39	5.13898	4.95255	5.36723
4.4	5.13738	4.95101	5.36607
4.41	5.13579	4.94947	5.36491
4.42	5.13419	4.94793	5.36375
4.43	5.1326	4.94639	5.36259
4.44	5.131	4.94485	5.36143
4.45	5.1294	4.94331	5.36027
4.46	5.12781	4.94176	5.3591
4.47	5.12621	4.94022	5.35794
4.48	5.12462	4.93868	5.35678
4.49	5.12302	4.93714	5.35562
4.5	5.12142	4.93559	5.35446
4.51	5.11983	4.93405	5.3533
4.52	5.11823	4.93251	5.35214
4.53	5.11664	4.93097	5.35098
4.54	5.11504	4.92942	5.34982
4.55	5.11344	4.92788	5.34866
4.56	5.11185	4.92634	5.3475
4.57	5.11025	4.9248	5.34634
4.58	5.10865	4.92325	5.34518
4.59	5.10706	4.92171	5.34401
4.6	5.10546	4.92017	5.34285
4.61	5.10387	4.91862	5.34169
4.62	5.10227	4.91708	5.34053
4.63	5.10067	4.91554	5.33937
4.64	5.09908	4.91399	5.33821
4.65	5.09748	4.91245	5.33705
4.66	5.09588	4.9109	5.33589
4.67	5.09429	4.90936	5.33473
4.68	5.09269	4.90782	5.33357
4.69	5.09109	4.90627	5.33241
4.7	5.0895	4.90473	5.33125
4.71	5.0879	4.90318	5.33009
4.72	5.0863	4.90164	5.32892
4.73	5.08471	4.9001	5.32776
4.74	5.08311	4.89855	5.3266
4.75	5.08151	4.89701	5.32544
4.76	5.07991	4.89546	5.32428
4.77	5.07832	4.89392	5.32312
4.78	5.07672	4.89237	5.32196
4.79	5.07512	4.89083	5.3208
4.8	5.07353	4.88928	5.31964
4.81	5.07193	4.88774	5.31848
4.82	5.07033	4.88619	5.31732
4.83	5.06874	4.88465	5.31616
4.84	5.06714	4.8831	5.315
4.85	5.06554	4.88156	5.31383
4.86	5.06394	4.88001	5.31267
4.87	5.06235	4.87847	5.31151
4.88	5.06075	4.87692	5.31035
4.89	5.05915	4.87538	5.30919
4.9	5.05755	4.87383	5.30803
4.91	5.05596	4.87229	5.30687
4.92	5.05436	4.87074	5.30571
4.93	5.05276	4.86919	5.30455
4.94	5.05116	4.86765	5.30339
4.95	5.04957	4.8661	5.30223
4.96	5.04797	4.86456	5.30107
4.97	5.04637	4.86301	5.2999
4.98	5.04478	4.86147	5.29874
4.99	5.04318	4.85992	5.29758
5	5.04158	4.85837	5.29642
5.01	5.03998	4.85683	5.29526
5.02	5.03838	4.85528	5.2941
5.03	5.03679	4.85374	5.29294
5.04	5.03519	4.85219	5.29178
5.05	5.03359	4.85064	5.29062
5.06	5.03199	4.8491	5.28946
5.07	5.0304	4.84755	5.2883
5.08	5.0288	4.846	5.28712
5.09	5.0272	4.84446	5.28593
5.1	5.0256	4.84291	5.28474
5.11	5.02401	4.84136	5.28355
5.12	5.02241	4.83982	5.28237
5.13	5.02081	4.83827	5.28118
5.14	5.01921	4.83672	5.27999
5.15	5.01761	4.83518	5.2788
5.16	5.01602	4.83363	5.27761
5.17	5.01442	4.83208	5.27642
5.18	5.01282	4.83054	5.27523
5.19	5.01122	4.82899	5.27404
5.2	5.00962	4.82744	5.27285
5.21	5.00803	4.8259	5.27166
5.22	5.00643	4.82435	5.27047
5.23	5.00483	4.8228	5.26928
5.24	5.00323	4.82125	5.26809
5.25	5.00163	4.81971	5.2669
5.26	5.00004	4.81816	5.26571
5.27	4.99844	4.81661	5.26452
5.28	4.99684	4.81506	5.26334
5.29	4.99524	4.81352	5.26215
5.3	4.99364	4.81197	5.26096
5.31	4.99205	4.81042	5.25977
5.32	4.99045	4.80887	5.25858
5.33	4.98885	4.80733	5.25739
5.34	4.98725	4.80578	5.2562
5.35	4.98565	4.80423	5.25501
5.36	4.98406	4.80268	5.25382
5.37	4.98246	4.80114	5.25263
5.38	4.98086	4.79959	5.25144
5.39	4.97926	4.79804	5.25025
5.4	4.97766	4.79649	5.24906
5.41	4.97606	4.79495	5.24787
5.42	4.97447	4.7934	5.24668
5.43	4.97287	4.79185	5.24549
5.44	4.97127	4.7903	5.24431
5.45	4.96967	4.78875	5.24312
5.46	4.96807	4.78721	5.24193
5.47	4.96647	4.78566	5.24074
5.48	4.96488	4.78411	5.23955
5.49	4.96328	4.78256	5.23836
5.5	4.96168	4.78101	5.23717
5.51	4.96008	4.77947	5.23598
5.52	4.95848	4.77792	5.23479
5.53	4.95688	4.77637	5.2336
5.54	4.95529	4.77482	5.23241
5.55	4.95369	4.77327	5.23122
5.56	4.95209	4.77172	5.23003
5.57	4.95049	4.77018	5.22884
5.58	4.94889	4.76863	5.22765
5.59	4.94729	4.76708	5.22646
5.6	4.9457	4.76553	5.22527
5.61	4.9441	4.76398	5.22409
5.62	4.9425	4.76243	5.2229
5.63	4.9409	4.76089	5.22171
5.64	4.9393	4.75934	5.22052
5.65	4.9377	4.75779	5.21933
5.66	4.9361	4.75624	5.21814
5.67	4.93451	4.75469	5.21695
5.68	4.93291	4.75314	5.21576
5.69	4.93131	4.75159	5.21457
5.7	4.92971	4.75004	5.21338
5.71	4.92811	4.7485	5.21219
5.72	4.92651	4.74695	5.211
5.73	4.92491	4.7454	5.20981
5.74	4.92332	4.74385	5.20862
5.75	4.92172	4.7423	5.20743
5.76	4.92012	4.74075	5.20624
5.77	4.91852	4.7392	5.20505
5.78	4.91692	4.73765	5.20386
5.79	4.91532	4.73611	5.20268
5.8	4.91372	4.73456	5.20149
5.81	4.91213	4.73301	5.2003
5.82	4.91053	4.73146	5.19911
5.83	4.90893	4.72991	5.19792
5.84	4.90733	4.72836	5.19673
5.85	4.90573	4.72681	5.19554
5.86	4.90413	4.72526	5.19435
5.87	4.90253	4.72371	5.19316
5.88	4.90093	4.72216	5.19197
5.89	4.89934	4.72061	5.19078
5.9	4.89774	4.71907	5.18959
5.91	4.89614	4.71752	5.1884
5.92	4.89454	4.71597	5.18721
5.93	4.89294	4.71442	5.18602
5.94	4.89134	4.71287	5.18483
5.95	4.88974	4.71132	5.18364
5.96	4.88814	4.70977	5.18246
5.97	4.88655	4.70822	5.18127
5.98	4.88495	4.70667	5.18008
5.99	4.88335	4.70512	5.17889
6	4.88175	4.70357	5.1777
6.01	4.88015	4.70202	5.17651
6.02	4.87855	4.70047	5.17532
6.03	4.87695	4.69892	5.17413
6.04	4.87535	4.69737	5.17294
6.05	4.87375	4.69582	5.17175
6.06	4.87216	4.69428	5.17056
6.07	4.87056	4.69273	5.16937
6.08	4.86896	4.69118	5.16818
6.09	4.86736	4.68963	5.16699
6.1	4.86576	4.68808	5.1658
6.11	4.86416	4.68653	5.16461
6.12	4.86256	4.68498	5.16342
6.13	4.86096	4.68343	5.16223
6.14	4.85936	4.68188	5.16105
6.15	4.85777	4.68033	5.15986
6.16	4.85617	4.67878	5.15867
6.17	4.85457	4.67723	5.15748
6.18	4.85297	4.67568	5.15629
6.19	4.85137	4.67413	5.1551
6.2	4.84977	4.67258	5.15391
6.21	4.84817	4.67103	5.15272
6.22	4.84657	4.66948	5.15153
6.23	4.84497	4.66793	5.15034
6.24	4.84337	4.66638	5.14915
6.25	4.84178	4.66483	5.14796
6.26	4.84018	4.66328	5.14677
6.27	4.83858	4.66173	5.14558
6.28	4.83698	4.66018	5.14439
6.29	4.83538	4.65863	5.1432
6.3	4.83378	4.65708	5.14201
6.31	4.83218	4.65553	5.14082
6.32	4.83058	4.65398	5.13964
6.33	4.82898	4.65243	5.13845
6.34	4.82738	4.65088	5.13726
6.35	4.82579	4.64933	5.13607
6.36	4.82419	4.64778	5.13488
6.37	4.82259	4.64623	5.13369
6.38	4.82099	4.64468	5.1325
6.39	4.81939	4.64313	5.13131
6.4	4.81779	4.64158	5.13012
6.41	4.81619	4.64003	5.12893
6.42	4.81459	4.63848	5.12774
6.43	4.81299	4.63693	5.12655
6.44	4.81139	4.63538	5.12536
6.45	4.80979	4.63383	5.12417
6.46	4.8082	4.63228	5.12298
6.47	4.8066	4.63073	5.12179
6.48	4.805	4.62918	5.1206
6.49	4.8034	4.62763	5.11941
6.5	4.8018	4.62608	5.11823
6.51	4.8002	4.62453	5.11704
6.52	4.7986	4.62298	5.11585
6.53	4.797	4.62143	5.11466
6.54	4.7954	4.61988	5.11347
6.55	4.7938	4.61833	5.11228
6.56	4.7922	4.61678	5.11109
6.57	4.7906	4.61523	5.1099
6.58	4.78901	4.61368	5.10871
6.59	4.78741	4.61213	5.10752
6.6	4.78581	4.61058	5.10633
6.61	4.78421	4.60903	5.10514
6.62	4.78261	4.60748	5.10395
6.63	4.78101	4.60592	5.10276
6.64	4.77941	4.60437	5.10157
6.65	4.77781	4.60282	5.10038
6.66	4.77621	4.60127	5.09919
6.67	4.77461	4.59972	5.098
6.68	4.77301	4.59817	5.09681
6.69	4.77141	4.59662	5.09563
6.7	4.76982	4.59507	5.09444
6.71	4.76822	4.59352	5.09325
6.72	4.76662	4.59197	5.09206
6.73	4.76502	4.59042	5.09087
6.74	4.76342	4.58887	5.08968
6.75	4.76182	4.58732	5.08849
6.76	4.76022	4.58577	5.0873
6.77	4.75862	4.58422	5.08611
6.78	4.75702	4.58267	5.08492
6.79	4.75542	4.58112	5.08373
6.8	4.75382	4.57957	5.08254
6.81	4.75222	4.57802	5.08135
6.82	4.75062	4.57647	5.08016
6.83	4.74903	4.57491	5.07897
6.84	4.74743	4.57336	5.07778
6.85	4.74583	4.57181	5.07659
6.86	4.74423	4.57026	5.0754
6.87	4.74263	4.56871	5.07422
6.88	4.74103	4.56716	5.07303
6.89	4.73943	4.56561	5.07184
6.9	4.73783	4.56406	5.07065
6.91	4.73623	4.56251	5.06946
6.92	4.73463	4.56096	5.06827
6.93	4.73303	4.55941	5.06708
6.94	4.73143	4.55786	5.06592
6.95	4.72983	4.55631	5.06475
6.96	4.72823	4.55476	5.06358
6.97	4.72664	4.5532	5.06241
6.98	4.72504	4.55165	5.06125
6.99	4.72344	4.5501	5.06008
7	4.72184	4.54855	5.05891
7.01	4.72024	4.547	5.05774
7.02	4.71864	4.54545	5.05658
7.03	4.71704	4.5439	5.05541
7.04	4.71544	4.54235	5.05424
7.05	4.71384	4.5408	5.05308
7.06	4.71224	4.53925	5.05191
7.07	4.71064	4.5377	5.05074
7.08	4.70904	4.53615	5.04957
7.09	4.70744	4.5346	5.04841
7.1	4.70584	4.53304	5.04724
7.11	4.70424	4.53149	5.04607
7.12	4.70265	4.52994	5.04491
7.13	4.70105	4.52839	5.04374
7.14	4.69945	4.52684	5.04257
7.15	4.69785	4.52529	5.0414
7.16	4.69625	4.52374	5.04024
7.17	4.69465	4.52219	5.03907
7.18	4.69305	4.52064	5.0379
7.19	4.69145	4.51909	5.03673
7.2	4.68985	4.51754	5.03557
7.21	4.68825	4.51598	5.0344
7.22	4.68665	4.51443	5.03323
7.23	4.68505	4.51288	5.03207
7.24	4.68345	4.51133	5.0309
7.25	4.68185	4.50978	5.02973
7.26	4.68025	4.50823	5.02856
7.27	4.67866	4.50668	5.0274
7.28	4.67706	4.50513	5.02623
7.29	4.67546	4.50344	5.02506
7.3	4.67386	4.50176	5.02389
7.31	4.67226	4.50007	5.02273
7.32	4.67066	4.49838	5.02156
7.33	4.66906	4.49669	5.02039
7.34	4.66746	4.495	5.01923
7.35	4.66586	4.49332	5.01806
7.36	4.66426	4.49163	5.01689
7.37	4.66266	4.48994	5.01572
7.38	4.66106	4.48825	5.01456
7.39	4.65946	4.48656	5.01339
7.4	4.65786	4.48487	5.01222
7.41	4.65626	4.48319	5.01106
7.42	4.65466	4.4815	5.00989
7.43	4.65306	4.47981	5.00872
7.44	4.65147	4.47812	5.00755
7.45	4.64987	4.47643	5.00639
7.46	4.64827	4.47474	5.00522
7.47	4.64667	4.47306	5.00405
7.48	4.64507	4.47137	5.00288
7.49	4.64347	4.46968	5.00172
7.5	4.64187	4.46799	5.00055
7.51	4.64027	4.4663	4.99938
7.52	4.63867	4.46462	4.99822
7.53	4.63707	4.46293	4.99705
7.54	4.63547	4.46124	4.99588
7.55	4.63387	4.45955	4.99471
7.56	4.63227	4.45786	4.99355
7.57	4.63067	4.45617	4.99238
7.58	4.62907	4.45449	4.99121
7.59	4.62747	4.4528	4.99004
7.6	4.62587	4.45111	4.98888
7.61	4.62427	4.44942	4.98771
7.62	4.62268	4.44773	4.98654
7.63	4.62108	4.44604	4.98538
7.64	4.61948	4.44436	4.98421
7.65	4.61788	4.44267	4.98304
7.66	4.61628	4.44098	4.98187
7.67	4.61468	4.43929	4.98071
7.68	4.61308	4.4376	4.97954
7.69	4.61148	4.43591	4.97837
7.7	4.60988	4.43422	4.97721
7.71	4.60828	4.43254	4.97604
7.72	4.60668	4.43085	4.97487
7.73	4.60508	4.42916	4.9737
7.74	4.60348	4.42747	4.97254
7.75	4.60188	4.42578	4.97137
7.76	4.60028	4.42409	4.9702
7.77	4.59868	4.4224	4.96903
7.78	4.59708	4.4207	4.96787
7.79	4.59548	4.419	4.9667
7.8	4.59388	4.4173	4.96553
7.81	4.59229	4.4156	4.96437
7.82	4.59069	4.4139	4.9632
7.83	4.58909	4.41219	4.96203
7.84	4.58749	4.41049	4.96086
7.85	4.58589	4.40879	4.9597
7.86	4.58429	4.40709	4.95853
7.87	4.58269	4.40539	4.95736
7.88	4.58109	4.40369	4.95619
7.89	4.57949	4.40199	4.95503
7.9	4.57789	4.40029	4.95386
7.91	4.57629	4.39858	4.95269
7.92	4.57469	4.39688	4.95153
7.93	4.57309	4.39518	4.95036
7.94	4.57149	4.39348	4.94919
7.95	4.56989	4.39178	4.94802
7.96	4.56829	4.39008	4.94686
7.97	4.56669	4.38838	4.94569
7.98	4.56509	4.38668	4.94452
7.99	4.56349	4.38497	4.94335
8	4.56189	4.38327	4.94219
8.01	4.56029	4.38157	4.94102
8.02	4.5587	4.37987	4.93985
8.03	4.5571	4.37817	4.93869
8.04	4.5555	4.37647	4.93752
8.05	4.5539	4.37477	4.93635
8.06	4.5523	4.37307	4.93518
8.07	4.5507	4.37136	4.93402
8.08	4.5491	4.36966	4.93285
8.09	4.5475	4.36796	4.93168
8.1	4.5459	4.36626	4.93052
8.11	4.5443	4.36456	4.92935
8.12	4.5427	4.36286	4.92818
8.13	4.5411	4.36116	4.92701
8.14	4.5395	4.35945	4.92585
8.15	4.5379	4.35775	4.92468
8.16	4.5363	4.35605	4.92351
8.17	4.5347	4.35435	4.92234
8.18	4.5331	4.35265	4.92118
8.19	4.5315	4.35095	4.92001
8.2	4.5299	4.34925	4.91884
8.21	4.5283	4.34755	4.91768
8.22	4.5267	4.34584	4.91651
8.23	4.52511	4.34414	4.91534
8.24	4.52351	4.34244	4.91417
8.25	4.52191	4.34074	4.91301
8.26	4.52031	4.33904	4.91184
8.27	4.51871	4.33734	4.91067
8.28	4.51711	4.33564	4.9095
8.29	4.51551	4.33393	4.90834
8.3	4.51391	4.33223	4.90717
8.31	4.51231	4.33053	4.906
8.32	4.51071	4.32883	4.90484
8.33	4.50911	4.32713	4.90367
8.34	4.50751	4.32543	4.9025
8.35	4.50591	4.32373	4.90133
8.36	4.50431	4.32202	4.90017
8.37	4.50271	4.32032	4.899
8.38	4.50111	4.31862	4.89783
8.39	4.49951	4.31692	4.89666
8.4	4.49791	4.31522	4.8955
8.41	4.49631	4.31352	4.89433
8.42	4.49471	4.31182	4.89316
8.43	4.49311	4.31011	4.892
8.44	4.49151	4.30841	4.89083
8.45	4.48991	4.30671	4.88966
8.46	4.48831	4.30501	4.88849
8.47	4.48672	4.30331	4.88733
8.48	4.48512	4.30161	4.88616
8.49	4.48352	4.29991	4.88499
8.5	4.48192	4.2982	4.88383
8.51	4.48032	4.2965	4.88266
8.52	4.47872	4.2948	4.88149
8.53	4.47712	4.2931	4.88032
8.54	4.47552	4.2914	4.87916
8.55	4.47392	4.2897	4.87799
8.56	4.47232	4.28799	4.87682
8.57	4.47072	4.28629	4.87565
8.58	4.46912	4.28459	4.87449
8.59	4.46752	4.28289	4.87332
8.6	4.46592	4.28119	4.87215
8.61	4.46432	4.27949	4.87099
8.62	4.46272	4.27779	4.86982
8.63	4.46112	4.27608	4.86865
8.64	4.45952	4.27438	4.86748
8.65	4.45792	4.27268	4.86632
8.66	4.45632	4.27098	4.86515
8.67	4.45472	4.26928	4.86398
8.68	4.45312	4.26758	4.86281
8.69	4.45152	4.26587	4.86165
8.7	4.44992	4.26417	4.86048
8.71	4.44833	4.26247	4.85931
8.72	4.44673	4.26077	4.85815
8.73	4.44513	4.25907	4.85698
8.74	4.44353	4.25737	4.85581
8.75	4.44193	4.25567	4.85464
8.76	4.44033	4.25396	4.85348
8.77	4.43873	4.25226	4.85231
8.78	4.43713	4.25056	4.85114
8.79	4.43553	4.24886	4.84997
8.8	4.43393	4.24716	4.84881
8.81	4.43233	4.24546	4.84764
8.82	4.43073	4.24375	4.84647
8.83	4.42913	4.24205	4.84531
8.84	4.42753	4.24035	4.84414
8.85	4.42593	4.23865	4.84297
8.86	4.42433	4.23695	4.8418
8.87	4.42273	4.23525	4.84064
8.88	4.42113	4.23354	4.83947
8.89	4.41953	4.23184	4.8383
8.9	4.41793	4.23014	4.83713
8.91	4.41633	4.22844	4.83597
8.92	4.41473	4.22674	4.8348
8.93	4.41313	4.22504	4.83363
8.94	4.41153	4.22334	4.83247
8.95	4.40993	4.22163	4.8313
8.96	4.40833	4.21993	4.83013
8.97	4.40673	4.21823	4.82896
8.98	4.40514	4.21653	4.8278
8.99	4.40354	4.21483	4.82663
9	4.40194	4.21313	4.82546
9.01	4.40034	4.21142	4.8243
9.02	4.39874	4.20972	4.82313
9.03	4.39714	4.20802	4.82196
9.04	4.39554	4.20632	4.82079
9.05	4.39394	4.20462	4.81963
9.06	4.39234	4.20292	4.81846
9.07	4.39074	4.20121	4.81729
9.08	4.38914	4.19951	4.81612
9.09	4.38754	4.19781	4.81496
9.1	4.38594	4.19611	4.81377
9.11	4.38434	4.19441	4.81258
9.12	4.38274	4.19271	4.81133
9.13	4.38114	4.191	4.81007
9.14	4.37954	4.1893	4.8088
9.15	4.37794	4.1876	4.80754
9.16	4.37634	4.1859	4.80627
9.17	4.37474	4.1842	4.80501
9.18	4.37314	4.1825	4.80374
9.19	4.37154	4.18079	4.80248
9.2	4.36994	4.17909	4.80121
9.21	4.36834	4.17723	4.79995
9.22	4.36674	4.17535	4.79868
9.23	4.36514	4.17347	4.79742
9.24	4.36354	4.17159	4.79615
9.25	4.36194	4.16971	4.79489
9.26	4.36035	4.16783	4.79362
9.27	4.35875	4.16595	4.79236
9.28	4.35715	4.16407	4.79109
9.29	4.35555	4.16219	4.78983
9.3	4.35395	4.16031	4.78856
9.31	4.35235	4.15843	4.7873
9.32	4.35075	4.15655	4.78603
9.33	4.34915	4.15467	4.78477
9.34	4.34755	4.15279	4.7835
9.35	4.34595	4.15092	4.78224
9.36	4.34435	4.14904	4.78097
9.37	4.34275	4.14716	4.77971
9.38	4.34115	4.14528	4.77844
9.39	4.33955	4.1434	4.77718
9.4	4.33795	4.14152	4.77592
9.41	4.33635	4.13964	4.77465
9.42	4.33475	4.13776	4.77339
9.43	4.33315	4.13588	4.77212
9.44	4.33155	4.134	4.77086
9.45	4.32995	4.13212	4.76959
9.46	4.32835	4.13024	4.76833
9.47	4.32675	4.12836	4.76706
9.48	4.32515	4.12648	4.7658
9.49	4.32355	4.1246	4.76453
9.5	4.32195	4.12272	4.76327
9.51	4.32035	4.12084	4.762
9.52	4.31875	4.11896	4.76074
9.53	4.31715	4.11708	4.75947
9.54	4.31555	4.11521	4.75821
9.55	4.31396	4.11333	4.75694
9.56	4.31236	4.11145	4.75568
9.57	4.31076	4.10957	4.75441
9.58	4.30916	4.10769	4.75315
9.59	4.30756	4.10581	4.75188
9.6	4.30596	4.10393	4.75062
9.61	4.30436	4.10205	4.74935
9.62	4.30276	4.10017	4.74809
9.63	4.30116	4.09829	4.74682
9.64	4.29956	4.09641	4.74556
9.65	4.29796	4.09453	4.74429
9.66	4.29636	4.09265	4.74303
9.67	4.29476	4.09077	4.74176
9.68	4.29316	4.08889	4.7405
9.69	4.29156	4.08701	4.73923
9.7	4.28996	4.08513	4.73797
9.71	4.28836	4.08325	4.7367
9.72	4.28676	4.08137	4.73544
9.73	4.28516	4.07949	4.73417
9.74	4.28356	4.07762	4.73291
9.75	4.28196	4.07574	4.73165
9.76	4.28036	4.07386	4.73046
9.77	4.27876	4.07198	4.72927
9.78	4.27716	4.0701	4.72808
9.79	4.27556	4.06822	4.72689
9.8	4.27396	4.06634	4.7257
9.81	4.27236	4.06446	4.72451
9.82	4.27076	4.06258	4.72332
9.83	4.26916	4.0607	4.72213
9.84	4.26756	4.05882	4.72094
9.85	4.26596	4.05694	4.71975
9.86	4.26436	4.05506	4.71857
9.87	4.26277	4.05318	4.71738
9.88	4.26117	4.0513	4.71619
9.89	4.25957	4.04942	4.715
9.9	4.25797	4.04754	4.71381
9.91	4.25637	4.04566	4.71262
9.92	4.25477	4.04378	4.71143
9.93	4.25317	4.0419	4.71024
9.94	4.25157	4.04002	4.70905
9.95	4.24997	4.03815	4.70786
9.96	4.24837	4.03627	4.70667
9.97	4.24677	4.03439	4.70548
9.98	4.24517	4.03251	4.70429
9.99	4.24357	4.03063	4.7031
10	4.24197	4.02875	4.70192
10.01	4.24037	4.02687	4.70074
10.02	4.23877	4.02499	4.69955
10.03	4.23717	4.02311	4.69837
10.04	4.23557	4.02123	4.69719
10.05	4.23397	4.01935	4.696
10.06	4.23237	4.01747	4.69482
10.07	4.23077	4.01559	4.69363
10.08	4.22917	4.01371	4.69245
10.09	4.22757	4.01183	4.69127
10.1	4.22597	4.00995	4.69008
10.11	4.22437	4.00807	4.6889
10.12	4.22277	4.00619	4.68772
10.13	4.22117	4.00431	4.68653
10.14	4.21957	4.00243	4.68535
10.15	4.21797	4.00055	4.68417
10.16	4.21637	3.99867	4.68298
10.17	4.21477	3.9968	4.6818
10.18	4.21317	3.99492	4.68061
10.19	4.21158	3.99304	4.67943
10.2	4.20998	3.99116	4.67825
10.21	4.20838	3.98928	4.67706
10.22	4.20678	3.9874	4.67588
10.23	4.20518	3.98552	4.6747
10.24	4.20358	3.98364	4.67351
10.25	4.20198	3.98176	4.67233
10.26	4.20038	3.97988	4.67115
10.27	4.19878	3.978	4.66996
10.28	4.19718	3.97612	4.66878
10.29	4.19558	3.97424	4.66759
10.3	4.19398	3.97236	4.66641
10.31	4.19238	3.97048	4.66523
10.32	4.19078	3.9686	4.66404
10.33	4.18918	3.96672	4.66286
10.34	4.18758	3.96484	4.66168
10.35	4.18598	3.96296	4.66049
10.36	4.18438	3.96108	4.65931
10.37	4.18278	3.9592	4.65813
10.38	4.18118	3.95732	4.65694
10.39	4.17958	3.95544	4.65576
10.4	4.17798	3.95357	4.65457
10.41	4.17638	3.95169	4.65339
10.42	4.17478	3.94981	4.65221
10.43	4.17318	3.94793	4.65102
10.44	4.17158	3.94605	4.64984
10.45	4.16998	3.94417	4.64866
10.46	4.16838	3.94229	4.64747
10.47	4.16678	3.94041	4.64629
10.48	4.16518	3.93853	4.64511
10.49	4.16358	3.93665	4.64392
10.5	4.16198	3.93477	4.64274
10.51	4.16038	3.93289	4.64155
10.52	4.15878	3.93101	4.64037
10.53	4.15718	3.92913	4.63919
10.54	4.15559	3.92725	4.638
10.55	4.15399	3.92537	4.63682
10.56	4.15239	3.92349	4.63564
10.57	4.15079	3.92161	4.63445
10.58	4.14919	3.91973	4.63327
10.59	4.14759	3.91785	4.63209
10.6	4.14599	3.91597	4.6309
10.61	4.14439	3.91409	4.62972
10.62	4.14279	3.91221	4.62853
10.63	4.14119	3.91033	4.62735
10.64	4.13959	3.90845	4.62617
10.65	4.13799	3.90658	4.62498
10.66	4.13639	3.9047	4.6238
10.67	4.13479	3.90282	4.62262
10.68	4.13319	3.90094	4.62143
10.69	4.13159	3.89906	4.62025
10.7	4.12999	3.89718	4.61907
10.71	4.12839	3.8953	4.61788
10.72	4.12679	3.89342	4.6167
10.73	4.12519	3.89154	4.61551
10.74	4.12359	3.88966	4.61433
10.75	4.12199	3.88778	4.61315
10.76	4.12039	3.8859	4.61196
10.77	4.11879	3.88402	4.61078
10.78	4.11719	3.88214	4.6096
10.79	4.11559	3.88026	4.60841
10.8	4.11399	3.87838	4.60723
10.81	4.11239	3.8765	4.60605
10.82	4.11079	3.87462	4.60486
10.83	4.10919	3.87274	4.60368
10.84	4.10759	3.87086	4.60249
10.85	4.10599	3.86898	4.60131
10.86	4.10439	3.8671	4.60013
10.87	4.10279	3.86522	4.59894
10.88	4.10119	3.86334	4.59776
10.89	4.09959	3.86146	4.59658
10.9	4.098	3.85958	4.59539
10.91	4.0964	3.85771	4.59421
10.92	4.0948	3.85583	4.59303
10.93	4.0932	3.85395	4.59184
10.94	4.0916	3.85207	4.59066
10.95	4.09	3.85019	4.58947
10.96	4.0884	3.84831	4.58829
10.97	4.0868	3.84643	4.58711
10.98	4.0852	3.84455	4.58592
10.99	4.0836	3.84267	4.58474
11	4.082	3.84079	4.58356
11.01	4.0804	3.83891	4.58237
11.02	4.0788	3.83703	4.58119
11.03	4.0772	3.83515	4.58001
11.04	4.0756	3.83327	4.57882
11.05	4.074	3.83139	4.57764
11.06	4.0724	3.82951	4.57645
11.07	4.0708	3.82763	4.57527
11.08	4.0692	3.82575	4.57409
11.09	4.0676	3.82387	4.5729
11.1	4.066	3.82199	4.57172
11.11	4.0644	3.82011	4.57054
11.12	4.0628	3.81823	4.56935
11.13	4.0612	3.81635	4.56817
11.14	4.0596	3.81447	4.56699
11.15	4.058	3.81259	4.5658
11.16	4.0564	3.81071	4.56462
11.17	4.0548	3.80883	4.56343
11.18	4.0532	3.80696	4.56225
11.19	4.0516	3.80508	4.56107
11.2	4.05	3.8032	4.55988
11.21	4.0484	3.80132	4.5587
11.22	4.0468	3.79944	4.55752
11.23	4.0452	3.79756	4.55633
11.24	4.0436	3.79568	4.55515
11.25	4.042	3.7938	4.55397
11.26	4.0404	3.79192	4.55278
11.27	4.0388	3.79004	4.5516
11.28	4.03721	3.78816	4.55041
11.29	4.03561	3.78628	4.54923
11.3	4.03401	3.7844	4.54805
11.31	4.03241	3.78252	4.54686
11.32	4.03081	3.78064	4.54568
11.33	4.02921	3.77876	4.5445
11.34	4.02761	3.77688	4.54331
11.35	4.02601	3.775	4.54213
11.36	4.02441	3.77312	4.54095
11.37	4.02281	3.77124	4.53976
11.38	4.02121	3.76936	4.53858
11.39	4.01961	3.76748	4.53739
11.4	4.01801	3.7656	4.53621
11.41	4.01641	3.76372	4.53503
11.42	4.01481	3.76184	4.53384
11.43	4.01321	3.75996	4.53266
11.44	4.01161	3.75808	4.53148
11.45	4.01001	3.7562	4.53029
11.46	4.00841	3.75432	4.52911
11.47	4.00681	3.75245	4.52793
11.48	4.00521	3.75057	4.52674
11.49	4.00361	3.74869	4.52556
11.5	4.00201	3.74681	4.52437
11.51	4.00041	3.74493	4.52319
11.52	3.99881	3.74305	4.52201
11.53	3.99721	3.74117	4.52082
11.54	3.99561	3.73929	4.51964
11.55	3.99401	3.73741	4.51846
11.56	3.99241	3.73553	4.51727
11.57	3.99081	3.73365	4.51609
11.58	3.98921	3.73177	4.51491
11.59	3.98761	3.72989	4.51372
11.6	3.98601	3.72801	4.51254
11.61	3.98441	3.72613	4.51135
11.62	3.98281	3.72425	4.51017
11.63	3.98121	3.72237	4.50899
11.64	3.97961	3.72049	4.5078
11.65	3.97801	3.71861	4.50662
11.66	3.97641	3.71673	4.50544
11.67	3.97482	3.71485	4.50425
11.68	3.97322	3.71297	4.50307
11.69	3.97162	3.71109	4.50189
11.7	3.97002	3.70921	4.5007
11.71	3.96842	3.70733	4.49952
11.72	3.96682	3.70545	4.49833
11.73	3.96522	3.70357	4.49715
11.74	3.96362	3.70169	4.49597
11.75	3.96202	3.69981	4.49478
11.76	3.96042	3.69793	4.4936
11.77	3.95882	3.69605	4.49242
11.78	3.95722	3.69418	4.49123
11.79	3.95562	3.6923	4.49005
11.8	3.95402	3.69042	4.48887
11.81	3.95242	3.68854	4.48768
11.82	3.95082	3.68666	4.4865
11.83	3.94922	3.68478	4.48531
11.84	3.94762	3.6829	4.48413
11.85	3.94602	3.68102	4.48295
11.86	3.94442	3.67914	4.48176
11.87	3.94282	3.67726	4.48058
11.88	3.94122	3.67538	4.4794
11.89	3.93962	3.6735	4.47821
11.9	3.93802	3.67162	4.47703
11.91	3.93642	3.66974	4.47585
11.92	3.93482	3.66786	4.47466
11.93	3.93322	3.66598	4.47348
11.94	3.93162	3.6641	4.47229
11.95	3.93002	3.66222	4.47111
11.96	3.92842	3.66034	4.46993
11.97	3.92682	3.65846	4.46874
11.98	3.92522	3.65658	4.46756
11.99	3.92362	3.6547	4.46638
12	3.92202	3.65282	4.46519
12.01	3.92042	3.65094	4.46401
12.02	3.91882	3.64906	4.46283
12.03	3.91722	3.64718	4.46164
12.04	3.91562	3.6453	4.46046
12.05	3.91402	3.64342	4.45927
12.06	3.91242	3.64154	4.45809
12.07	3.91083	3.63966	4.45691
12.08	3.90923	3.63778	4.45572
12.09	3.90763	3.63591	4.45454
12.1	3.90603	3.63403	4.45336
12.11	3.90443	3.63215	4.45217
12.12	3.90283	3.63027	4.45099
12.13	3.90123	3.62839	4.44981
12.14	3.89963	3.62651	4.44862
12.15	3.89803	3.62463	4.44744
12.16	3.89643	3.62275	4.44625
12.17	3.89483	3.62087	4.44507
12.18	3.89323	3.61899	4.44389
12.19	3.89163	3.61711	4.4427
12.2	3.89003	3.61523	4.44152
12.21	3.88843	3.61335	4.44034
12.22	3.88683	3.61147	4.43915
12.23	3.88523	3.60959	4.43797
12.24	3.88363	3.60771	4.43679
12.25	3.88203	3.60582	4.4356
12.26	3.88043	3.60393	4.43442
12.27	3.87883	3.60205	4.43323
12.28	3.87723	3.60016	4.43205
12.29	3.87563	3.59828	4.43087
12.3	3.87403	3.59639	4.42968
12.31	3.87243	3.59451	4.4285
12.32	3.87083	3.59262	4.42732
12.33	3.86923	3.59073	4.42613
12.34	3.86763	3.58885	4.42495
12.35	3.86603	3.58696	4.42377
12.36	3.86443	3.58508	4.42258
12.37	3.86283	3.58319	4.4214
12.38	3.86123	3.58131	4.42021
12.39	3.85963	3.57942	4.41903
12.4	3.85803	3.57753	4.41785
12.41	3.85643	3.57565	4.41666
12.42	3.85483	3.57376	4.41548
12.43	3.85323	3.57188	4.4143
12.44	3.85163	3.56999	4.41311
12.45	3.85003	3.56811	4.41193
12.46	3.84843	3.56622	4.41075
12.47	3.84683	3.56433	4.40956
12.48	3.84523	3.56245	4.40838
12.49	3.84364	3.56056	4.40719
12.5	3.84204	3.55868	4.40601
12.51	3.84044	3.55679	4.40483
12.52	3.83884	3.55491	4.40364
12.53	3.83724	3.55302	4.40246
12.54	3.83564	3.55113	4.40128
12.55	3.83404	3.54925	4.40009
12.56	3.83244	3.54736	4.39891
12.57	3.83084	3.54548	4.39773
12.58	3.82924	3.54359	4.39654
12.59	3.82764	3.54171	4.39536
12.6	3.82604	3.53982	4.39417
12.61	3.82444	3.53793	4.39299
12.62	3.82284	3.53605	4.39181
12.63	3.82124	3.53416	4.39062
12.64	3.81964	3.53228	4.38944
12.65	3.81804	3.53039	4.38826
12.66	3.81644	3.52851	4.38707
12.67	3.81484	3.52662	4.38589
12.68	3.81324	3.52473	4.38471
12.69	3.81164	3.52285	4.38352
12.7	3.81004	3.52096	4.38234
12.71	3.80844	3.51908	4.38115
12.72	3.80684	3.51719	4.37997
12.73	3.80524	3.51531	4.37879
12.74	3.80364	3.51342	4.3776
12.75	3.80204	3.51153	4.37642
12.76	3.80044	3.50965	4.37524
12.77	3.79884	3.50776	4.37405
12.78	3.79724	3.50588	4.37287
12.79	3.79564	3.50399	4.37169
12.8	3.79404	3.50211	4.3705
12.81	3.79244	3.50022	4.36932
12.82	3.79084	3.49833	4.36813
12.83	3.78924	3.49645	4.36695
12.84	3.78764	3.49456	4.36577
12.85	3.78604	3.49268	4.36458
12.86	3.78444	3.49079	4.3634
12.87	3.78284	3.48891	4.36222
12.88	3.78124	3.48702	4.36103
12.89	3.77964	3.48513	4.35985
12.9	3.77804	3.48325	4.35867
12.91	3.77644	3.48136	4.35748
12.92	3.77485	3.47948	4.3563
12.93	3.77325	3.47759	4.35511
12.94	3.77165	3.47571	4.35393
12.95	3.77005	3.47382	4.35275
12.96	3.76845	3.47193	4.35156
12.97	3.76685	3.47005	4.35038
12.98	3.76525	3.46816	4.3492
12.99	3.76365	3.46628	4.34801
13	3.76205	3.46439	4.34683
13.01	3.76045	3.46251	4.34565
13.02	3.75885	3.46062	4.34446
13.03	3.75725	3.45873	4.34328
13.04	3.75565	3.45685	4.34209
13.05	3.75405	3.45496	4.34091
13.06	3.75245	3.45308	4.33973
13.07	3.75085	3.45119	4.33854
13.08	3.74925	3.44931	4.33736
13.09	3.74765	3.44742	4.33618
13.1	3.74605	3.44553	4.33499
13.11	3.74445	3.44365	4.33381
13.12	3.74285	3.44176	4.33263
13.13	3.74125	3.43988	4.33144
13.14	3.73965	3.43799	4.33026
13.15	3.73805	3.43611	4.32907
13.16	3.73645	3.43422	4.32789
13.17	3.73485	3.43233	4.32671
13.18	3.73325	3.43045	4.32552
13.19	3.73165	3.42856	4.32434
13.2	3.73005	3.42668	4.32316
13.21	3.72845	3.42479	4.32197
13.22	3.72685	3.42291	4.32079
13.23	3.72525	3.42102	4.31961
13.24	3.72365	3.41913	4.31842
13.25	3.72205	3.41725	4.31724
13.26	3.72045	3.41536	4.31605
13.27	3.71885	3.41348	4.31487
13.28	3.71725	3.41159	4.31369
13.29	3.71565	3.40971	4.3125
13.3	3.71405	3.40782	4.31132
13.31	3.71245	3.40593	4.31014
13.32	3.71085	3.40405	4.30895
13.33	3.70925	3.40216	4.30777
13.34	3.70765	3.40028	4.30659
13.35	3.70606	3.39839	4.3054
13.36	3.70446	3.39651	4.30422
13.37	3.70286	3.39462	4.30303
13.38	3.70126	3.39273	4.30185
13.39	3.69966	3.39085	4.30067
13.4	3.69806	3.38896	4.29948
13.41	3.69646	3.38708	4.2983
13.42	3.69486	3.38519	4.29712
13.43	3.69326	3.3833	4.29593
13.44	3.69166	3.38142	4.29475
13.45	3.69006	3.37953	4.29357
13.46	3.68846	3.37765	4.29238
13.47	3.68686	3.37576	4.2912
13.48	3.68526	3.37388	4.29001
13.49	3.68366	3.37199	4.28883
13.5	3.68206	3.3701	4.28765
13.51	3.68046	3.36822	4.28646
13.52	3.67886	3.36633	4.28528
13.53	3.67726	3.36445	4.2841
13.54	3.67566	3.36256	4.28291
13.55	3.67406	3.36068	4.28173
13.56	3.67246	3.35879	4.28055
13.57	3.67086	3.3569	4.27936
13.58	3.66926	3.35502	4.27818
13.59	3.66766	3.35313	4.27699
13.6	3.66606	3.35125	4.27581
13.61	3.66446	3.34936	4.27463
13.62	3.66286	3.34748	4.27344
13.63	3.66126	3.34559	4.27226
13.64	3.65966	3.3437	4.27108
13.65	3.65806	3.34182	4.26989
13.66	3.65646	3.33993	4.26871
13.67	3.65486	3.33805	4.26753
13.68	3.65326	3.33616	4.26634
13.69	3.65166	3.33428	4.26516
13.7	3.65006	3.33239	4.26397
13.71	3.64846	3.3305	4.26279
13.72	3.64686	3.32862	4.26161
13.73	3.64526	3.32673	4.26042
13.74	3.64366	3.32485	4.25924
13.75	3.64206	3.32296	4.25806
13.76	3.64046	3.32108	4.25687
13.77	3.63886	3.31919	4.25569
13.78	3.63726	3.3173	4.25451
13.79	3.63566	3.31542	4.25332
13.8	3.63407	3.31353	4.25214
13.81	3.63247	3.31165	4.25095
13.82	3.63087	3.30976	4.24977
13.83	3.62927	3.30788	4.24859
13.84	3.62767	3.30599	4.2474
13.85	3.62607	3.3041	4.24622
13.86	3.62447	3.30222	4.24504
13.87	3.62287	3.30033	4.24385
13.88	3.62127	3.29845	4.24267
13.89	3.61967	3.29656	4.24149
13.9	3.61807	3.29468	4.2403
13.91	3.61647	3.29279	4.23912
13.92	3.61487	3.2909	4.23793
13.93	3.61327	3.28902	4.23675
13.94	3.61167	3.28713	4.23557
13.95	3.61007	3.28525	4.23438
13.96	3.60847	3.28336	4.2332
13.97	3.60687	3.28147	4.23202
13.98	3.60527	3.27959	4.23083
13.99	3.60367	3.2777	4.22965
14	3.60207	3.27582	4.22847
14.01	3.60047	3.27393	4.22728
14.02	3.59887	3.27205	4.2261
14.03	3.59727	3.27016	4.22491
14.04	3.59567	3.26827	4.22373
14.05	3.59407	3.26639	4.22255
14.06	3.59247	3.2645	4.22136
14.07	3.59087	3.26262	4.22018
14.08	3.58927	3.26073	4.219
14.09	3.58767	3.25885	4.21781
14.1	3.58607	3.25696	4.21663
14.11	3.58447	3.25507	4.21545
14.12	3.58287	3.25319	4.21426
14.13	3.58127	3.2513	4.21308
14.14	3.57967	3.24942	4.21189
14.15	3.57807	3.24753	4.21071
14.16	3.57647	3.24565	4.20953
14.17	3.57487	3.24376	4.20834
14.18	3.57327	3.24187	4.20716
14.19	3.57167	3.23999	4.20598
14.2	3.57007	3.2381	4.20479
14.21	3.56847	3.23622	4.20361
14.22	3.56687	3.23433	4.20243
14.23	3.56527	3.23245	4.20124
14.24	3.56367	3.23056	4.20006
14.25	3.56208	3.22867	4.19887
14.26	3.56048	3.22679	4.19769
14.27	3.55888	3.2249	4.19651
14.28	3.55728	3.22302	4.19532
14.29	3.55568	3.22113	4.1941
14.3	3.55408	3.21925	4.19289
14.31	3.55248	3.21736	4.19167
14.32	3.55088	3.21547	4.19045
14.33	3.54928	3.21359	4.18924
14.34	3.54768	3.2117	4.18802
14.35	3.54608	3.20982	4.1868
14.36	3.54448	3.20793	4.18559
14.37	3.54288	3.20605	4.18437
14.38	3.54128	3.20416	4.18315
14.39	3.53968	3.20227	4.18194
14.4	3.53808	3.20039	4.18072
14.41	3.53648	3.1985	4.17951
14.42	3.53488	3.19662	4.17829
14.43	3.53328	3.19473	4.17707
14.44	3.53168	3.19284	4.17586
14.45	3.53008	3.19096	4.17464
14.46	3.52848	3.18907	4.17342
14.47	3.52688	3.18719	4.17221
14.48	3.52528	3.1853	4.17099
14.49	3.52368	3.18342	4.16978
14.5	3.52208	3.18153	4.16856
14.51	3.52048	3.17964	4.16734
14.52	3.51888	3.17776	4.16613
14.53	3.51728	3.17587	4.16491
14.54	3.51568	3.17399	4.16369
14.55	3.51408	3.1721	4.16248
14.56	3.51248	3.17022	4.16126
14.57	3.51088	3.16833	4.16004
14.58	3.50928	3.16644	4.15883
14.59	3.50768	3.16456	4.15761
14.6	3.50608	3.16267	4.1564
14.61	3.50448	3.16079	4.15518
14.62	3.50288	3.1589	4.15396
14.63	3.50128	3.15702	4.15275
14.64	3.49968	3.15513	4.15153
14.65	3.49808	3.15324	4.15031
14.66	3.49648	3.15136	4.1491
14.67	3.49488	3.14947	4.14788
14.68	3.49328	3.14759	4.14667
14.69	3.49168	3.1457	4.14545
14.7	3.49008	3.14382	4.14423
14.71	3.48848	3.14193	4.14302
14.72	3.48689	3.14004	4.1418
14.73	3.48529	3.13816	4.14058
14.74	3.48369	3.13627	4.13937
14.75	3.48209	3.13439	4.13815
14.76	3.48049	3.1325	4.13693
14.77	3.47889	3.13061	4.13572
14.78	3.47729	3.12873	4.1345
14.79	3.47569	3.12684	4.13329
14.8	3.47409	3.12496	4.13207
14.81	3.47249	3.12307	4.13085
14.82	3.47089	3.12119	4.12964
14.83	3.46929	3.1193	4.12842
14.84	3.46769	3.11741	4.1272
14.85	3.46609	3.11553	4.12599
14.86	3.46449	3.11364	4.12477
14.87	3.46289	3.11176	4.12355
14.88	3.46129	3.10987	4.12234
14.89	3.45969	3.10799	4.12112
14.9	3.45809	3.1061	4.11991
14.91	3.45649	3.10421	4.11869
14.92	3.45489	3.10233	4.11747
14.93	3.45329	3.10044	4.11626
14.94	3.45169	3.09856	4.11504
14.95	3.45009	3.09667	4.11382
14.96	3.44849	3.09479	4.11261
14.97	3.44689	3.0929	4.11139
14.98	3.44529	3.09101	4.11018
14.99	3.44369	3.08913	4.10896
15	3.44209	3.08724	4.10774
15.01	3.44049	3.08536	4.10653
15.02	3.43889	3.08347	4.10531
15.03	3.43729	3.08159	4.10409
15.04	3.43569	3.0797	4.10288
15.05	3.43409	3.07781	4.10166
15.06	3.43249	3.07593	4.10044
15.07	3.43089	3.07404	4.09923
15.08	3.42929	3.07216	4.09801
15.09	3.42769	3.07027	4.0968
15.1	3.42609	3.06838	4.09558
15.11	3.42449	3.0665	4.09436
15.12	3.42289	3.06461	4.09315
15.13	3.42129	3.06273	4.09193
15.14	3.41969	3.06084	4.09071
15.15	3.41809	3.05896	4.0895
15.16	3.41649	3.05707	4.08828
15.17	3.41489	3.05518	4.08707
15.18	3.4133	3.0533	4.08585
15.19	3.4117	3.05141	4.08463
15.2	3.4101	3.04953	4.08342
15.21	3.4085	3.04764	4.0822
15.22	3.4069	3.04576	4.08098
15.23	3.4053	3.04387	4.07977
15.24	3.4037	3.04198	4.07855
15.25	3.4021	3.0401	4.07733
15.26	3.4005	3.03821	4.07612
15.27	3.3989	3.03633	4.0749
15.28	3.3973	3.03444	4.07369
15.29	3.3957	3.03256	4.07247
15.3	3.3941	3.03067	4.07125
15.31	3.3925	3.02878	4.07004
15.32	3.3909	3.0269	4.06882
15.33	3.3893	3.02501	4.0676
15.34	3.3877	3.02313	4.06639
15.35	3.3861	3.02124	4.06517
15.36	3.3845	3.01935	4.06395
15.37	3.3829	3.01747	4.06274
15.38	3.3813	3.01558	4.06152
15.39	3.3797	3.0137	4.06031
15.4	3.3781	3.01181	4.05909
15.41	3.3765	3.00993	4.05787
15.42	3.3749	3.00804	4.05666
15.43	3.3733	3.00615	4.05544
15.44	3.3717	3.00427	4.05422
15.45	3.3701	3.00238	4.05301
15.46	3.3685	3.0005	4.05179
15.47	3.3669	2.99861	4.05058
15.48	3.3653	2.99673	4.04936
15.49	3.3637	2.99484	4.04814
15.5	3.3621	2.99295	4.04693
15.51	3.3605	2.99107	4.04571
15.52	3.3589	2.98918	4.04449
15.53	3.3573	2.9873	4.04328
15.54	3.3557	2.98541	4.04206
15.55	3.3541	2.98353	4.04084
15.56	3.3525	2.98164	4.03963
15.57	3.3509	2.97975	4.03841
15.58	3.3493	2.97787	4.0372
15.59	3.3477	2.97598	4.03598
15.6	3.3461	2.9741	4.03476
15.61	3.3445	2.97221	4.03355
15.62	3.3429	2.97033	4.03233
15.63	3.3413	2.96844	4.03111
15.64	3.3397	2.96655	4.0299
15.65	3.3381	2.96467	4.02868
15.66	3.33651	2.96278	4.02747
15.67	3.33491	2.9609	4.02625
15.68	3.33331	2.95901	4.02503
15.69	3.33171	2.95712	4.02382
15.7	3.33011	2.95524	4.0226
15.71	3.32851	2.95335	4.02138
15.72	3.32691	2.95147	4.02017
15.73	3.32531	2.94958	4.01895
15.74	3.32371	2.9477	4.01773
15.75	3.32211	2.94581	4.01652
15.76	3.32051	2.94392	4.0153
15.77	3.31891	2.94204	4.01409
15.78	3.31731	2.94015	4.01287
15.79	3.31571	2.93827	4.01165
15.8	3.31411	2.93638	4.01044
15.81	3.31251	2.9345	4.00922
15.82	3.31091	2.93261	4.008
15.83	3.30931	2.93072	4.00679
15.84	3.30771	2.92884	4.00557
15.85	3.30611	2.92695	4.00435
15.86	3.30451	2.92507	4.00314
15.87	3.30291	2.92318	4.00192
15.88	3.30131	2.9213	4.00071
15.89	3.29971	2.91941	3.99949
15.9	3.29811	2.91752	3.99827
15.91	3.29651	2.91564	3.99706
15.92	3.29491	2.91375	3.99584
15.93	3.29331	2.91187	3.99462
15.94	3.29171	2.90998	3.99341
15.95	3.29011	2.90809	3.99219
15.96	3.28851	2.90621	3.99098
15.97	3.28691	2.90432	3.98976
15.98	3.28531	2.90244	3.98854
15.99	3.28371	2.90055	3.98733
16	3.28211	2.89867	3.98611
16.01	3.28051	2.89678	3.98489
16.02	3.27891	2.89489	3.98368
16.03	3.27731	2.89301	3.98246
16.04	3.27571	2.89112	3.98124
16.05	3.27411	2.88924	3.98003
16.06	3.27251	2.88735	3.97881
16.07	3.27091	2.88547	3.9776
16.08	3.26931	2.88358	3.97638
16.09	3.26771	2.88169	3.97516
16.1	3.26611	2.87981	3.97395
16.11	3.26451	2.87792	3.97273
16.12	3.26291	2.87604	3.97151
16.13	3.26132	2.87415	3.9703
16.14	3.25972	2.87227	3.96908
16.15	3.25812	2.87038	3.96787
16.16	3.25652	2.86849	3.96665
16.17	3.25492	2.86661	3.96543
16.18	3.25332	2.86472	3.96422
16.19	3.25172	2.86284	3.963
16.2	3.25012	2.86095	3.96178
16.21	3.24852	2.85906	3.96057
16.22	3.24692	2.85718	3.95935
16.23	3.24532	2.85529	3.95813
16.24	3.24372	2.85341	3.95692
16.25	3.24212	2.85152	3.9557
16.26	3.24052	2.84964	3.95449
16.27	3.23892	2.84775	3.95327
16.28	3.23732	2.84586	3.95205
16.29	3.23572	2.84398	3.95084
16.3	3.23412	2.84209	3.94962
16.31	3.23252	2.84021	3.9484
16.32	3.23092	2.83832	3.94719
16.33	3.22932	2.83644	3.94597
16.34	3.22772	2.83455	3.94476
16.35	3.22612	2.83266	3.94354
16.36	3.22452	2.83078	3.94232
16.37	3.22292	2.82889	3.94111
16.38	3.22132	2.82701	3.93989
16.39	3.21972	2.82512	3.93867
16.4	3.21812	2.82324	3.93746
16.41	3.21652	2.82135	3.93624
16.42	3.21492	2.81944	3.93502
16.43	3.21332	2.81753	3.93381
16.44	3.21172	2.81562	3.93259
16.45	3.21012	2.8137	3.93138
16.46	3.20852	2.81179	3.93016
16.47	3.20692	2.80988	3.92894
16.48	3.20532	2.80796	3.92773
16.49	3.20372	2.80605	3.92651
16.5	3.20212	2.80414	3.92529
16.51	3.20052	2.80223	3.92408
16.52	3.19892	2.80031	3.92286
16.53	3.19732	2.7984	3.92164
16.54	3.19572	2.79649	3.92043
16.55	3.19412	2.79458	3.91921
16.56	3.19252	2.79266	3.918
16.57	3.19092	2.79075	3.91678
16.58	3.18932	2.78884	3.91556
16.59	3.18772	2.78693	3.91435
16.6	3.18612	2.78501	3.91313
16.61	3.18453	2.7831	3.91191
16.62	3.18293	2.78119	3.9107
16.63	3.18133	2.77928	3.90948
16.64	3.17973	2.77736	3.90827
16.65	3.17813	2.77545	3.90705
16.66	3.17653	2.77354	3.90583
16.67	3.17493	2.77163	3.90462
16.68	3.17333	2.76971	3.9034
16.69	3.17173	2.7678	3.90218
16.7	3.17013	2.76589	3.90097
16.71	3.16853	2.76398	3.89975
16.72	3.16693	2.76206	3.89853
16.73	3.16533	2.76015	3.89732
16.74	3.16373	2.75824	3.8961
16.75	3.16213	2.75632	3.89489
16.76	3.16053	2.75441	3.89367
16.77	3.15893	2.7525	3.89245
16.78	3.15733	2.75059	3.89124
16.79	3.15573	2.74867	3.89002
16.8	3.15413	2.74676	3.8888
16.81	3.15253	2.74485	3.88759
16.82	3.15093	2.74294	3.88637
16.83	3.14933	2.74102	3.88516
16.84	3.14773	2.73911	3.88394
16.85	3.14613	2.7372	3.88272
16.86	3.14453	2.73529	3.88151
16.87	3.14293	2.73337	3.88029
16.88	3.14133	2.73146	3.87907
16.89	3.13973	2.72955	3.87786
16.9	3.13813	2.72764	3.87664
16.91	3.13653	2.72572	3.87542
16.92	3.13493	2.72381	3.87421
16.93	3.13333	2.7219	3.87299
16.94	3.13173	2.71999	3.87178
16.95	3.13013	2.71807	3.87056
16.96	3.12853	2.71616	3.86934
16.97	3.12693	2.71425	3.86813
16.98	3.12533	2.71234	3.86691
16.99	3.12373	2.71042	3.86569
17	3.12213	2.70851	3.86448
17.01	3.12053	2.7066	3.86326
17.02	3.11893	2.70468	3.86204
17.03	3.11733	2.70277	3.86083
17.04	3.11573	2.70086	3.85961
17.05	3.11413	2.69895	3.8584
17.06	3.11253	2.69703	3.85718
17.07	3.11093	2.69512	3.85596
17.08	3.10933	2.69321	3.85475
17.09	3.10773	2.6913	3.85353
17.1	3.10614	2.68938	3.85231
17.11	3.10454	2.68747	3.8511
17.12	3.10294	2.68556	3.84988
17.13	3.10134	2.68365	3.84867
17.14	3.09974	2.68173	3.84745
17.15	3.09814	2.67982	3.84623
17.16	3.09654	2.67791	3.84502
17.17	3.09494	2.676	3.8438
17.18	3.09334	2.67408	3.84258
17.19	3.09174	2.67217	3.84137
17.2	3.09014	2.67026	3.84015
17.21	3.08854	2.66835	3.83893
17.22	3.08694	2.66643	3.83772
17.23	3.08534	2.66452	3.8365
17.24	3.08374	2.66261	3.83529
17.25	3.08214	2.6607	3.83407
17.26	3.08054	2.65878	3.83285
17.27	3.07894	2.65687	3.83164
17.28	3.07734	2.65496	3.83042
17.29	3.07574	2.65304	3.8292
17.3	3.07414	2.65113	3.82799
17.31	3.07254	2.64922	3.82677
17.32	3.07094	2.64731	3.82556
17.33	3.06934	2.64539	3.82434
17.34	3.06774	2.64348	3.82312
17.35	3.06614	2.64157	3.82191
17.36	3.06454	2.63966	3.82069
17.37	3.06294	2.63774	3.81947
17.38	3.06134	2.63583	3.81826
17.39	3.05974	2.63392	3.81704
17.4	3.05814	2.63201	3.81582
17.41	3.05654	2.63009	3.81461
17.42	3.05494	2.62818	3.81339
17.43	3.05334	2.62627	3.81218
17.44	3.05174	2.62436	3.81096
17.45	3.05014	2.62244	3.80974
17.46	3.04854	2.62053	3.80853
17.47	3.04694	2.61862	3.80731
17.48	3.04534	2.61671	3.80609
17.49	3.04374	2.61479	3.80488
17.5	3.04214	2.61288	3.80366
17.51	3.04054	2.61097	3.80244
17.52	3.03894	2.60906	3.80123
17.53	3.03734	2.60714	3.80001
17.54	3.03574	2.60523	3.7988
17.55	3.03414	2.60332	3.79758
17.56	3.03254	2.6014	3.79636
17.57	3.03094	2.59949	3.79515
17.58	3.02934	2.59758	3.79393
17.59	3.02775	2.59567	3.79271
17.6	3.02615	2.59375	3.7915
17.61	3.02455	2.59184	3.79028
17.62	3.02295	2.58993	3.78907
17.63	3.02135	2.58802	3.78785
17.64	3.01975	2.5861	3.78663
17.65	3.01815	2.58419	3.78542
17.66	3.01655	2.58228	3.7842
17.67	3.01495	2.58037	3.78298
17.68	3.01335	2.57845	3.78177
17.69	3.01175	2.57654	3.78055
17.7	3.01015	2.57463	3.77933
17.71	3.00855	2.57272	3.77812
17.72	3.00695	2.5708	3.7769
17.73	3.00535	2.56889	3.77569
17.74	3.00375	2.56698	3.77447
17.75	3.00215	2.56507	3.77325
17.76	3.00055	2.56315	3.77204
17.77	2.99895	2.56124	3.77082
17.78	2.99735	2.55933	3.7696
17.79	2.99575	2.55741	3.76839
17.8	2.99415	2.5555	3.76717
17.81	2.99255	2.55359	3.76596
17.82	2.99095	2.55168	3.76474
17.83	2.98935	2.54976	3.76352
17.84	2.98775	2.54785	3.76231
17.85	2.98615	2.54594	3.76109
17.86	2.98455	2.54403	3.75987
17.87	2.98295	2.54211	3.75866
17.88	2.98135	2.5402	3.75744
17.89	2.97975	2.53829	3.75622
17.9	2.97815	2.53638	3.75501
17.91	2.97655	2.53446	3.75379
17.92	2.97495	2.53255	3.75258
17.93	2.97335	2.53064	3.75136
17.94	2.97175	2.52873	3.75014
17.95	2.97015	2.52681	3.74893
17.96	2.96855	2.5249	3.74771
17.97	2.96695	2.52299	3.74649
17.98	2.96535	2.52108	3.74528
17.99	2.96375	2.51916	3.74406
18	2.96215	2.51725	3.74285
18.01	2.96055	2.51534	3.74163
18.02	2.95895	2.51343	3.74041
18.03	2.95735	2.51151	3.7392
18.04	2.95575	2.5096	3.73798
18.05	2.95415	2.50769	3.73676
18.06	2.95255	2.50577	3.73555
18.07	2.95095	2.50386	3.73433
18.08	2.94936	2.50195	3.73311
18.09	2.94776	2.50004	3.7319
18.1	2.94616	2.49812	3.73068
18.11	2.94456	2.49621	3.72947
18.12	2.94296	2.4943	3.72825
18.13	2.94136	2.49239	3.72703
18.14	2.93976	2.49047	3.72582
18.15	2.93816	2.48856	3.7246
18.16	2.93656	2.48665	3.72338
18.17	2.93496	2.48474	3.72217
18.18	2.93336	2.48282	3.72095
18.19	2.93176	2.48091	3.71973
18.2	2.93016	2.479	3.71852
18.21	2.92856	2.47709	3.7173
18.22	2.92696	2.47517	3.71609
18.23	2.92536	2.47326	3.71487
18.24	2.92376	2.47135	3.71365
18.25	2.92216	2.46944	3.71244
18.26	2.92056	2.46752	3.71122
18.27	2.91896	2.46561	3.71
18.28	2.91736	2.4637	3.70879
18.29	2.91576	2.46178	3.70757
18.3	2.91416	2.45987	3.70636
18.31	2.91256	2.45796	3.70514
18.32	2.91096	2.45605	3.70392
18.33	2.90936	2.45413	3.70271
18.34	2.90776	2.45222	3.70149
18.35	2.90616	2.45031	3.70027
18.36	2.90456	2.4484	3.69906
18.37	2.90296	2.44648	3.69784
18.38	2.90136	2.44457	3.69662
18.39	2.89976	2.44266	3.69541
18.4	2.89816	2.44075	3.69419
18.41	2.89656	2.43883	3.69298
18.42	2.89496	2.43692	3.69176
18.43	2.89336	2.43501	3.69054
18.44	2.89176	2.4331	3.68933
18.45	2.89016	2.43118	3.68811
18.46	2.88856	2.42927	3.68689
18.47	2.88696	2.42736	3.68568
18.48	2.88536	2.42545	3.68446
18.49	2.88376	2.42353	3.68325
18.5	2.88216	2.42162	3.68203
18.51	2.88056	2.41971	3.68081
18.52	2.87896	2.4178	3.6796
18.53	2.87736	2.41588	3.67838
18.54	2.87576	2.41397	3.67716
18.55	2.87416	2.41206	3.67595
18.56	2.87256	2.41014	3.67473
18.57	2.87097	2.40823	3.67351
18.58	2.86937	2.40632	3.6723
18.59	2.86777	2.40441	3.67108
18.6	2.86617	2.40249	3.66987
18.61	2.86457	2.40058	3.66865
18.62	2.86297	2.39867	3.66743
18.63	2.86137	2.39676	3.66622
18.64	2.85977	2.39484	3.665
18.65	2.85817	2.39293	3.66378
18.66	2.85657	2.39102	3.66257
18.67	2.85497	2.38911	3.66135
18.68	2.85337	2.38719	3.66013
18.69	2.85177	2.38528	3.65892
18.7	2.85017	2.38337	3.6577
18.71	2.84857	2.38146	3.65649
18.72	2.84697	2.37954	3.65527
18.73	2.84537	2.37763	3.65405
18.74	2.84377	2.37572	3.65284
18.75	2.84217	2.37381	3.65162
18.76	2.84057	2.37189	3.6504
18.77	2.83897	2.36998	3.64919
18.78	2.83737	2.36807	3.64797
18.79	2.83577	2.36615	3.64676
18.8	2.83417	2.36424	3.64554
18.81	2.83257	2.36233	3.64432
18.82	2.83097	2.36042	3.64311
18.83	2.82937	2.3585	3.64189
18.84	2.82777	2.35659	3.64067
18.85	2.82617	2.35468	3.63946
18.86	2.82457	2.35277	3.63824
18.87	2.82297	2.35085	3.63702
18.88	2.82137	2.34894	3.63581
18.89	2.81977	2.34703	3.63459
18.9	2.81817	2.34512	3.63338
18.91	2.81657	2.3432	3.63216
18.92	2.81497	2.34129	3.63094
18.93	2.81337	2.33938	3.62973
18.94	2.81177	2.33747	3.62851
18.95	2.81017	2.33555	3.62729
18.96	2.80857	2.33364	3.62608
18.97	2.80697	2.33173	3.62486
18.98	2.80537	2.32982	3.62365
18.99	2.80377	2.3279	3.62243
19	2.80217	2.32599	3.62121
19.01	2.80057	2.32408	3.62
19.02	2.79897	2.32217	3.61878
19.03	2.79737	2.32025	3.61756
19.04	2.79577	2.31834	3.61635
19.05	2.79417	2.31643	3.61513
19.06	2.79258	2.31451	3.61391
19.07	2.79098	2.3126	3.6127
19.08	2.78938	2.31069	3.61148
19.09	2.78778	2.30878	3.61027
19.1	2.78618	2.30686	3.60905
19.11	2.78458	2.30495	3.60783
19.12	2.78298	2.30304	3.60662
19.13	2.78138	2.30113	3.6054
19.14	2.77978	2.29921	3.60418
19.15	2.77818	2.2973	3.60297
19.16	2.77658	2.29539	3.60175
19.17	2.77498	2.29348	3.60053
19.18	2.77338	2.29156	3.59932
19.19	2.77178	2.28965	3.5981
19.2	2.77018	2.28774	3.59689
19.21	2.76858	2.28583	3.59567
19.22	2.76698	2.28391	3.59445
19.23	2.76538	2.282	3.59324
19.24	2.76378	2.28009	3.59202
19.25	2.76218	2.27818	3.5908
19.26	2.76058	2.27626	3.58959
19.27	2.75898	2.27435	3.58837
19.28	2.75738	2.27244	3.58716
19.29	2.75578	2.27052	3.58594
19.3	2.75418	2.26861	3.58472
19.31	2.75258	2.2667	3.58351
19.32	2.75098	2.26479	3.58229
19.33	2.74938	2.26287	3.58107
19.34	2.74778	2.26096	3.57986
19.35	2.74618	2.25905	3.57864
19.36	2.74458	2.25714	3.57742
19.37	2.74298	2.25522	3.57621
19.38	2.74138	2.25331	3.57499
19.39	2.73978	2.2514	3.57378
19.4	2.73818	2.24949	3.57256
19.41	2.73658	2.24757	3.57134
19.42	2.73498	2.24566	3.57013
19.43	2.73338	2.24375	3.56891
19.44	2.73178	2.24184	3.56769
19.45	2.73018	2.23992	3.56648
19.46	2.72858	2.23801	3.56526
19.47	2.72698	2.2361	3.56405
19.48	2.72538	2.23419	3.56283
19.49	2.72378	2.23227	3.56161
19.5	2.72218	2.23036	3.5604
19.51	2.72058	2.22845	3.55918
19.52	2.71898	2.22654	3.55796
19.53	2.71738	2.22462	3.55675
19.54	2.71578	2.22271	3.55553
19.55	2.71419	2.2208	3.55431
19.56	2.71259	2.21888	3.5531
19.57	2.71099	2.21697	3.55188
19.58	2.70939	2.21506	3.55067
19.59	2.70779	2.21315	3.54945
19.6	2.70619	2.21123	3.54823
19.61	2.70459	2.20932	3.54702
19.62	2.70299	2.20741	3.5458
19.63	2.70139	2.2055	3.54458
19.64	2.69979	2.20358	3.54337
19.65	2.69819	2.20167	3.54215
19.66	2.69659	2.19976	3.54094
19.67	2.69499	2.19785	3.53972
19.68	2.69339	2.19593	3.5385
19.69	2.69179	2.19402	3.53729
19.7	2.69019	2.19211	3.53607
19.71	2.68859	2.1902	3.53485
19.72	2.68699	2.18828	3.53364
19.73	2.68539	2.18637	3.53242
19.74	2.68379	2.18446	3.5312
19.75	2.68219	2.18255	3.52999
19.76	2.68059	2.18063	3.52877
19.77	2.67899	2.17872	3.52756
19.78	2.67739	2.17681	3.52634
19.79	2.67579	2.17489	3.52512
19.8	2.67419	2.17298	3.52391
19.81	2.67259	2.17107	3.52269
19.82	2.67099	2.16916	3.52147
19.83	2.66939	2.16724	3.52026
19.84	2.66779	2.16533	3.51906
19.85	2.66619	2.16342	3.51791
19.86	2.66459	2.16151	3.51677
19.87	2.66299	2.15959	3.51562
19.88	2.66139	2.15768	3.51448
19.89	2.65979	2.15577	3.51333
19.9	2.65819	2.15386	3.51219
19.91	2.65659	2.15194	3.51104
19.92	2.65499	2.15003	3.5099
19.93	2.65339	2.14812	3.50875
19.94	2.65179	2.14621	3.50761
19.95	2.65019	2.14429	3.50646
19.96	2.64859	2.14238	3.50532
19.97	2.64699	2.14047	3.50417
19.98	2.64539	2.13856	3.50303
[truncated: 1,202 more rows]

## Sheet: Singapore8
time	solidline	ymin	ymax
0	4.52358	4.21127	4.79767
0.01	4.53812	4.22438	4.80942
0.02	4.55262	4.23746	4.82109
0.03	4.56707	4.25052	4.83268
0.04	4.58146	4.26357	4.84419
0.05	4.59581	4.27659	4.85562
0.06	4.61011	4.28958	4.86695
0.07	4.62436	4.30256	4.87821
0.08	4.63855	4.31538	4.88937
0.09	4.65269	4.32806	4.90135
0.1	4.66676	4.34072	4.91821
0.11	4.68078	4.35335	4.93632
0.12	4.69474	4.36595	4.95759
0.13	4.70864	4.37853	4.97638
0.14	4.72247	4.39108	4.99219
0.15	4.73624	4.4036	5.00785
0.16	4.74994	4.41608	5.02371
0.17	4.76356	4.4277	5.04204
0.18	4.77712	4.43839	5.06243
0.19	4.7906	4.44906	5.08262
0.2	4.80401	4.45971	5.1026
0.21	4.81734	4.47032	5.12236
0.22	4.83059	4.48091	5.14189
0.23	4.84376	4.49147	5.16119
0.24	4.85685	4.50201	5.18031
0.25	4.86985	4.51251	5.1992
0.26	4.88276	4.52298	5.21784
0.27	4.89558	4.53537	5.23621
0.28	4.90831	4.54941	5.25431
0.29	4.92095	4.5634	5.27213
0.3	4.93349	4.57734	5.28966
0.31	4.94593	4.59125	5.3069
0.32	4.95827	4.6051	5.32384
0.33	4.97051	4.61891	5.34046
0.34	4.98265	4.63266	5.35677
0.35	4.99467	4.64637	5.37276
0.36	5.00659	4.65999	5.38765
0.37	5.0184	4.67197	5.39951
0.38	5.03009	4.68064	5.41109
0.39	5.04167	4.68912	5.42368
0.4	5.05313	4.69755	5.43829
0.41	5.06447	4.70595	5.45459
0.42	5.07569	4.71432	5.47049
0.43	5.08679	4.72264	5.48593
0.44	5.09776	4.73093	5.4976
0.45	5.1086	4.73918	5.5089
0.46	5.11931	4.75127	5.52194
0.47	5.12989	4.7634	5.53559
0.48	5.14034	4.77547	5.54886
0.49	5.15065	4.78747	5.56191
0.5	5.16083	4.7994	5.57478
0.51	5.17087	4.81126	5.58725
0.52	5.18077	4.82305	5.59908
0.53	5.19052	4.83467	5.6081
0.54	5.20014	4.84613	5.61677
0.55	5.20961	4.85751	5.62507
0.56	5.21893	4.86881	5.63302
0.57	5.22811	4.88004	5.64063
0.58	5.23714	4.89119	5.6479
0.59	5.24603	4.90225	5.65483
0.6	5.25476	4.91231	5.66144
0.61	5.26334	4.92124	5.66773
0.62	5.27177	4.9301	5.6737
0.63	5.28005	4.9389	5.67938
0.64	5.28817	4.94763	5.68476
0.65	5.29615	4.95628	5.68985
0.66	5.30396	4.96487	5.69494
0.67	5.31163	4.97338	5.70005
0.68	5.31914	4.98182	5.70488
0.69	5.3265	4.99018	5.7096
0.7	5.3337	4.99847	5.7152
0.71	5.34075	5.00668	5.72053
0.72	5.34764	5.01482	5.72558
0.73	5.35438	5.02287	5.73037
0.74	5.36097	5.03085	5.7349
0.75	5.3674	5.03875	5.73919
0.76	5.37369	5.04591	5.74323
0.77	5.37982	5.05257	5.74703
0.78	5.3858	5.05915	5.75061
0.79	5.39163	5.06566	5.75397
0.8	5.39731	5.07194	5.75711
0.81	5.40284	5.07815	5.76005
0.82	5.40823	5.08428	5.76279
0.83	5.41347	5.09033	5.76534
0.84	5.41857	5.09631	5.76771
0.85	5.42352	5.10221	5.76989
0.86	5.42834	5.10803	5.77191
0.87	5.43301	5.11377	5.77376
0.88	5.43754	5.11944	5.77545
0.89	5.44194	5.12501	5.77699
0.9	5.4462	5.13014	5.77838
0.91	5.45032	5.13519	5.77963
0.92	5.45432	5.14016	5.78075
0.93	5.45818	5.14506	5.78174
0.94	5.46192	5.14988	5.7826
0.95	5.46553	5.15462	5.78335
0.96	5.46901	5.15929	5.78398
0.97	5.47238	5.16388	5.7845
0.98	5.47562	5.16839	5.78491
0.99	5.47874	5.17283	5.78523
1	5.48174	5.1766	5.78545
1.01	5.48464	5.18028	5.78558
1.02	5.48741	5.18389	5.78562
1.03	5.49008	5.18742	5.78558
1.04	5.49264	5.19088	5.78545
1.05	5.49509	5.19426	5.7853
1.06	5.49744	5.19758	5.78507
1.07	5.49968	5.20082	5.78477
1.08	5.50183	5.20399	5.7844
1.09	5.50387	5.20709	5.78396
1.1	5.50582	5.21012	5.78347
1.11	5.50768	5.21309	5.78291
1.12	5.50944	5.21598	5.7823
1.13	5.51111	5.2188	5.78163
1.14	5.5127	5.22156	5.78091
1.15	5.51419	5.22425	5.78014
1.16	5.51561	5.22688	5.77955
1.17	5.51694	5.22944	5.77935
1.18	5.51818	5.23234	5.77908
1.19	5.51936	5.23594	5.77876
1.2	5.52045	5.23947	5.77839
1.21	5.52147	5.24292	5.77797
1.22	5.52241	5.2463	5.7775
1.23	5.52329	5.24961	5.77699
1.24	5.52409	5.25285	5.77643
1.25	5.52483	5.25601	5.77582
1.26	5.5255	5.2591	5.77518
1.27	5.5261	5.26212	5.77449
1.28	5.52664	5.26507	5.77377
1.29	5.52713	5.26795	5.77302
1.3	5.52755	5.27077	5.77226
1.31	5.52791	5.27351	5.77146
1.32	5.52821	5.27619	5.77063
1.33	5.52846	5.2788	5.76977
1.34	5.52866	5.28135	5.76888
1.35	5.5288	5.28383	5.76796
1.36	5.5289	5.28624	5.76701
1.37	5.52894	5.28859	5.76603
1.38	5.52894	5.29088	5.76503
1.39	5.52888	5.2931	5.76401
1.4	5.52878	5.29526	5.76296
1.41	5.52864	5.29736	5.76188
1.42	5.52846	5.2994	5.76079
1.43	5.52823	5.30139	5.75967
1.44	5.52796	5.30331	5.75854
1.45	5.52765	5.30517	5.75738
1.46	5.5273	5.30698	5.75621
1.47	5.52692	5.30872	5.75502
1.48	5.52649	5.31032	5.75381
1.49	5.52604	5.31179	5.75259
1.5	5.52554	5.31231	5.75135
1.51	5.52502	5.31245	5.75009
1.52	5.52446	5.31256	5.74882
1.53	5.52386	5.31262	5.74753
1.54	5.52324	5.31261	5.74624
1.55	5.52259	5.31257	5.74492
1.56	5.52191	5.3125	5.7436
1.57	5.5212	5.3124	5.74226
1.58	5.52046	5.31226	5.74092
1.59	5.5197	5.3121	5.73956
1.6	5.5189	5.31191	5.73819
1.61	5.51809	5.31169	5.73681
1.62	5.51725	5.31144	5.73542
1.63	5.51638	5.31117	5.73402
1.64	5.51549	5.31087	5.73261
1.65	5.51458	5.31051	5.73119
1.66	5.51365	5.31009	5.72976
1.67	5.51269	5.30965	5.72833
1.68	5.51172	5.30918	5.72689
1.69	5.51072	5.3087	5.72544
1.7	5.50971	5.3082	5.72398
1.71	5.50867	5.30768	5.72251
1.72	5.50762	5.30713	5.72104
1.73	5.50655	5.30657	5.71957
1.74	5.50546	5.30599	5.71808
1.75	5.50435	5.30539	5.71659
1.76	5.50323	5.30477	5.71513
1.77	5.50209	5.30414	5.71408
1.78	5.50094	5.30349	5.71302
1.79	5.49977	5.30282	5.71194
1.8	5.49858	5.30213	5.71085
1.81	5.49738	5.30143	5.70975
1.82	5.49617	5.30071	5.70863
1.83	5.49494	5.29997	5.70749
1.84	5.4937	5.29922	5.70635
1.85	5.49245	5.29846	5.70519
1.86	5.49119	5.29768	5.70401
1.87	5.48991	5.29688	5.70283
1.88	5.48862	5.29607	5.70164
1.89	5.48732	5.29525	5.70043
1.9	5.48601	5.29442	5.69921
1.91	5.48468	5.29356	5.69798
1.92	5.48335	5.2927	5.69674
1.93	5.48201	5.29183	5.69549
1.94	5.48065	5.29094	5.69423
1.95	5.47929	5.29003	5.69296
1.96	5.47791	5.28912	5.69168
1.97	5.47653	5.2882	5.6904
1.98	5.47514	5.28726	5.6891
1.99	5.47374	5.28631	5.68779
2	5.47233	5.28535	5.68648
2.01	5.47091	5.28438	5.68515
2.02	5.46949	5.2834	5.68382
2.03	5.46805	5.2824	5.68249
2.04	5.46661	5.2814	5.68114
2.05	5.46517	5.28039	5.67978
2.06	5.46371	5.27936	5.67842
2.07	5.46225	5.27833	5.67706
2.08	5.46078	5.27729	5.67568
2.09	5.4593	5.27623	5.6743
2.1	5.45782	5.27517	5.67291
2.11	5.45633	5.2741	5.67152
2.12	5.45484	5.27302	5.67011
2.13	5.45333	5.27203	5.66871
2.14	5.45183	5.2715	5.66729
2.15	5.45031	5.27096	5.66588
2.16	5.4488	5.2704	5.66429
2.17	5.44727	5.26983	5.66265
2.18	5.44574	5.26924	5.66102
2.19	5.44421	5.26864	5.65937
2.2	5.44267	5.26803	5.65773
2.21	5.44113	5.26741	5.65609
2.22	5.43958	5.26677	5.65446
2.23	5.43802	5.26612	5.65283
2.24	5.43646	5.26546	5.6512
2.25	5.4349	5.26479	5.64956
2.26	5.43334	5.2641	5.64791
2.27	5.43176	5.26341	5.64626
2.28	5.43019	5.2627	5.64461
2.29	5.42861	5.26198	5.64296
2.3	5.42703	5.26125	5.6413
2.31	5.42544	5.26051	5.63963
2.32	5.42385	5.25976	5.63797
2.33	5.42226	5.25899	5.6363
2.34	5.42066	5.25822	5.63462
2.35	5.41906	5.25744	5.63295
2.36	5.41745	5.25664	5.63127
2.37	5.41585	5.25584	5.62958
2.38	5.41424	5.25502	5.62785
2.39	5.41262	5.2542	5.62612
2.4	5.41101	5.25337	5.6244
2.41	5.40939	5.25252	5.62267
2.42	5.40776	5.25167	5.62094
2.43	5.40614	5.25076	5.61921
2.44	5.40451	5.24984	5.61748
2.45	5.40288	5.24891	5.61575
2.46	5.40124	5.24797	5.61402
2.47	5.39961	5.24702	5.61229
2.48	5.39797	5.24607	5.61056
2.49	5.39633	5.24511	5.60883
2.5	5.39469	5.24413	5.6071
2.51	5.39304	5.24316	5.60537
2.52	5.39139	5.24217	5.60363
2.53	5.38974	5.24118	5.6019
2.54	5.38809	5.24006	5.60017
2.55	5.38644	5.23869	5.59843
2.56	5.38478	5.23733	5.5967
2.57	5.38312	5.23596	5.59497
2.58	5.38146	5.23459	5.59323
2.59	5.3798	5.23321	5.5915
2.6	5.37813	5.23183	5.58976
2.61	5.37647	5.23045	5.58803
2.62	5.3748	5.22906	5.58629
2.63	5.37313	5.22767	5.58455
2.64	5.37146	5.22628	5.58282
2.65	5.36978	5.22489	5.58108
2.66	5.36811	5.22349	5.57934
2.67	5.36643	5.22209	5.57761
2.68	5.36476	5.22069	5.57587
2.69	5.36308	5.21928	5.57413
2.7	5.36139	5.21788	5.57239
2.71	5.35971	5.21647	5.57066
2.72	5.35803	5.21505	5.56892
2.73	5.35634	5.21364	5.56718
2.74	5.35466	5.21222	5.56544
2.75	5.35297	5.2108	5.5637
2.76	5.35128	5.20938	5.56196
2.77	5.34959	5.20795	5.56022
2.78	5.3479	5.20652	5.55848
2.79	5.3462	5.2051	5.55674
2.8	5.34451	5.20366	5.555
2.81	5.34281	5.20223	5.55326
2.82	5.34112	5.2008	5.5515
2.83	5.33942	5.19936	5.54973
2.84	5.33772	5.19792	5.54795
2.85	5.33602	5.19648	5.54618
2.86	5.33432	5.19503	5.5444
2.87	5.33262	5.19359	5.54263
2.88	5.33092	5.19214	5.54085
2.89	5.32921	5.19069	5.53907
2.9	5.32751	5.18924	5.53729
2.91	5.3258	5.18779	5.53551
2.92	5.32409	5.18633	5.53373
2.93	5.32239	5.18488	5.53195
2.94	5.32068	5.18342	5.53017
2.95	5.31897	5.18196	5.52838
2.96	5.31726	5.1805	5.5266
2.97	5.31555	5.17904	5.52481
2.98	5.31383	5.17757	5.52303
2.99	5.31212	5.17611	5.52124
3	5.31041	5.17464	5.51945
3.01	5.30869	5.17317	5.51766
3.02	5.30698	5.1717	5.51587
3.03	5.30526	5.17023	5.51408
3.04	5.30355	5.16876	5.51229
3.05	5.30183	5.16729	5.5105
3.06	5.30011	5.16581	5.50871
3.07	5.29839	5.16433	5.50691
3.08	5.29667	5.16286	5.50512
3.09	5.29495	5.16138	5.50332
3.1	5.29323	5.1599	5.50153
3.11	5.29151	5.15842	5.49973
3.12	5.28979	5.15693	5.49794
3.13	5.28807	5.15545	5.49614
3.14	5.28634	5.15396	5.49434
3.15	5.28462	5.15248	5.49254
3.16	5.2829	5.15099	5.49074
3.17	5.28117	5.1495	5.48894
3.18	5.27945	5.14801	5.48714
3.19	5.27772	5.14652	5.48534
3.2	5.27599	5.14503	5.48354
3.21	5.27427	5.14354	5.48174
3.22	5.27254	5.14208	5.47994
3.23	5.27081	5.14068	5.47814
3.24	5.26908	5.13928	5.47633
3.25	5.26735	5.13788	5.47453
3.26	5.26562	5.13647	5.47272
3.27	5.26389	5.13507	5.47092
3.28	5.26216	5.13366	5.46911
3.29	5.26043	5.13226	5.46731
3.3	5.2587	5.13085	5.4655
3.31	5.25697	5.12943	5.46369
3.32	5.25524	5.12802	5.46189
3.33	5.25351	5.12661	5.46008
3.34	5.25177	5.12519	5.45827
3.35	5.25004	5.12377	5.45646
3.36	5.24831	5.12236	5.45465
3.37	5.24657	5.12093	5.45285
3.38	5.24484	5.11951	5.45104
3.39	5.2431	5.11809	5.44923
3.4	5.24137	5.11666	5.44742
3.41	5.23963	5.11524	5.4456
3.42	5.2379	5.11381	5.44379
3.43	5.23616	5.11238	5.44198
3.44	5.23442	5.11095	5.44017
3.45	5.23269	5.10952	5.43836
3.46	5.23095	5.10809	5.43655
3.47	5.22921	5.10665	5.43473
3.48	5.22747	5.10522	5.43292
3.49	5.22574	5.10378	5.43111
3.5	5.224	5.10235	5.42929
3.51	5.22226	5.10091	5.42748
3.52	5.22052	5.09947	5.42566
3.53	5.21878	5.09803	5.42385
3.54	5.21704	5.09658	5.42203
3.55	5.2153	5.09509	5.42022
3.56	5.21356	5.09356	5.4184
3.57	5.21182	5.09203	5.41659
3.58	5.21008	5.0905	5.41477
3.59	5.20834	5.08897	5.41295
3.6	5.2066	5.08744	5.41114
3.61	5.20485	5.0859	5.40932
3.62	5.20311	5.08437	5.4075
3.63	5.20137	5.08284	5.40568
3.64	5.19963	5.0813	5.40387
3.65	5.19789	5.07976	5.40205
3.66	5.19614	5.07823	5.40023
3.67	5.1944	5.07669	5.39841
3.68	5.19266	5.07515	5.39659
3.69	5.19091	5.07361	5.39477
3.7	5.18917	5.07207	5.39295
3.71	5.18743	5.07053	5.39113
3.72	5.18568	5.06899	5.38931
3.73	5.18394	5.06745	5.38749
3.74	5.18219	5.06591	5.38567
3.75	5.18045	5.06436	5.38385
3.76	5.1787	5.06282	5.38203
3.77	5.17696	5.06128	5.38021
3.78	5.17521	5.05973	5.37839
3.79	5.17347	5.05819	5.37657
3.8	5.17172	5.05664	5.37483
3.81	5.16998	5.05509	5.37309
3.82	5.16823	5.05355	5.37135
3.83	5.16648	5.052	5.36961
3.84	5.16474	5.05045	5.36787
3.85	5.16299	5.0489	5.36612
3.86	5.16124	5.04735	5.36438
3.87	5.1595	5.0458	5.36264
3.88	5.15775	5.04413	5.3609
3.89	5.156	5.04241	5.35916
3.9	5.15426	5.0407	5.35741
3.91	5.15251	5.03898	5.35567
3.92	5.15076	5.03727	5.35393
3.93	5.14901	5.03556	5.35218
3.94	5.14727	5.03384	5.35044
3.95	5.14552	5.03213	5.3487
3.96	5.14377	5.03041	5.34695
3.97	5.14202	5.0287	5.34521
3.98	5.14027	5.02698	5.34347
3.99	5.13852	5.02527	5.34172
4	5.13678	5.02355	5.33998
4.01	5.13503	5.02183	5.33823
4.02	5.13328	5.02012	5.33649
4.03	5.13153	5.0184	5.33474
4.04	5.12978	5.01669	5.333
4.05	5.12803	5.01497	5.33126
4.06	5.12628	5.01325	5.32951
4.07	5.12453	5.01154	5.32776
4.08	5.12278	5.00982	5.32602
4.09	5.12103	5.0081	5.32427
4.1	5.11928	5.00639	5.32253
4.11	5.11753	5.00467	5.32078
4.12	5.11578	5.00295	5.31904
4.13	5.11403	5.00124	5.31729
4.14	5.11228	4.99952	5.31555
4.15	5.11053	4.9978	5.3138
4.16	5.10878	4.99608	5.31205
4.17	5.10703	4.99437	5.31031
4.18	5.10528	4.99265	5.30856
4.19	5.10353	4.99093	5.30681
4.2	5.10177	4.98921	5.30507
4.21	5.10002	4.98749	5.30332
4.22	5.09827	4.98578	5.30157
4.23	5.09652	4.98406	5.29983
4.24	5.09477	4.98234	5.29808
4.25	5.09302	4.98062	5.29633
4.26	5.09127	4.9789	5.29458
4.27	5.08951	4.97718	5.29284
4.28	5.08776	4.97546	5.29109
4.29	5.08601	4.97375	5.28934
4.3	5.08426	4.97203	5.28759
4.31	5.08251	4.97031	5.28585
4.32	5.08075	4.96859	5.2841
4.33	5.079	4.96687	5.28235
4.34	5.07725	4.96515	5.2806
4.35	5.0755	4.96343	5.27885
4.36	5.07374	4.96176	5.2771
4.37	5.07199	4.96013	5.27536
4.38	5.07024	4.95851	5.27361
4.39	5.06849	4.95688	5.27186
4.4	5.06673	4.95526	5.27011
4.41	5.06498	4.95363	5.26836
4.42	5.06323	4.952	5.26661
4.43	5.06147	4.95038	5.26486
4.44	5.05972	4.94875	5.26311
4.45	5.05797	4.94712	5.26137
4.46	5.05621	4.9455	5.25962
4.47	5.05446	4.94387	5.25787
4.48	5.05271	4.94224	5.25612
4.49	5.05095	4.94062	5.25437
4.5	5.0492	4.93899	5.25262
4.51	5.04745	4.93736	5.25087
4.52	5.04569	4.93574	5.24912
4.53	5.04394	4.93411	5.24737
4.54	5.04219	4.93248	5.24562
4.55	5.04043	4.9308	5.24387
4.56	5.03868	4.92909	5.24212
4.57	5.03692	4.92737	5.24037
4.58	5.03517	4.92566	5.23862
4.59	5.03342	4.92394	5.23687
4.6	5.03166	4.92222	5.23512
4.61	5.02991	4.92051	5.23337
4.62	5.02815	4.91879	5.23162
4.63	5.0264	4.91708	5.22987
4.64	5.02464	4.91536	5.22812
4.65	5.02289	4.91364	5.22637
4.66	5.02114	4.91193	5.22462
4.67	5.01938	4.91021	5.22287
4.68	5.01763	4.90849	5.22112
4.69	5.01587	4.90678	5.21937
4.7	5.01412	4.90506	5.21761
4.71	5.01236	4.90334	5.21586
4.72	5.01061	4.90162	5.21411
4.73	5.00885	4.89991	5.21236
4.74	5.0071	4.89819	5.21061
4.75	5.00534	4.89647	5.20886
4.76	5.00359	4.89476	5.20711
4.77	5.00183	4.89304	5.20536
4.78	5.00008	4.89132	5.20361
4.79	4.99832	4.8896	5.20186
4.8	4.99657	4.88789	5.2001
4.81	4.99481	4.88617	5.19835
4.82	4.99306	4.88445	5.1966
4.83	4.9913	4.88273	5.19485
4.84	4.98955	4.88102	5.1931
4.85	4.98779	4.8793	5.19135
4.86	4.98603	4.87758	5.18959
4.87	4.98428	4.87586	5.18784
4.88	4.98252	4.87415	5.18609
4.89	4.98077	4.87243	5.18434
4.9	4.97901	4.87071	5.18259
4.91	4.97726	4.86899	5.18084
4.92	4.9755	4.86727	5.17908
4.93	4.97375	4.86556	5.17733
4.94	4.97199	4.86384	5.17558
4.95	4.97023	4.86212	5.17383
4.96	4.96848	4.8604	5.17208
4.97	4.96672	4.85868	5.17032
4.98	4.96497	4.85697	5.16857
4.99	4.96321	4.85525	5.16682
5	4.96145	4.85353	5.16507
5.01	4.9597	4.85181	5.16331
5.02	4.95794	4.85009	5.16156
5.03	4.95619	4.84837	5.15981
5.04	4.95443	4.84666	5.15806
5.05	4.95267	4.84494	5.1563
5.06	4.95092	4.84322	5.15455
5.07	4.94916	4.8415	5.1528
5.08	4.9474	4.83978	5.15105
5.09	4.94565	4.83806	5.14929
5.1	4.94389	4.83634	5.14754
5.11	4.94214	4.83462	5.14579
5.12	4.94038	4.83291	5.14404
5.13	4.93862	4.83119	5.14228
5.14	4.93687	4.82947	5.14053
5.15	4.93511	4.82775	5.13878
5.16	4.93335	4.82603	5.13702
5.17	4.9316	4.82431	5.13527
5.18	4.92984	4.82259	5.13352
5.19	4.92808	4.82087	5.13177
5.2	4.92633	4.81915	5.13001
5.21	4.92457	4.81743	5.12826
5.22	4.92281	4.81572	5.12651
5.23	4.92106	4.814	5.12475
5.24	4.9193	4.81228	5.123
5.25	4.91754	4.81056	5.12125
5.26	4.91579	4.80884	5.11949
5.27	4.91403	4.80712	5.11774
5.28	4.91227	4.8054	5.11599
5.29	4.91051	4.80368	5.11423
5.3	4.90876	4.80196	5.11248
5.31	4.907	4.80024	5.11073
5.32	4.90524	4.79852	5.10897
5.33	4.90349	4.7968	5.10722
5.34	4.90173	4.79508	5.10547
5.35	4.89997	4.79336	5.10371
5.36	4.89822	4.79164	5.10196
5.37	4.89646	4.78992	5.10021
5.38	4.8947	4.7882	5.09845
5.39	4.89294	4.78648	5.0967
5.4	4.89119	4.78477	5.09495
5.41	4.88943	4.78305	5.09319
5.42	4.88767	4.78133	5.09144
5.43	4.88592	4.77961	5.08969
5.44	4.88416	4.77789	5.08793
5.45	4.8824	4.77617	5.08618
5.46	4.88064	4.77445	5.08442
5.47	4.87889	4.77273	5.08267
5.48	4.87713	4.77101	5.08092
5.49	4.87537	4.76929	5.07916
5.5	4.87361	4.76757	5.07741
5.51	4.87186	4.76585	5.07566
5.52	4.8701	4.76413	5.0739
5.53	4.86834	4.76241	5.07215
5.54	4.86658	4.76069	5.07039
5.55	4.86483	4.75897	5.06864
5.56	4.86307	4.75725	5.06689
5.57	4.86131	4.75553	5.06513
5.58	4.85955	4.75381	5.06338
5.59	4.8578	4.75209	5.06162
5.6	4.85604	4.75037	5.05987
5.61	4.85428	4.74864	5.05811
5.62	4.85252	4.74692	5.05636
5.63	4.85077	4.7452	5.05461
5.64	4.84901	4.74348	5.05285
5.65	4.84725	4.74176	5.0511
5.66	4.84549	4.74004	5.04934
5.67	4.84373	4.73832	5.04759
5.68	4.84198	4.7366	5.04584
5.69	4.84022	4.73488	5.04408
5.7	4.83846	4.73316	5.04233
5.71	4.8367	4.73144	5.04057
5.72	4.83495	4.72972	5.03882
5.73	4.83319	4.728	5.03706
5.74	4.83143	4.72628	5.03531
5.75	4.82967	4.72456	5.03356
5.76	4.82791	4.72284	5.0318
5.77	4.82616	4.72112	5.03005
5.78	4.8244	4.7194	5.02829
5.79	4.82264	4.71768	5.02654
5.8	4.82088	4.71596	5.02478
5.81	4.81912	4.71424	5.02303
5.82	4.81737	4.71251	5.02127
5.83	4.81561	4.71079	5.01952
5.84	4.81385	4.70907	5.01776
5.85	4.81209	4.70735	5.01601
5.86	4.81033	4.70563	5.01426
5.87	4.80858	4.70391	5.0125
5.88	4.80682	4.70219	5.01075
5.89	4.80506	4.70047	5.00899
5.9	4.8033	4.69875	5.00724
5.91	4.80154	4.69703	5.00548
5.92	4.79979	4.69531	5.00373
5.93	4.79803	4.69359	5.00197
5.94	4.79627	4.69186	5.00022
5.95	4.79451	4.69014	4.99846
5.96	4.79275	4.68842	4.99671
5.97	4.79099	4.6867	4.99495
5.98	4.78924	4.68498	4.9932
5.99	4.78748	4.68326	4.99144
6	4.78572	4.68154	4.98969
6.01	4.78396	4.67982	4.98793
6.02	4.7822	4.6781	4.98618
6.03	4.78044	4.67638	4.98442
6.04	4.77869	4.67463	4.98267
6.05	4.77693	4.67277	4.98092
6.06	4.77517	4.67091	4.97916
6.07	4.77341	4.66905	4.97741
6.08	4.77165	4.66719	4.97565
6.09	4.76989	4.66533	4.9739
6.1	4.76814	4.66346	4.97214
6.11	4.76638	4.6616	4.97039
6.12	4.76462	4.65974	4.96863
6.13	4.76286	4.65788	4.96688
6.14	4.7611	4.65602	4.96512
6.15	4.75934	4.65416	4.96337
6.16	4.75759	4.6523	4.96161
6.17	4.75583	4.65044	4.95986
6.18	4.75407	4.64858	4.9581
6.19	4.75231	4.64672	4.95634
6.2	4.75055	4.64486	4.95459
6.21	4.74879	4.643	4.95283
6.22	4.74703	4.64114	4.95108
6.23	4.74528	4.63928	4.94932
6.24	4.74352	4.63756	4.94757
6.25	4.74176	4.63583	4.94581
6.26	4.74	4.6341	4.94406
6.27	4.73824	4.63238	4.9423
6.28	4.73648	4.63065	4.94055
6.29	4.73472	4.62892	4.93879
6.3	4.73297	4.6272	4.93704
6.31	4.73121	4.62547	4.93528
6.32	4.72945	4.62374	4.93353
6.33	4.72769	4.62201	4.93177
6.34	4.72593	4.62029	4.93002
6.35	4.72417	4.61856	4.92826
6.36	4.72241	4.61683	4.92651
6.37	4.72066	4.61511	4.92475
6.38	4.7189	4.61338	4.92302
6.39	4.71714	4.61165	4.92132
6.4	4.71538	4.60993	4.91962
6.41	4.71362	4.6082	4.91791
6.42	4.71186	4.60647	4.91621
6.43	4.7101	4.60475	4.91451
6.44	4.70834	4.60302	4.91281
6.45	4.70659	4.60129	4.91111
6.46	4.70483	4.59956	4.90941
6.47	4.70307	4.59784	4.9077
6.48	4.70131	4.59611	4.906
6.49	4.69955	4.59438	4.9043
6.5	4.69779	4.59266	4.9026
6.51	4.69603	4.59093	4.9009
6.52	4.69427	4.5892	4.8992
6.53	4.69252	4.58748	4.89749
6.54	4.69076	4.58575	4.89579
6.55	4.689	4.58402	4.89409
6.56	4.68724	4.58229	4.89239
6.57	4.68548	4.58057	4.89069
6.58	4.68372	4.57884	4.88898
6.59	4.68196	4.57711	4.88728
6.6	4.6802	4.57539	4.88558
6.61	4.67844	4.57366	4.88388
6.62	4.67669	4.57193	4.88218
6.63	4.67493	4.5702	4.88048
6.64	4.67317	4.56848	4.87877
6.65	4.67141	4.56675	4.87707
6.66	4.66965	4.56502	4.87537
6.67	4.66789	4.5633	4.87367
6.68	4.66613	4.56157	4.87197
6.69	4.66437	4.55984	4.87026
6.7	4.66261	4.55811	4.86856
6.71	4.66086	4.55639	4.86686
6.72	4.6591	4.55466	4.86516
6.73	4.65734	4.55293	4.86346
6.74	4.65558	4.5512	4.86176
6.75	4.65382	4.54948	4.86005
6.76	4.65206	4.54775	4.85835
6.77	4.6503	4.54602	4.85665
6.78	4.64854	4.5443	4.85495
6.79	4.64678	4.54257	4.85325
6.8	4.64502	4.54084	4.85154
6.81	4.64327	4.53911	4.84984
6.82	4.64151	4.53739	4.84814
6.83	4.63975	4.53566	4.84644
6.84	4.63799	4.53393	4.84474
6.85	4.63623	4.5322	4.84303
6.86	4.63447	4.53048	4.84133
6.87	4.63271	4.52875	4.83963
6.88	4.63095	4.52702	4.83793
6.89	4.62919	4.52529	4.83623
6.9	4.62743	4.52357	4.83452
6.91	4.62567	4.52184	4.83282
6.92	4.62392	4.52011	4.83112
6.93	4.62216	4.51838	4.82942
6.94	4.6204	4.51666	4.82772
6.95	4.61864	4.51493	4.82601
6.96	4.61688	4.5132	4.82431
6.97	4.61512	4.51147	4.82261
6.98	4.61336	4.50975	4.82091
6.99	4.6116	4.50802	4.81921
7	4.60984	4.50629	4.8175
7.01	4.60808	4.50456	4.8158
7.02	4.60632	4.50284	4.8141
7.03	4.60456	4.50111	4.8124
7.04	4.60281	4.49938	4.81069
7.05	4.60105	4.49765	4.80899
7.06	4.59929	4.49593	4.80729
7.07	4.59753	4.4942	4.80559
7.08	4.59577	4.49247	4.80389
7.09	4.59401	4.49074	4.80218
7.1	4.59225	4.48902	4.80048
7.11	4.59049	4.48729	4.79878
7.12	4.58873	4.48556	4.79708
7.13	4.58697	4.48383	4.79538
7.14	4.58521	4.48211	4.79367
7.15	4.58345	4.48038	4.79197
7.16	4.5817	4.47865	4.79027
7.17	4.57994	4.47692	4.78857
7.18	4.57818	4.4752	4.78686
7.19	4.57642	4.47347	4.78516
7.2	4.57466	4.47174	4.78346
7.21	4.5729	4.47001	4.78176
7.22	4.57114	4.46828	4.78006
7.23	4.56938	4.46656	4.77835
7.24	4.56762	4.46483	4.77665
7.25	4.56586	4.4631	4.77495
7.26	4.5641	4.46137	4.77325
7.27	4.56234	4.45965	4.77154
7.28	4.56058	4.45792	4.76984
7.29	4.55882	4.45619	4.76814
7.3	4.55707	4.45446	4.76644
7.31	4.55531	4.45274	4.76473
7.32	4.55355	4.45101	4.76303
7.33	4.55179	4.44928	4.76133
7.34	4.55003	4.44755	4.75963
7.35	4.54827	4.44582	4.75793
7.36	4.54651	4.4441	4.75622
7.37	4.54475	4.44237	4.75452
7.38	4.54299	4.44064	4.75282
7.39	4.54123	4.43891	4.75112
7.4	4.53947	4.43719	4.74941
7.41	4.53771	4.43546	4.74771
7.42	4.53595	4.43373	4.74601
7.43	4.53419	4.432	4.74431
7.44	4.53243	4.43027	4.7426
7.45	4.53067	4.42855	4.7409
7.46	4.52892	4.42682	4.7392
7.47	4.52716	4.42509	4.7375
7.48	4.5254	4.42336	4.73579
7.49	4.52364	4.42163	4.73409
7.5	4.52188	4.41991	4.73239
7.51	4.52012	4.41818	4.73069
7.52	4.51836	4.41645	4.72898
7.53	4.5166	4.41472	4.72728
7.54	4.51484	4.413	4.72558
7.55	4.51308	4.41127	4.72388
7.56	4.51132	4.40954	4.72218
7.57	4.50956	4.40781	4.72047
7.58	4.5078	4.40608	4.71877
7.59	4.50604	4.40436	4.71707
7.6	4.50428	4.40263	4.71537
7.61	4.50252	4.4009	4.71366
7.62	4.50076	4.39917	4.71196
7.63	4.49901	4.39744	4.71026
7.64	4.49725	4.39572	4.70856
7.65	4.49549	4.39399	4.70685
7.66	4.49373	4.39226	4.70515
7.67	4.49197	4.39053	4.70345
7.68	4.49021	4.3888	4.70175
7.69	4.48845	4.38708	4.70004
7.7	4.48669	4.38535	4.69834
7.71	4.48493	4.38362	4.69664
7.72	4.48317	4.38189	4.69494
7.73	4.48141	4.38016	4.69323
7.74	4.47965	4.37844	4.69153
7.75	4.47789	4.37671	4.68983
7.76	4.47613	4.37498	4.68813
7.77	4.47437	4.37325	4.68642
7.78	4.47261	4.37152	4.68472
7.79	4.47085	4.3698	4.68302
7.8	4.46909	4.36807	4.68132
7.81	4.46733	4.36634	4.67961
7.82	4.46558	4.36461	4.67791
7.83	4.46382	4.36288	4.67621
7.84	4.46206	4.36116	4.67451
7.85	4.4603	4.35943	4.6728
7.86	4.45854	4.3577	4.6711
7.87	4.45678	4.35597	4.6694
7.88	4.45502	4.35424	4.66769
7.89	4.45326	4.35252	4.66599
7.9	4.4515	4.35079	4.66429
7.91	4.44974	4.34906	4.66259
7.92	4.44798	4.34733	4.66088
7.93	4.44622	4.3456	4.65918
7.94	4.44446	4.34388	4.65748
7.95	4.4427	4.34215	4.65578
7.96	4.44094	4.34042	4.65407
7.97	4.43918	4.33869	4.65237
7.98	4.43742	4.33696	4.65067
7.99	4.43566	4.33524	4.64897
8	4.4339	4.33351	4.64726
8.01	4.43214	4.33178	4.64556
8.02	4.43038	4.33005	4.64386
8.03	4.42862	4.32832	4.64216
8.04	4.42686	4.3266	4.64045
8.05	4.42511	4.32487	4.63875
8.06	4.42335	4.32314	4.63705
8.07	4.42159	4.32141	4.63535
8.08	4.41983	4.31968	4.63364
8.09	4.41807	4.31795	4.63194
8.1	4.41631	4.31623	4.63024
8.11	4.41455	4.3145	4.62853
8.12	4.41279	4.31277	4.62683
8.13	4.41103	4.31104	4.62513
8.14	4.40927	4.30931	4.62343
8.15	4.40751	4.30759	4.62172
8.16	4.40575	4.30586	4.62002
8.17	4.40399	4.30413	4.61832
8.18	4.40223	4.3024	4.61662
8.19	4.40047	4.30067	4.61496
8.2	4.39871	4.29894	4.61331
8.21	4.39695	4.29722	4.61165
8.22	4.39519	4.29549	4.60999
8.23	4.39343	4.29376	4.60833
8.24	4.39167	4.29203	4.60668
8.25	4.38991	4.2903	4.60502
8.26	4.38815	4.28858	4.60336
8.27	4.38639	4.28685	4.60171
8.28	4.38463	4.28512	4.60005
8.29	4.38287	4.28339	4.59839
8.3	4.38111	4.28166	4.59674
8.31	4.37936	4.27993	4.59508
8.32	4.3776	4.27821	4.59342
8.33	4.37584	4.27648	4.59176
8.34	4.37408	4.27475	4.59011
8.35	4.37232	4.27302	4.58845
8.36	4.37056	4.27129	4.58679
8.37	4.3688	4.26957	4.58514
8.38	4.36704	4.26784	4.58348
8.39	4.36528	4.26611	4.58182
8.4	4.36352	4.26438	4.58017
8.41	4.36176	4.26265	4.57851
8.42	4.36	4.26092	4.57685
8.43	4.35824	4.2592	4.57519
8.44	4.35648	4.25747	4.57354
8.45	4.35472	4.25574	4.57188
8.46	4.35296	4.25401	4.57022
8.47	4.3512	4.25228	4.56857
8.48	4.34944	4.25055	4.56691
8.49	4.34768	4.24883	4.56525
8.5	4.34592	4.2471	4.5636
8.51	4.34416	4.24537	4.56194
8.52	4.3424	4.24364	4.56028
8.53	4.34064	4.24191	4.55862
8.54	4.33888	4.24018	4.55697
8.55	4.33712	4.23846	4.55531
8.56	4.33536	4.23673	4.55365
8.57	4.3336	4.235	4.552
8.58	4.33184	4.23327	4.55034
8.59	4.33008	4.23154	4.54868
8.6	4.32832	4.22981	4.54703
8.61	4.32656	4.22809	4.54537
8.62	4.3248	4.22636	4.54371
8.63	4.32304	4.22463	4.54205
8.64	4.32128	4.2229	4.5404
8.65	4.31953	4.22117	4.53874
8.66	4.31777	4.21944	4.53708
8.67	4.31601	4.21772	4.53543
8.68	4.31425	4.21599	4.53377
8.69	4.31249	4.21426	4.53211
8.7	4.31073	4.21253	4.53045
8.71	4.30897	4.21077	4.5288
8.72	4.30721	4.20899	4.52714
8.73	4.30545	4.20721	4.52548
8.74	4.30369	4.20544	4.52383
8.75	4.30193	4.20366	4.52217
8.76	4.30017	4.20188	4.52051
8.77	4.29841	4.2001	4.51885
8.78	4.29665	4.19832	4.5172
8.79	4.29489	4.19655	4.51554
8.8	4.29313	4.19477	4.51388
8.81	4.29137	4.19299	4.51223
8.82	4.28961	4.19121	4.51057
8.83	4.28785	4.18944	4.50891
8.84	4.28609	4.18766	4.50726
8.85	4.28433	4.18588	4.5056
8.86	4.28257	4.1841	4.50394
8.87	4.28081	4.18233	4.50228
8.88	4.27905	4.18055	4.50063
8.89	4.27729	4.17877	4.49897
8.9	4.27553	4.17699	4.49731
8.91	4.27377	4.17521	4.49566
8.92	4.27201	4.17344	4.494
8.93	4.27025	4.17166	4.49234
8.94	4.26849	4.16988	4.49068
8.95	4.26673	4.1681	4.48903
8.96	4.26497	4.16633	4.48737
8.97	4.26321	4.16455	4.48571
8.98	4.26145	4.16277	4.48406
8.99	4.25969	4.16099	4.4824
9	4.25793	4.15921	4.48074
9.01	4.25617	4.15744	4.47908
9.02	4.25441	4.15566	4.47743
9.03	4.25265	4.15388	4.47577
9.04	4.25089	4.1521	4.47411
9.05	4.24913	4.15033	4.47246
9.06	4.24737	4.14855	4.4708
9.07	4.24561	4.14677	4.46914
9.08	4.24385	4.14499	4.46748
9.09	4.2421	4.14321	4.46583
9.1	4.24034	4.14144	4.46417
9.11	4.23858	4.13966	4.46251
9.12	4.23682	4.13788	4.46085
9.13	4.23506	4.1361	4.4592
9.14	4.2333	4.13433	4.45754
9.15	4.23154	4.13255	4.45588
9.16	4.22978	4.13077	4.45423
9.17	4.22802	4.12899	4.45257
9.18	4.22626	4.12721	4.45091
9.19	4.2245	4.12544	4.44925
9.2	4.22274	4.12366	4.4476
9.21	4.22098	4.12186	4.44595
9.22	4.21922	4.12005	4.4443
9.23	4.21746	4.11824	4.44265
9.24	4.2157	4.11643	4.44101
9.25	4.21394	4.11463	4.43936
9.26	4.21218	4.11282	4.43772
9.27	4.21042	4.11101	4.43607
9.28	4.20866	4.10921	4.43442
9.29	4.2069	4.1074	4.43278
9.3	4.20514	4.10559	4.43113
9.31	4.20338	4.10378	4.42949
9.32	4.20162	4.10198	4.42784
9.33	4.19986	4.10017	4.42619
9.34	4.1981	4.09836	4.42455
9.35	4.19634	4.09655	4.4229
9.36	4.19458	4.09475	4.42125
9.37	4.19282	4.09294	4.41961
9.38	4.19106	4.09113	4.41796
9.39	4.1893	4.08933	4.41632
9.4	4.18754	4.08752	4.41467
9.41	4.18578	4.08571	4.41302
9.42	4.18402	4.0839	4.41138
9.43	4.18226	4.0821	4.40972
9.44	4.1805	4.08029	4.40791
9.45	4.17874	4.07848	4.4061
9.46	4.17698	4.07667	4.40429
9.47	4.17522	4.07487	4.40248
9.48	4.17346	4.07306	4.40067
9.49	4.1717	4.07125	4.39886
9.5	4.16994	4.06944	4.39705
9.51	4.16818	4.06764	4.39523
9.52	4.16642	4.06583	4.39342
9.53	4.16466	4.06402	4.39161
9.54	4.1629	4.06221	4.3898
9.55	4.16114	4.06041	4.38799
9.56	4.15938	4.0586	4.38618
9.57	4.15762	4.05679	4.38437
9.58	4.15586	4.05498	4.38256
9.59	4.1541	4.05318	4.38075
9.6	4.15234	4.05137	4.37893
9.61	4.15058	4.04956	4.37712
9.62	4.14882	4.04776	4.37531
9.63	4.14706	4.04595	4.3735
9.64	4.1453	4.04414	4.37169
9.65	4.14354	4.04233	4.36988
9.66	4.14178	4.04053	4.36807
9.67	4.14002	4.03872	4.36626
9.68	4.13826	4.03691	4.36445
9.69	4.1365	4.0351	4.36264
9.7	4.13474	4.03329	4.36082
9.71	4.13298	4.03149	4.35901
9.72	4.13122	4.02968	4.3572
9.73	4.12946	4.02787	4.35539
9.74	4.1277	4.02606	4.35358
9.75	4.12594	4.02426	4.35177
9.76	4.12418	4.02245	4.34996
9.77	4.12242	4.02064	4.34815
9.78	4.12066	4.01883	4.34634
9.79	4.1189	4.01703	4.34453
9.8	4.11714	4.01522	4.34271
9.81	4.11538	4.01341	4.3409
9.82	4.11362	4.0116	4.33909
9.83	4.11186	4.0098	4.33728
9.84	4.11011	4.00799	4.33547
9.85	4.10835	4.00618	4.33366
9.86	4.10659	4.00437	4.33185
9.87	4.10483	4.00257	4.33004
9.88	4.10307	4.00076	4.32823
9.89	4.10131	3.99895	4.32641
9.9	4.09955	3.99714	4.3246
9.91	4.09779	3.99534	4.32279
9.92	4.09603	3.99353	4.32098
9.93	4.09427	3.99172	4.31917
9.94	4.09251	3.98991	4.31736
9.95	4.09075	3.9881	4.31555
9.96	4.08899	3.9863	4.31374
9.97	4.08723	3.98449	4.31193
9.98	4.08547	3.98268	4.31012
9.99	4.08371	3.98087	4.30839
10	4.08195	3.97907	4.30669
10.01	4.08019	3.97726	4.305
10.02	4.07843	3.97545	4.3033
10.03	4.07667	3.97364	4.3016
10.04	4.07491	3.97183	4.29991
10.05	4.07315	3.97003	4.29821
10.06	4.07139	3.96822	4.29651
10.07	4.06963	3.96641	4.29482
10.08	4.06787	3.9646	4.29312
10.09	4.06611	3.9628	4.29142
10.1	4.06435	3.96099	4.28973
10.11	4.06259	3.95918	4.28809
10.12	4.06083	3.95737	4.28647
10.13	4.05907	3.95556	4.28485
10.14	4.05731	3.95376	4.28322
10.15	4.05555	3.95195	4.2816
10.16	4.05379	3.95014	4.27998
10.17	4.05203	3.94833	4.27836
10.18	4.05027	3.94653	4.27673
10.19	4.04851	3.94472	4.27511
10.2	4.04675	3.94291	4.27349
10.21	4.04499	3.9411	4.27186
10.22	4.04323	3.93929	4.27024
10.23	4.04147	3.93749	4.26862
10.24	4.03971	3.93568	4.267
10.25	4.03795	3.93387	4.26537
10.26	4.03619	3.93206	4.26375
10.27	4.03443	3.93026	4.26213
10.28	4.03267	3.92845	4.2605
10.29	4.03091	3.9266	4.25888
10.3	4.02915	3.92471	4.25726
10.31	4.02739	3.92282	4.25564
10.32	4.02563	3.92093	4.25401
10.33	4.02387	3.91905	4.25239
10.34	4.02211	3.91716	4.25077
10.35	4.02035	3.91527	4.24914
10.36	4.01859	3.91338	4.24752
10.37	4.01683	3.91149	4.2459
10.38	4.01507	3.90961	4.24428
10.39	4.01331	3.90772	4.24265
10.4	4.01155	3.90583	4.24103
10.41	4.00979	3.90394	4.23941
10.42	4.00803	3.90205	4.23779
10.43	4.00627	3.90016	4.23616
10.44	4.00451	3.89828	4.23454
10.45	4.00275	3.89639	4.23292
10.46	4.00099	3.8945	4.23129
10.47	3.99923	3.89261	4.22967
10.48	3.99747	3.89072	4.22805
10.49	3.99571	3.88884	4.22643
10.5	3.99395	3.88695	4.2248
10.51	3.99219	3.88506	4.22318
10.52	3.99043	3.88317	4.22156
10.53	3.98867	3.88128	4.21993
10.54	3.98691	3.8794	4.21831
10.55	3.98515	3.87751	4.21669
10.56	3.98339	3.87562	4.21507
10.57	3.98163	3.87373	4.21345
10.58	3.97987	3.87184	4.21183
10.59	3.97811	3.86996	4.21021
10.6	3.97635	3.86807	4.20858
10.61	3.97459	3.86618	4.20696
10.62	3.97283	3.86429	4.20534
10.63	3.97107	3.8624	4.20372
10.64	3.96931	3.86051	4.2021
10.65	3.96755	3.85863	4.20048
10.66	3.96579	3.85674	4.19886
10.67	3.96403	3.85485	4.19724
10.68	3.96227	3.85296	4.19561
10.69	3.96051	3.85107	4.19399
10.7	3.95875	3.84919	4.19237
10.71	3.95699	3.8473	4.19075
10.72	3.95523	3.84541	4.18913
10.73	3.95347	3.84352	4.18751
10.74	3.95171	3.84163	4.18589
10.75	3.94995	3.83975	4.18426
10.76	3.94819	3.83786	4.18264
10.77	3.94643	3.83597	4.18102
10.78	3.94467	3.83408	4.1794
10.79	3.94291	3.83219	4.17778
10.8	3.94115	3.8303	4.17616
10.81	3.93939	3.82842	4.17454
10.82	3.93763	3.82653	4.17292
10.83	3.93587	3.82464	4.17129
10.84	3.93411	3.82275	4.16967
10.85	3.93235	3.82086	4.16805
10.86	3.93059	3.81898	4.16643
10.87	3.92883	3.81709	4.16481
10.88	3.92707	3.81519	4.16319
10.89	3.92531	3.8133	4.16157
10.9	3.92355	3.8114	4.15995
10.91	3.92179	3.80951	4.15832
10.92	3.92003	3.80761	4.1567
10.93	3.91827	3.80572	4.15508
10.94	3.91651	3.80382	4.15346
10.95	3.91475	3.80193	4.15184
10.96	3.91299	3.80003	4.15022
10.97	3.91123	3.79814	4.1486
10.98	3.90947	3.79624	4.14698
10.99	3.90771	3.79435	4.14535
11	3.90595	3.79245	4.14373
11.01	3.90419	3.79056	4.14211
11.02	3.90243	3.78866	4.14049
11.03	3.90067	3.78677	4.13887
11.04	3.89891	3.78487	4.13725
11.05	3.89715	3.78298	4.13563
11.06	3.89539	3.78108	4.134
11.07	3.89363	3.77919	4.13238
11.08	3.89187	3.77729	4.13076
11.09	3.89011	3.7754	4.12914
11.1	3.88835	3.7735	4.12752
11.11	3.88659	3.77161	4.1259
11.12	3.88483	3.76971	4.12428
11.13	3.88307	3.76782	4.12266
11.14	3.88131	3.76592	4.12103
11.15	3.87955	3.76403	4.11941
11.16	3.87779	3.76213	4.11779
11.17	3.87603	3.76024	4.11617
11.18	3.87427	3.75834	4.11455
11.19	3.87251	3.75645	4.11293
11.2	3.87075	3.75455	4.11131
11.21	3.86899	3.75266	4.10968
11.22	3.86723	3.75076	4.10806
11.23	3.86547	3.74887	4.10644
11.24	3.86371	3.74697	4.10482
11.25	3.86195	3.74508	4.1032
11.26	3.86019	3.74318	4.10158
11.27	3.85843	3.74129	4.09996
11.28	3.85667	3.73939	4.09834
11.29	3.85491	3.7375	4.09671
11.3	3.85315	3.7356	4.09509
11.31	3.85139	3.73371	4.09347
11.32	3.84963	3.73181	4.09185
11.33	3.84787	3.72992	4.09023
11.34	3.84611	3.72802	4.08861
11.35	3.84435	3.72613	4.08699
11.36	3.84259	3.72423	4.08537
11.37	3.84083	3.72234	4.08374
11.38	3.83907	3.72044	4.08212
11.39	3.83731	3.71855	4.0805
11.4	3.83555	3.71665	4.07888
11.41	3.83379	3.71476	4.07726
11.42	3.83203	3.71286	4.07564
11.43	3.83027	3.71097	4.07402
11.44	3.82851	3.70907	4.07239
11.45	3.82675	3.70718	4.07077
11.46	3.82499	3.70528	4.06915
11.47	3.82323	3.70339	4.06753
11.48	3.82147	3.70149	4.06591
11.49	3.81971	3.6996	4.06429
11.5	3.81795	3.6977	4.06267
11.51	3.81619	3.69581	4.06105
11.52	3.81443	3.69391	4.05942
11.53	3.81267	3.69202	4.0578
11.54	3.81091	3.69012	4.05618
11.55	3.80915	3.68823	4.05456
11.56	3.80739	3.68633	4.05294
11.57	3.80563	3.68444	4.05132
11.58	3.80387	3.68254	4.0497
11.59	3.80211	3.68064	4.04807
11.6	3.80035	3.67875	4.04645
11.61	3.79859	3.67685	4.04483
11.62	3.79683	3.67496	4.04321
11.63	3.79507	3.67319	4.04159
11.64	3.79331	3.67143	4.03997
11.65	3.79155	3.66967	4.03835
11.66	3.78979	3.66791	4.03673
11.67	3.78803	3.66616	4.0351
11.68	3.78627	3.6644	4.03348
11.69	3.78451	3.66264	4.03186
11.7	3.78275	3.66088	4.03024
11.71	3.78099	3.65912	4.02862
11.72	3.77923	3.65736	4.027
11.73	3.77747	3.6556	4.02538
11.74	3.77571	3.65384	4.02375
11.75	3.77395	3.65208	4.02213
11.76	3.77219	3.65032	4.02051
11.77	3.77043	3.64856	4.01889
11.78	3.76867	3.6468	4.01727
11.79	3.76691	3.64505	4.01565
11.8	3.76515	3.64329	4.01403
11.81	3.76339	3.64153	4.01241
11.82	3.76163	3.63977	4.01078
11.83	3.75987	3.63801	4.00916
11.84	3.75811	3.63625	4.00754
11.85	3.75635	3.63449	4.00592
11.86	3.75459	3.63273	4.0043
11.87	3.75283	3.63097	4.00268
11.88	3.75107	3.62921	4.00106
11.89	3.74931	3.62745	3.99943
11.9	3.74755	3.62569	3.99781
11.91	3.74579	3.62394	3.99619
11.92	3.74403	3.62218	3.99457
11.93	3.74227	3.62042	3.99295
11.94	3.74051	3.61866	3.99133
11.95	3.73875	3.6169	3.98971
11.96	3.73699	3.61514	3.98809
11.97	3.73523	3.61336	3.98646
11.98	3.73347	3.61153	3.98484
11.99	3.73171	3.6097	3.98322
12	3.72995	3.60786	3.9816
12.01	3.72819	3.60603	3.97998
12.02	3.72643	3.6042	3.97836
12.03	3.72467	3.60237	3.97674
12.04	3.72291	3.60053	3.97511
12.05	3.72115	3.5987	3.97349
12.06	3.71939	3.59687	3.97187
12.07	3.71763	3.59503	3.97025
12.08	3.71587	3.5932	3.96863
12.09	3.71411	3.59137	3.96701
12.1	3.71235	3.58953	3.96539
12.11	3.71059	3.5877	3.96377
12.12	3.70883	3.58587	3.96214
12.13	3.70707	3.58403	3.96052
12.14	3.70531	3.5822	3.9589
12.15	3.70355	3.58037	3.95728
12.16	3.70179	3.57853	3.95566
12.17	3.70003	3.5767	3.95404
12.18	3.69826	3.57487	3.95242
12.19	3.6965	3.57304	3.95079
12.2	3.69474	3.57119	3.94917
12.21	3.69298	3.56934	3.94755
12.22	3.69122	3.5675	3.94593
12.23	3.68946	3.56565	3.94431
12.24	3.6877	3.5638	3.94269
12.25	3.68594	3.56196	3.94107
12.26	3.68418	3.56011	3.93945
12.27	3.68242	3.55826	3.93782
12.28	3.68066	3.55642	3.9362
12.29	3.6789	3.55457	3.93458
12.3	3.67714	3.55272	3.93296
12.31	3.67538	3.55088	3.93134
12.32	3.67362	3.54903	3.92972
12.33	3.67186	3.54718	3.9281
12.34	3.6701	3.54533	3.92647
12.35	3.66834	3.54349	3.92485
12.36	3.66658	3.54164	3.92323
12.37	3.66482	3.53979	3.92161
12.38	3.66306	3.53795	3.91999
12.39	3.6613	3.5361	3.91837
12.4	3.65954	3.53425	3.91675
12.41	3.65778	3.53241	3.91512
12.42	3.65602	3.53056	3.9135
12.43	3.65426	3.52871	3.91188
12.44	3.6525	3.52686	3.91026
12.45	3.65074	3.52502	3.90864
12.46	3.64898	3.52317	3.90702
12.47	3.64722	3.52132	3.9054
12.48	3.64546	3.51948	3.90378
12.49	3.6437	3.51758	3.90215
12.5	3.64194	3.51568	3.90053
12.51	3.64018	3.51378	3.89891
12.52	3.63842	3.51187	3.89729
12.53	3.63666	3.50997	3.89567
12.54	3.6349	3.50806	3.89405
12.55	3.63314	3.50616	3.89243
12.56	3.63138	3.50426	3.8908
12.57	3.62962	3.50235	3.88918
12.58	3.62786	3.50045	3.88756
12.59	3.6261	3.49854	3.88601
12.6	3.62434	3.49664	3.88446
12.61	3.62258	3.49473	3.8829
12.62	3.62082	3.49283	3.88135
12.63	3.61906	3.49093	3.87979
12.64	3.6173	3.48902	3.87824
12.65	3.61554	3.48712	3.87669
12.66	3.61378	3.48521	3.87513
12.67	3.61202	3.48331	3.87358
12.68	3.61026	3.48141	3.87203
12.69	3.6085	3.4795	3.87047
12.7	3.60674	3.4776	3.86892
12.71	3.60498	3.47569	3.86736
12.72	3.60322	3.47379	3.86581
12.73	3.60146	3.47188	3.86426
12.74	3.5997	3.46998	3.8627
12.75	3.59794	3.46808	3.86115
12.76	3.59618	3.46617	3.85959
12.77	3.59442	3.46427	3.85804
12.78	3.59266	3.46236	3.85649
12.79	3.5909	3.46046	3.85493
12.8	3.58914	3.45856	3.85338
12.81	3.58738	3.45665	3.85182
12.82	3.58562	3.45475	3.85027
12.83	3.58386	3.45284	3.84872
12.84	3.5821	3.45094	3.84716
12.85	3.58034	3.44903	3.84561
12.86	3.57858	3.44713	3.84406
12.87	3.57682	3.44523	3.8425
12.88	3.57506	3.44332	3.84095
12.89	3.5733	3.44142	3.83939
12.9	3.57154	3.43951	3.83784
12.91	3.56978	3.43761	3.83629
12.92	3.56802	3.43571	3.83473
12.93	3.56626	3.4338	3.83318
12.94	3.5645	3.4319	3.83162
12.95	3.56274	3.42999	3.83007
12.96	3.56098	3.42809	3.82852
12.97	3.55922	3.42618	3.82696
12.98	3.55746	3.42428	3.82541
12.99	3.5557	3.42238	3.82385
13	3.55394	3.42047	3.8223
13.01	3.55218	3.41857	3.82075
13.02	3.55042	3.41666	3.81919
13.03	3.54866	3.41476	3.81764
13.04	3.5469	3.41286	3.81608
13.05	3.54514	3.41095	3.81453
13.06	3.54338	3.40905	3.81298
13.07	3.54162	3.40714	3.81142
13.08	3.53986	3.40524	3.80987
13.09	3.5381	3.40333	3.80831
13.1	3.53634	3.40143	3.80676
13.11	3.53458	3.39953	3.80521
13.12	3.53282	3.39762	3.80365
13.13	3.53106	3.39572	3.8021
13.14	3.5293	3.39381	3.80055
13.15	3.52754	3.39191	3.79899
13.16	3.52578	3.39001	3.79745
13.17	3.52402	3.3881	3.7959
13.18	3.52226	3.3862	3.79435
13.19	3.5205	3.38429	3.7928
13.2	3.51874	3.38239	3.79125
13.21	3.51698	3.38048	3.7897
13.22	3.51522	3.37858	3.78816
13.23	3.51346	3.37668	3.78661
13.24	3.5117	3.37477	3.78506
13.25	3.50994	3.37287	3.78351
13.26	3.50818	3.37096	3.78196
13.27	3.50642	3.36906	3.78041
13.28	3.50466	3.36716	3.77887
13.29	3.5029	3.36525	3.77732
13.3	3.50114	3.36335	3.77577
13.31	3.49938	3.36144	3.77422
13.32	3.49762	3.35954	3.77267
13.33	3.49586	3.35763	3.77112
13.34	3.4941	3.35573	3.76958
13.35	3.49234	3.35383	3.76803
13.36	3.49058	3.35192	3.76648
13.37	3.48882	3.35002	3.76493
13.38	3.48706	3.34811	3.76338
13.39	3.4853	3.34621	3.76183
13.4	3.48354	3.34431	3.76029
13.41	3.48178	3.3424	3.75874
13.42	3.48002	3.3405	3.75719
13.43	3.47826	3.33859	3.75564
13.44	3.47649	3.33669	3.75409
13.45	3.47473	3.33478	3.75254
13.46	3.47297	3.33288	3.75099
13.47	3.47121	3.33098	3.74945
13.48	3.46945	3.32907	3.7479
13.49	3.46769	3.32717	3.74635
13.5	3.46593	3.32526	3.7448
13.51	3.46417	3.32336	3.74325
13.52	3.46241	3.32146	3.7417
13.53	3.46065	3.31955	3.74016
13.54	3.45889	3.31765	3.73861
13.55	3.45713	3.31574	3.73706
13.56	3.45537	3.31384	3.73551
13.57	3.45361	3.31193	3.73396
13.58	3.45185	3.31003	3.73241
13.59	3.45009	3.30813	3.73087
13.6	3.44833	3.30622	3.72932
13.61	3.44657	3.30432	3.72777
13.62	3.44481	3.30241	3.72622
13.63	3.44305	3.30051	3.72467
13.64	3.44129	3.29861	3.72312
13.65	3.43953	3.2967	3.72157
13.66	3.43777	3.2948	3.72003
13.67	3.43601	3.29289	3.71848
13.68	3.43425	3.29099	3.71693
13.69	3.43249	3.28908	3.71538
13.7	3.43073	3.28718	3.71383
13.71	3.42897	3.28528	3.71228
13.72	3.42721	3.28337	3.71074
13.73	3.42545	3.28147	3.70919
13.74	3.42369	3.27956	3.70764
13.75	3.42193	3.27766	3.70609
13.76	3.42017	3.27576	3.70454
13.77	3.41841	3.27385	3.70299
13.78	3.41665	3.27195	3.70145
13.79	3.41489	3.27004	3.6999
13.8	3.41313	3.26814	3.69835
13.81	3.41137	3.26623	3.6968
13.82	3.40961	3.26433	3.69525
13.83	3.40785	3.26243	3.6937
13.84	3.40609	3.26052	3.69215
13.85	3.40433	3.25862	3.69061
13.86	3.40257	3.25671	3.68906
13.87	3.40081	3.25481	3.68751
13.88	3.39905	3.2529	3.68596
13.89	3.39729	3.251	3.68441
13.9	3.39553	3.2491	3.68286
13.91	3.39377	3.24719	3.68132
13.92	3.39201	3.24529	3.67977
13.93	3.39025	3.24338	3.67822
13.94	3.38849	3.24148	3.67667
13.95	3.38673	3.23958	3.67512
13.96	3.38497	3.23767	3.67357
13.97	3.38321	3.23577	3.67203
13.98	3.38145	3.23386	3.67048
13.99	3.37969	3.23196	3.66893
14	3.37793	3.23005	3.66738
14.01	3.37617	3.22815	3.66583
14.02	3.37441	3.22625	3.66428
14.03	3.37265	3.22434	3.66273
14.04	3.37089	3.22244	3.66119
14.05	3.36913	3.22053	3.65964
14.06	3.36737	3.21863	3.65809
14.07	3.36561	3.21673	3.65654
14.08	3.36385	3.21482	3.65499
14.09	3.36209	3.21292	3.65344
14.1	3.36033	3.21101	3.6519
14.11	3.35857	3.20911	3.65035
14.12	3.35681	3.2072	3.6488
14.13	3.35505	3.2053	3.64725
14.14	3.35329	3.2034	3.6457
14.15	3.35153	3.20149	3.64415
14.16	3.34977	3.19959	3.6426
14.17	3.34801	3.19768	3.64106
14.18	3.34625	3.19578	3.63951
14.19	3.34449	3.19388	3.63796
14.2	3.34273	3.19197	3.63641
14.21	3.34097	3.19007	3.63486
14.22	3.33921	3.18816	3.63331
14.23	3.33745	3.18626	3.63177
14.24	3.33569	3.18435	3.63022
14.25	3.33393	3.18245	3.62867
14.26	3.33217	3.18055	3.62712
14.27	3.33041	3.17864	3.62557
14.28	3.32865	3.17674	3.62402
14.29	3.32689	3.17483	3.62247
14.3	3.32513	3.17293	3.62093
14.31	3.32337	3.17103	3.61938
14.32	3.32161	3.16912	3.61783
14.33	3.31985	3.16722	3.61628
14.34	3.31809	3.16531	3.61473
14.35	3.31633	3.16341	3.61318
14.36	3.31457	3.1615	3.61164
14.37	3.31281	3.1596	3.61009
14.38	3.31105	3.1577	3.60854
14.39	3.30929	3.15579	3.60699
14.4	3.30752	3.15389	3.60544
14.41	3.30576	3.15198	3.60389
14.42	3.304	3.15008	3.60234
14.43	3.30224	3.14818	3.6008
14.44	3.30048	3.14627	3.59925
14.45	3.29872	3.14437	3.5977
14.46	3.29696	3.14246	3.59615
14.47	3.2952	3.14056	3.5946
14.48	3.29344	3.13863	3.59305
14.49	3.29168	3.13665	3.59151
14.5	3.28992	3.13468	3.58996
14.51	3.28816	3.1327	3.58841
14.52	3.2864	3.13072	3.58686
14.53	3.28464	3.12874	3.58531
14.54	3.28288	3.12676	3.58376
14.55	3.28112	3.12478	3.58221
14.56	3.27936	3.12281	3.58067
14.57	3.2776	3.12083	3.57912
14.58	3.27584	3.11885	3.57757
14.59	3.27408	3.11687	3.57602
14.6	3.27232	3.11489	3.57447
14.61	3.27056	3.11291	3.57292
14.62	3.2688	3.11094	3.57138
14.63	3.26704	3.10896	3.56983
14.64	3.26528	3.10698	3.56828
14.65	3.26352	3.105	3.56673
14.66	3.26176	3.10302	3.56518
14.67	3.26	3.10105	3.56363
14.68	3.25824	3.09907	3.56208
14.69	3.25648	3.09709	3.56054
14.7	3.25472	3.09511	3.55899
14.71	3.25296	3.09313	3.55744
14.72	3.2512	3.09115	3.55589
14.73	3.24944	3.08918	3.55434
14.74	3.24768	3.0872	3.55279
14.75	3.24592	3.08522	3.55124
14.76	3.24416	3.08324	3.5497
14.77	3.2424	3.08126	3.54815
14.78	3.24064	3.07928	3.5466
14.79	3.23888	3.07731	3.54505
14.8	3.23712	3.07533	3.5435
14.81	3.23536	3.07335	3.54195
14.82	3.2336	3.07137	3.54041
14.83	3.23184	3.06939	3.53886
14.84	3.23008	3.06741	3.53731
14.85	3.22832	3.06544	3.53576
14.86	3.22656	3.06346	3.53421
14.87	3.2248	3.06148	3.53266
14.88	3.22304	3.0595	3.53111
14.89	3.22128	3.05752	3.52957
14.9	3.21952	3.05554	3.52802
14.91	3.21776	3.05357	3.52647
14.92	3.216	3.05159	3.52492
14.93	3.21424	3.04961	3.52337
14.94	3.21248	3.04763	3.52182
14.95	3.21072	3.04565	3.52027
14.96	3.20896	3.04368	3.51873
14.97	3.2072	3.0417	3.51718
14.98	3.20544	3.03972	3.51563
14.99	3.20368	3.03774	3.51408
15	3.20192	3.03576	3.51253
15.01	3.20016	3.03378	3.51101
15.02	3.1984	3.03181	3.5095
15.03	3.19664	3.02983	3.50798
15.04	3.19488	3.02785	3.50647
15.05	3.19312	3.02587	3.50495
15.06	3.19136	3.02389	3.50344
15.07	3.1896	3.02191	3.50192
15.08	3.18784	3.01994	3.50041
15.09	3.18608	3.01796	3.49889
15.1	3.18432	3.01598	3.49738
15.11	3.18256	3.014	3.49586
15.12	3.1808	3.01202	3.49435
15.13	3.17904	3.01004	3.49283
15.14	3.17728	3.00807	3.49132
15.15	3.17552	3.00609	3.4898
15.16	3.17376	3.00411	3.48829
15.17	3.172	3.00213	3.48677
15.18	3.17024	3.00015	3.48526
15.19	3.16848	2.99818	3.48374
15.2	3.16672	2.9962	3.48223
15.21	3.16496	2.99422	3.48071
15.22	3.1632	2.99224	3.4792
15.23	3.16144	2.99026	3.47768
15.24	3.15968	2.98828	3.47617
15.25	3.15792	2.98631	3.47465
15.26	3.15615	2.98433	3.47314
15.27	3.15439	2.98235	3.47162
15.28	3.15263	2.98037	3.47011
15.29	3.15087	2.97839	3.46859
15.3	3.14911	2.97641	3.46708
15.31	3.14735	2.97444	3.46556
15.32	3.14559	2.97246	3.46405
15.33	3.14383	2.97048	3.46253
15.34	3.14207	2.9685	3.46102
15.35	3.14031	2.96652	3.4595
15.36	3.13855	2.96454	3.45799
15.37	3.13679	2.96257	3.45647
15.38	3.13503	2.96059	3.45495
15.39	3.13327	2.95861	3.45344
15.4	3.13151	2.95663	3.45192
15.41	3.12975	2.95465	3.45041
15.42	3.12799	2.95267	3.44889
15.43	3.12623	2.9507	3.44738
15.44	3.12447	2.94872	3.44586
15.45	3.12271	2.94674	3.44435
15.46	3.12095	2.94476	3.44283
15.47	3.11919	2.94278	3.44132
15.48	3.11743	2.94081	3.4398
15.49	3.11567	2.93883	3.43829
15.5	3.11391	2.93685	3.43677
15.51	3.11215	2.93487	3.43526
15.52	3.11039	2.93289	3.43374
15.53	3.10863	2.93091	3.43223
15.54	3.10687	2.92894	3.43071
15.55	3.10511	2.92696	3.4292
15.56	3.10335	2.92498	3.42768
15.57	3.10159	2.923	3.42617
15.58	3.09983	2.92102	3.42465
15.59	3.09807	2.91904	3.42314
15.6	3.09631	2.91707	3.42162
15.61	3.09455	2.91509	3.42011
15.62	3.09279	2.91311	3.41859
15.63	3.09103	2.91113	3.41708
15.64	3.08927	2.90915	3.41556
15.65	3.08751	2.90717	3.41405
15.66	3.08575	2.9052	3.41253
15.67	3.08399	2.90322	3.41102
15.68	3.08223	2.90124	3.4095
15.69	3.08047	2.89926	3.40799
15.7	3.07871	2.89728	3.40647
15.71	3.07695	2.8953	3.40496
15.72	3.07519	2.89333	3.40344
15.73	3.07343	2.89135	3.40192
15.74	3.07167	2.88937	3.40041
15.75	3.06991	2.88739	3.39889
15.76	3.06815	2.88541	3.39738
15.77	3.06639	2.88344	3.39586
15.78	3.06463	2.88146	3.39435
15.79	3.06287	2.87948	3.39283
15.8	3.06111	2.8775	3.39132
15.81	3.05935	2.87552	3.3898
15.82	3.05759	2.87354	3.38829
15.83	3.05583	2.87157	3.38677
15.84	3.05407	2.86959	3.38526
15.85	3.05231	2.86761	3.38374
15.86	3.05055	2.86563	3.38223
15.87	3.04879	2.86365	3.38071
15.88	3.04703	2.86167	3.3792
15.89	3.04527	2.8597	3.37768
15.9	3.04351	2.85772	3.37617
15.91	3.04175	2.85574	3.37465
15.92	3.03999	2.85376	3.37314
15.93	3.03823	2.85178	3.37162
15.94	3.03647	2.8498	3.37011
15.95	3.03471	2.84783	3.36859
15.96	3.03295	2.84585	3.36708
15.97	3.03119	2.84387	3.36556
15.98	3.02943	2.84189	3.36405
15.99	3.02767	2.83991	3.36253
16	3.02591	2.83793	3.36102
16.01	3.02415	2.83596	3.3595
16.02	3.02239	2.83398	3.35799
16.03	3.02063	2.832	3.35647
16.04	3.01887	2.83002	3.35496
16.05	3.01711	2.82804	3.35344
16.06	3.01534	2.82607	3.35192
16.07	3.01358	2.82409	3.35041
16.08	3.01182	2.82211	3.34889
16.09	3.01006	2.82013	3.34738
16.1	3.0083	2.81815	3.34586
16.11	3.00654	2.81617	3.34435
16.12	3.00478	2.8142	3.34283
16.13	3.00302	2.81222	3.34132
16.14	3.00126	2.81024	3.3398
16.15	2.9995	2.80826	3.33829
16.16	2.99774	2.80628	3.33677
16.17	2.99598	2.8043	3.33526
16.18	2.99422	2.80233	3.33374
16.19	2.99246	2.80035	3.33223
16.2	2.9907	2.79837	3.33071
16.21	2.98894	2.79639	3.3292
16.22	2.98718	2.79441	3.32768
16.23	2.98542	2.79243	3.32617
16.24	2.98366	2.79046	3.32465
16.25	2.9819	2.78848	3.32314
16.26	2.98014	2.7865	3.32162
16.27	2.97838	2.78452	3.32011
16.28	2.97662	2.78254	3.31859
16.29	2.97486	2.78057	3.31708
16.3	2.9731	2.77859	3.31556
16.31	2.97134	2.77661	3.31405
16.32	2.96958	2.77463	3.31253
16.33	2.96782	2.77265	3.31102
16.34	2.96606	2.77067	3.3095
16.35	2.9643	2.7687	3.30799
16.36	2.96254	2.76672	3.30647
16.37	2.96078	2.76474	3.30495
16.38	2.95902	2.76276	3.30344
16.39	2.95726	2.76078	3.30192
16.4	2.9555	2.7588	3.30041
16.41	2.95374	2.75683	3.29889
16.42	2.95198	2.75485	3.29738
16.43	2.95022	2.75287	3.29586
16.44	2.94846	2.75089	3.29435
16.45	2.9467	2.74891	3.29283
16.46	2.94494	2.74693	3.29132
16.47	2.94318	2.74496	3.2898
16.48	2.94142	2.74298	3.28829
16.49	2.93966	2.741	3.28677
16.5	2.9379	2.73902	3.28526
16.51	2.93614	2.73704	3.28374
16.52	2.93438	2.73506	3.28223
16.53	2.93262	2.73309	3.28071
16.54	2.93086	2.73111	3.2792
16.55	2.9291	2.72913	3.27768
16.56	2.92734	2.72715	3.27617
16.57	2.92558	2.72517	3.27465
16.58	2.92382	2.7232	3.27314
16.59	2.92206	2.72122	3.27162
16.6	2.9203	2.71924	3.27011
16.61	2.91854	2.71726	3.26859
16.62	2.91678	2.71528	3.26708
16.63	2.91502	2.7133	3.26556
16.64	2.91326	2.71133	3.26405
16.65	2.9115	2.70935	3.26253
16.66	2.90974	2.70737	3.26101
16.67	2.90798	2.70539	3.2595
16.68	2.90622	2.70341	3.25798
16.69	2.90446	2.70143	3.25647
16.7	2.9027	2.69946	3.25495
16.71	2.90094	2.69748	3.25344
16.72	2.89918	2.6955	3.25192
16.73	2.89742	2.69352	3.25041
16.74	2.89566	2.69154	3.24889
16.75	2.8939	2.68956	3.24738
16.76	2.89214	2.68759	3.24586
16.77	2.89038	2.68561	3.24435
16.78	2.88862	2.68363	3.24283
16.79	2.88686	2.68165	3.24132
16.8	2.8851	2.67967	3.2398
16.81	2.88334	2.67769	3.23829
16.82	2.88158	2.67572	3.23677
16.83	2.87981	2.67374	3.23526
16.84	2.87805	2.67176	3.23374
16.85	2.87629	2.66978	3.23223
16.86	2.87453	2.6678	3.23071
16.87	2.87277	2.66583	3.2292
16.88	2.87101	2.66385	3.22768
16.89	2.86925	2.66187	3.22617
16.9	2.86749	2.65989	3.22465
16.91	2.86573	2.65791	3.22314
16.92	2.86397	2.65593	3.22162
16.93	2.86221	2.65396	3.2201
16.94	2.86045	2.65198	3.21859
16.95	2.85869	2.65	3.21707
16.96	2.85693	2.64802	3.21556
16.97	2.85517	2.64604	3.21404
16.98	2.85341	2.64406	3.21253
16.99	2.85165	2.64209	3.21101
17	2.84989	2.64011	3.2095
17.01	2.84813	2.63813	3.20798
17.02	2.84637	2.63615	3.20647
17.03	2.84461	2.63417	3.20495
17.04	2.84285	2.63219	3.20344
17.05	2.84109	2.63022	3.20192
17.06	2.83933	2.62824	3.20041
17.07	2.83757	2.62626	3.19889
17.08	2.83581	2.62428	3.19738
17.09	2.83405	2.6223	3.19586
17.1	2.83229	2.62032	3.19435
17.11	2.83053	2.61835	3.19283
17.12	2.82877	2.61637	3.19132
17.13	2.82701	2.61439	3.1898
17.14	2.82525	2.61241	3.18829
17.15	2.82349	2.61043	3.18677
17.16	2.82173	2.60846	3.18526
17.17	2.81997	2.60648	3.18374
17.18	2.81821	2.6045	3.18223
17.19	2.81645	2.60252	3.18071
17.2	2.81469	2.60054	3.17919
17.21	2.81293	2.59856	3.17768
17.22	2.81117	2.59659	3.17616
17.23	2.80941	2.59461	3.17465
17.24	2.80765	2.59263	3.17313
17.25	2.80589	2.59065	3.17162
17.26	2.80413	2.58867	3.1701
17.27	2.80237	2.58669	3.16859
17.28	2.80061	2.58472	3.16707
17.29	2.79885	2.58274	3.16556
17.3	2.79709	2.58076	3.16404
17.31	2.79533	2.57878	3.16253
17.32	2.79357	2.5768	3.16101
17.33	2.79181	2.57482	3.1595
17.34	2.79005	2.57285	3.15798
17.35	2.78829	2.57087	3.15647
17.36	2.78653	2.56889	3.15495
17.37	2.78477	2.56691	3.15344
17.38	2.78301	2.56493	3.15192
17.39	2.78125	2.56296	3.15041
17.4	2.77949	2.56098	3.14889
17.41	2.77773	2.559	3.14738
17.42	2.77597	2.55702	3.14586
17.43	2.77421	2.55504	3.14435
17.44	2.77245	2.55306	3.14283
17.45	2.77069	2.55109	3.14131
17.46	2.76893	2.54911	3.1398
17.47	2.76717	2.54713	3.13828
17.48	2.76541	2.54515	3.13677
17.49	2.76365	2.54317	3.13525
17.5	2.76189	2.54119	3.13374
17.51	2.76013	2.53922	3.13222
17.52	2.75837	2.53724	3.13071
17.53	2.75661	2.53526	3.12919
17.54	2.75485	2.53328	3.12768
17.55	2.75309	2.5313	3.12616
17.56	2.75133	2.52932	3.12465
17.57	2.74957	2.52735	3.12313
17.58	2.7478	2.52537	3.12162
17.59	2.74604	2.52339	3.1201
17.6	2.74428	2.52141	3.11859
17.61	2.74252	2.51943	3.11707
17.62	2.74076	2.51745	3.11556
17.63	2.739	2.51548	3.11404
17.64	2.73724	2.5135	3.11253
17.65	2.73548	2.51152	3.11101
17.66	2.73372	2.50954	3.1095
17.67	2.73196	2.50756	3.10798
17.68	2.7302	2.50559	3.10647
17.69	2.72844	2.50361	3.10495
17.7	2.72668	2.50163	3.10344
17.71	2.72492	2.49965	3.10192
17.72	2.72316	2.49767	3.1004
17.73	2.7214	2.49569	3.09889
17.74	2.71964	2.49372	3.09737
17.75	2.71788	2.49174	3.09586
17.76	2.71612	2.48976	3.09434
17.77	2.71436	2.48778	3.09283
17.78	2.7126	2.4858	3.09131
17.79	2.71084	2.48382	3.0898
17.8	2.70908	2.48185	3.08828
17.81	2.70732	2.47987	3.08677
17.82	2.70556	2.47789	3.08525
17.83	2.7038	2.47591	3.08374
17.84	2.70204	2.47393	3.08222
17.85	2.70028	2.47195	3.08071
17.86	2.69852	2.46998	3.07919
17.87	2.69676	2.468	3.07768
17.88	2.695	2.46602	3.07616
17.89	2.69324	2.46404	3.07465
17.9	2.69148	2.46206	3.07313
17.91	2.68972	2.46008	3.07162
17.92	2.68796	2.45811	3.0701
17.93	2.6862	2.45613	3.06859
17.94	2.68444	2.45415	3.06707
17.95	2.68268	2.45217	3.06556
17.96	2.68092	2.45019	3.06404
17.97	2.67916	2.44822	3.06252
17.98	2.6774	2.44624	3.06101
17.99	2.67564	2.44426	3.05949
18	2.67388	2.44228	3.05798
18.01	2.67212	2.4403	3.05646
18.02	2.67036	2.43832	3.05495
18.03	2.6686	2.43635	3.05343
18.04	2.66684	2.43437	3.05192
18.05	2.66508	2.43239	3.0504
18.06	2.66332	2.43041	3.04889
18.07	2.66156	2.42843	3.04737
18.08	2.6598	2.42645	3.04586
18.09	2.65804	2.42448	3.04434
18.1	2.65628	2.4225	3.04283
18.11	2.65452	2.42052	3.04131
18.12	2.65276	2.41854	3.0398
18.13	2.651	2.41656	3.03828
18.14	2.64924	2.41458	3.03677
18.15	2.64748	2.41261	3.03525
18.16	2.64572	2.41063	3.03374
18.17	2.64396	2.40865	3.03222
18.18	2.6422	2.40667	3.03071
18.19	2.64044	2.40469	3.02919
18.2	2.63868	2.40271	3.02768
18.21	2.63692	2.40074	3.02616
18.22	2.63516	2.39876	3.02464
18.23	2.6334	2.39678	3.02313
18.24	2.63164	2.3948	3.02161
18.25	2.62988	2.39282	3.0201
18.26	2.62812	2.39085	3.01858
18.27	2.62636	2.38887	3.01707
18.28	2.6246	2.38689	3.01555
18.29	2.62284	2.38491	3.01404
18.3	2.62108	2.38293	3.01252
18.31	2.61932	2.38095	3.01101
18.32	2.61755	2.37898	3.00949
18.33	2.61579	2.377	3.00798
18.34	2.61403	2.37502	3.00646
18.35	2.61227	2.37304	3.00495
18.36	2.61051	2.37106	3.00343
18.37	2.60875	2.36908	3.00192
18.38	2.60699	2.36711	3.0004
18.39	2.60523	2.36513	2.99889
18.4	2.60347	2.36315	2.99737
18.41	2.60171	2.36117	2.99586
18.42	2.59995	2.35919	2.99434
18.43	2.59819	2.35721	2.99283
18.44	2.59643	2.35524	2.99131
18.45	2.59467	2.35326	2.98979
18.46	2.59291	2.35128	2.98828
18.47	2.59115	2.3493	2.98676
18.48	2.58939	2.34732	2.98525
18.49	2.58763	2.34534	2.98373
18.5	2.58587	2.34337	2.98222
18.51	2.58411	2.34139	2.9807
18.52	2.58235	2.33941	2.97919
18.53	2.58059	2.33743	2.97767
18.54	2.57883	2.33545	2.97616
18.55	2.57707	2.33348	2.97464
18.56	2.57531	2.3315	2.97313
18.57	2.57355	2.32952	2.97161
18.58	2.57179	2.32754	2.9701
18.59	2.57003	2.32556	2.96858
18.6	2.56827	2.32358	2.96707
18.61	2.56651	2.32161	2.96555
18.62	2.56475	2.31963	2.96404
18.63	2.56299	2.31765	2.96252
18.64	2.56123	2.31567	2.96101
18.65	2.55947	2.31369	2.95949
18.66	2.55771	2.31171	2.95798
18.67	2.55595	2.30974	2.95646
18.68	2.55419	2.30776	2.95494
18.69	2.55243	2.30578	2.95343
18.7	2.55067	2.3038	2.95191
18.71	2.54891	2.30182	2.9504
18.72	2.54715	2.29984	2.94888
18.73	2.54539	2.29787	2.94737
18.74	2.54363	2.29589	2.94585
18.75	2.54187	2.29391	2.94434
18.76	2.54011	2.29193	2.94282
18.77	2.53835	2.28995	2.94131
18.78	2.53659	2.28797	2.93979
18.79	2.53483	2.286	2.93828
18.8	2.53307	2.28402	2.93676
18.81	2.53131	2.28204	2.93525
18.82	2.52955	2.28006	2.93373
18.83	2.52779	2.27808	2.93222
18.84	2.52603	2.27611	2.9307
18.85	2.52427	2.27413	2.92919
18.86	2.52251	2.27215	2.92767
18.87	2.52075	2.27017	2.92616
18.88	2.51899	2.26819	2.92464
18.89	2.51723	2.26621	2.92313
18.9	2.51547	2.26424	2.92161
18.91	2.51371	2.26226	2.9201
18.92	2.51195	2.26028	2.91858
18.93	2.51019	2.2583	2.91706
18.94	2.50843	2.25632	2.91555
18.95	2.50667	2.25434	2.91403
18.96	2.50491	2.25237	2.91252
18.97	2.50315	2.25039	2.911
18.98	2.50139	2.24841	2.90949
18.99	2.49963	2.24643	2.90797
19	2.49787	2.24445	2.90646
19.01	2.49611	2.24247	2.90494
19.02	2.49435	2.2405	2.90343
19.03	2.49259	2.23852	2.90191
19.04	2.49082	2.23654	2.9004
19.05	2.48906	2.23456	2.89888
19.06	2.4873	2.23258	2.89737
19.07	2.48554	2.23061	2.89585
19.08	2.48378	2.22863	2.89434
19.09	2.48202	2.22665	2.89282
19.1	2.48026	2.22467	2.89131
19.11	2.4785	2.22269	2.88979
19.12	2.47674	2.22071	2.88828
19.13	2.47498	2.21874	2.88676
19.14	2.47322	2.21676	2.88525
19.15	2.47146	2.21478	2.88373
19.16	2.4697	2.2128	2.88221
19.17	2.46794	2.21082	2.8807
19.18	2.46618	2.20884	2.87918
19.19	2.46442	2.20687	2.87767
19.2	2.46266	2.20489	2.87615
19.21	2.4609	2.20291	2.87464
19.22	2.45914	2.20093	2.87312
19.23	2.45738	2.19895	2.87161
19.24	2.45562	2.19697	2.87009
19.25	2.45386	2.195	2.86858
19.26	2.4521	2.19302	2.86706
19.27	2.45034	2.19104	2.86555
19.28	2.44858	2.18906	2.86403
19.29	2.44682	2.18708	2.86252
19.3	2.44506	2.1851	2.861
19.31	2.4433	2.18313	2.85949
19.32	2.44154	2.18115	2.85797
19.33	2.43978	2.17917	2.85646
19.34	2.43802	2.17719	2.85494
19.35	2.43626	2.17521	2.85343
19.36	2.4345	2.17324	2.85191
19.37	2.43274	2.17126	2.8504
19.38	2.43098	2.16928	2.84888
19.39	2.42922	2.1673	2.84736
19.4	2.42746	2.16532	2.84585
19.41	2.4257	2.16334	2.84433
19.42	2.42394	2.16137	2.84282
19.43	2.42218	2.15939	2.8413
19.44	2.42042	2.15741	2.83979
19.45	2.41866	2.15543	2.83827
19.46	2.4169	2.15345	2.83676
19.47	2.41514	2.15147	2.83524
19.48	2.41338	2.1495	2.83373
19.49	2.41162	2.14752	2.83221
19.5	2.40986	2.14554	2.8307
19.51	2.4081	2.14356	2.82918
19.52	2.40634	2.14158	2.82767
19.53	2.40458	2.1396	2.82615
19.54	2.40282	2.13763	2.82464
19.55	2.40106	2.13565	2.82312
19.56	2.3993	2.13367	2.82161
19.57	2.39754	2.13169	2.82009
19.58	2.39578	2.12971	2.81858
19.59	2.39402	2.12773	2.81706
19.6	2.39226	2.12576	2.81555
19.61	2.3905	2.12378	2.81403
19.62	2.38874	2.1218	2.81251
19.63	2.38698	2.11982	2.811
19.64	2.38522	2.11784	2.80948
19.65	2.38346	2.11587	2.80797
19.66	2.3817	2.11389	2.80645
19.67	2.37994	2.11191	2.80494
19.68	2.37818	2.10993	2.80342
19.69	2.37642	2.10795	2.80191
19.7	2.37466	2.10597	2.80039
19.71	2.3729	2.104	2.79888
19.72	2.37114	2.10202	2.79736
19.73	2.36938	2.10004	2.79585
19.74	2.36762	2.09806	2.79433
19.75	2.36586	2.09608	2.79282
19.76	2.36409	2.0941	2.7913
19.77	2.36233	2.09213	2.78979
19.78	2.36057	2.09015	2.78827
19.79	2.35881	2.08817	2.78676
19.8	2.35705	2.08619	2.78524
19.81	2.35529	2.08421	2.78373
19.82	2.35353	2.08223	2.78221
19.83	2.35177	2.08026	2.78069
19.84	2.35001	2.07828	2.77918
19.85	2.34825	2.0763	2.77766
19.86	2.34649	2.07432	2.77615
19.87	2.34473	2.07234	2.77463
19.88	2.34297	2.07036	2.77312
19.89	2.34121	2.06839	2.7716
19.9	2.33945	2.06641	2.77009
19.91	2.33769	2.06443	2.76857
19.92	2.33593	2.06245	2.76706
19.93	2.33417	2.06047	2.76554
19.94	2.33241	2.0585	2.76403
19.95	2.33065	2.05652	2.76251
19.96	2.32889	2.05454	2.761
19.97	2.32713	2.05256	2.75948
19.98	2.32537	2.05058	2.75797
[truncated: 1,202 more rows]

## Sheet: Singapore9
time	solidline	ymin	ymax
0	4.51612	4.20776	4.74297
0.01	4.53055	4.2195	4.76081
0.02	4.54493	4.23122	4.77855
0.03	4.55927	4.24292	4.79527
0.04	4.57356	4.25459	4.80935
0.05	4.5878	4.26611	4.82335
0.06	4.602	4.2775	4.83727
0.07	4.61615	4.28887	4.85334
0.08	4.63024	4.30021	4.86903
0.09	4.64428	4.31153	4.8845
0.1	4.65827	4.32283	4.89988
0.11	4.6722	4.3341	4.91515
0.12	4.68608	4.34534	4.93031
0.13	4.69989	4.35656	4.94536
0.14	4.71365	4.36775	4.96029
0.15	4.72734	4.37891	4.97511
0.16	4.74096	4.39004	4.98981
0.17	4.75453	4.40114	5.00439
0.18	4.76802	4.41222	5.01884
0.19	4.78144	4.42326	5.03316
0.2	4.79479	4.43427	5.04734
0.21	4.80807	4.4459	5.06139
0.22	4.82127	4.45818	5.07544
0.23	4.8344	4.47042	5.09103
0.24	4.84745	4.48262	5.10911
0.25	4.86041	4.49478	5.12421
0.26	4.87329	4.5069	5.13794
0.27	4.88609	4.51898	5.15162
0.28	4.8988	4.53102	5.16513
0.29	4.91142	4.54301	5.17848
0.3	4.92395	4.55496	5.19165
0.31	4.93639	4.56686	5.20464
0.32	4.94873	4.57871	5.21745
0.33	4.96097	4.59052	5.23008
0.34	4.97312	4.60227	5.24253
0.35	4.98516	4.61398	5.25478
0.36	4.9971	4.62563	5.26685
0.37	5.00893	4.63723	5.27872
0.38	5.02066	4.64878	5.29039
0.39	5.03228	4.66027	5.30187
0.4	5.04378	4.67171	5.31322
0.41	5.05518	4.68308	5.3259
0.42	5.06645	4.6944	5.33836
0.43	5.07761	4.70566	5.3506
0.44	5.08865	4.71685	5.36261
0.45	5.09957	4.72798	5.3744
0.46	5.11037	4.73905	5.38596
0.47	5.12104	4.75061	5.39728
0.48	5.13159	4.7622	5.40838
0.49	5.142	4.77371	5.41924
0.5	5.15229	4.78516	5.42986
0.51	5.16244	4.79652	5.44024
0.52	5.17246	4.8078	5.45039
0.53	5.18235	4.819	5.4603
0.54	5.1921	4.83012	5.46998
0.55	5.20172	4.84116	5.47941
0.56	5.21119	4.85211	5.48861
0.57	5.22053	4.86297	5.49756
0.58	5.22972	4.87374	5.50628
0.59	5.23878	4.88443	5.51477
0.6	5.24769	4.89461	5.52301
0.61	5.25645	4.90388	5.53115
0.62	5.26507	4.91307	5.53985
0.63	5.27355	4.92218	5.54831
0.64	5.28188	4.93121	5.55652
0.65	5.29006	4.94016	5.5645
0.66	5.29809	4.94903	5.57224
0.67	5.30598	4.95781	5.57986
0.68	5.31372	4.96652	5.58726
0.69	5.32131	4.97513	5.59442
0.7	5.32876	4.98366	5.60136
0.71	5.33605	4.9921	5.60806
0.72	5.3432	5.00046	5.61462
0.73	5.3502	5.00873	5.62271
0.74	5.35705	5.0169	5.63054
0.75	5.36376	5.02499	5.63812
0.76	5.37032	5.03298	5.64545
0.77	5.37673	5.04089	5.65192
0.78	5.383	5.0487	5.65631
0.79	5.38912	5.05642	5.66079
0.8	5.3951	5.06404	5.66509
0.81	5.40094	5.07157	5.6692
0.82	5.40663	5.079	5.67309
0.83	5.41219	5.08634	5.67616
0.84	5.4176	5.09358	5.67908
0.85	5.42287	5.10072	5.68185
0.86	5.42801	5.10776	5.68505
0.87	5.43301	5.11471	5.68882
0.88	5.43788	5.12156	5.69241
0.89	5.44262	5.12831	5.69584
0.9	5.44722	5.13496	5.69912
0.91	5.45169	5.14151	5.70223
0.92	5.45603	5.14797	5.70519
0.93	5.46025	5.15432	5.70801
0.94	5.46434	5.16057	5.71068
0.95	5.46831	5.16672	5.71322
0.96	5.47216	5.17278	5.71562
0.97	5.47589	5.17873	5.71789
0.98	5.4795	5.18458	5.72003
0.99	5.483	5.19033	5.72206
1	5.48638	5.19599	5.72396
1.01	5.48965	5.20136	5.72575
1.02	5.4928	5.20607	5.72743
1.03	5.49585	5.21068	5.729
1.04	5.4988	5.21521	5.73048
1.05	5.50164	5.21964	5.73185
1.06	5.50438	5.22397	5.73312
1.07	5.50701	5.22806	5.73431
1.08	5.50955	5.23207	5.7354
1.09	5.512	5.236	5.73641
1.1	5.51435	5.23984	5.73733
1.11	5.5166	5.24299	5.73818
1.12	5.51877	5.24586	5.73895
1.13	5.52085	5.24868	5.73964
1.14	5.52284	5.25143	5.74026
1.15	5.52474	5.25411	5.74082
1.16	5.52657	5.25674	5.74131
1.17	5.52831	5.2593	5.74173
1.18	5.52998	5.2618	5.74209
1.19	5.53156	5.26424	5.7424
1.2	5.53308	5.26662	5.74265
1.21	5.53451	5.26894	5.74284
1.22	5.53588	5.27249	5.74298
1.23	5.53718	5.27603	5.74308
1.24	5.53841	5.27949	5.74312
1.25	5.53957	5.28287	5.74312
1.26	5.54067	5.28618	5.74307
1.27	5.5417	5.28941	5.74298
1.28	5.54267	5.29257	5.74285
1.29	5.54359	5.29565	5.74328
1.3	5.54444	5.29867	5.74376
1.31	5.54524	5.30161	5.74419
1.32	5.54598	5.30448	5.74456
1.33	5.54667	5.30727	5.74487
1.34	5.54731	5.31	5.74514
1.35	5.54789	5.31267	5.74536
1.36	5.54842	5.31526	5.74553
1.37	5.54891	5.31778	5.74565
1.38	5.54935	5.32024	5.74573
1.39	5.54974	5.32264	5.74577
1.4	5.55009	5.32472	5.74577
1.41	5.5504	5.32654	5.74573
1.42	5.55066	5.32793	5.74565
1.43	5.55089	5.32882	5.74553
1.44	5.55107	5.32948	5.74537
1.45	5.55121	5.3301	5.74518
1.46	5.55132	5.33069	5.74496
1.47	5.55139	5.33125	5.7447
1.48	5.55143	5.33177	5.74442
1.49	5.55143	5.33226	5.7441
1.5	5.5514	5.33271	5.74375
1.51	5.55133	5.33314	5.74338
1.52	5.55123	5.33353	5.74298
1.53	5.55111	5.3339	5.74255
1.54	5.55095	5.33423	5.74209
1.55	5.55076	5.33454	5.74162
1.56	5.55055	5.33481	5.74111
1.57	5.55031	5.33505	5.74059
1.58	5.55004	5.33527	5.74004
1.59	5.54975	5.33546	5.73947
1.6	5.54943	5.33562	5.73888
1.61	5.54908	5.33576	5.73827
1.62	5.54872	5.33587	5.73764
1.63	5.54833	5.33596	5.737
1.64	5.54792	5.33602	5.73633
1.65	5.54748	5.33606	5.73565
1.66	5.54703	5.33608	5.73495
1.67	5.54656	5.33607	5.73423
1.68	5.54606	5.33604	5.7335
1.69	5.54555	5.33599	5.73275
1.7	5.54502	5.33592	5.73199
1.71	5.54447	5.33583	5.73122
1.72	5.5439	5.33572	5.73043
1.73	5.54332	5.33559	5.72963
1.74	5.54272	5.33543	5.72881
1.75	5.5421	5.33526	5.72798
1.76	5.54147	5.33507	5.72714
1.77	5.54082	5.33487	5.72629
1.78	5.54016	5.33464	5.72543
1.79	5.53949	5.3344	5.72456
1.8	5.5388	5.33414	5.72368
1.81	5.53809	5.33386	5.72278
1.82	5.53738	5.33357	5.72188
1.83	5.53665	5.33326	5.72097
1.84	5.53591	5.33293	5.72005
1.85	5.53516	5.33259	5.71912
1.86	5.53439	5.33223	5.71818
1.87	5.53362	5.33186	5.71723
1.88	5.53283	5.33147	5.71628
1.89	5.53203	5.33107	5.71532
1.9	5.53123	5.33066	5.71435
1.91	5.53041	5.33023	5.71337
1.92	5.52958	5.32979	5.71239
1.93	5.52875	5.32934	5.7114
1.94	5.5279	5.32887	5.7104
1.95	5.52705	5.32839	5.7094
1.96	5.52619	5.3279	5.70839
1.97	5.52532	5.32739	5.70737
1.98	5.52444	5.32688	5.70635
1.99	5.52355	5.32635	5.70533
2	5.52266	5.32581	5.7043
2.01	5.52175	5.32526	5.70326
2.02	5.52084	5.3247	5.70222
2.03	5.51993	5.32413	5.70117
2.04	5.51901	5.32355	5.70012
2.05	5.51808	5.32296	5.69907
2.06	5.51714	5.32236	5.69801
2.07	5.5162	5.32174	5.69694
2.08	5.51525	5.32112	5.69588
2.09	5.5143	5.32049	5.69481
2.1	5.51334	5.31985	5.69373
2.11	5.51237	5.31921	5.69265
2.12	5.5114	5.31855	5.69157
2.13	5.51043	5.31788	5.69048
2.14	5.50944	5.31721	5.68939
2.15	5.50846	5.31653	5.6883
2.16	5.50747	5.31584	5.6872
2.17	5.50647	5.31514	5.68611
2.18	5.50547	5.31444	5.685
2.19	5.50447	5.31372	5.6839
2.2	5.50346	5.313	5.68279
2.21	5.50245	5.31227	5.68168
2.22	5.50143	5.31154	5.68057
2.23	5.50041	5.3108	5.67945
2.24	5.49938	5.31005	5.67834
2.25	5.49836	5.30929	5.67722
2.26	5.49732	5.30853	5.6761
2.27	5.49629	5.30775	5.67497
2.28	5.49525	5.30697	5.67384
2.29	5.49421	5.30619	5.67272
2.3	5.49316	5.3054	5.67159
2.31	5.49211	5.3046	5.67045
2.32	5.49106	5.30379	5.66932
2.33	5.49001	5.30298	5.66818
2.34	5.48895	5.30217	5.66704
2.35	5.48789	5.30135	5.6659
2.36	5.48682	5.30052	5.66476
2.37	5.48576	5.29969	5.66362
2.38	5.48469	5.29886	5.66247
2.39	5.48362	5.29802	5.66133
2.4	5.48254	5.29717	5.66018
2.41	5.48147	5.29632	5.65903
2.42	5.48039	5.29546	5.65788
2.43	5.47931	5.2946	5.65673
2.44	5.47823	5.29374	5.65558
2.45	5.47714	5.29287	5.65442
2.46	5.47605	5.29199	5.65327
2.47	5.47497	5.29112	5.65211
2.48	5.47387	5.29023	5.65095
2.49	5.47278	5.28935	5.64979
2.5	5.47169	5.28846	5.64863
2.51	5.47059	5.28756	5.64747
2.52	5.46949	5.28667	5.64631
2.53	5.46839	5.28576	5.64514
2.54	5.46729	5.28486	5.64398
2.55	5.46619	5.28395	5.64281
2.56	5.46508	5.28304	5.64165
2.57	5.46397	5.28212	5.64048
2.58	5.46287	5.2812	5.63931
2.59	5.46176	5.28028	5.63814
2.6	5.46064	5.27935	5.63697
2.61	5.45953	5.27842	5.6358
2.62	5.45842	5.27749	5.63463
2.63	5.4573	5.27656	5.63346
2.64	5.45619	5.27562	5.63229
2.65	5.45507	5.27468	5.63111
2.66	5.45395	5.27373	5.62994
2.67	5.45283	5.27278	5.62877
2.68	5.45171	5.27183	5.62759
2.69	5.45058	5.27088	5.62641
2.7	5.44946	5.26992	5.62524
2.71	5.44834	5.26897	5.62406
2.72	5.44721	5.26801	5.62288
2.73	5.44608	5.26704	5.6217
2.74	5.44495	5.26608	5.62052
2.75	5.44383	5.26511	5.61934
2.76	5.4427	5.26414	5.61816
2.77	5.44156	5.26316	5.61698
2.78	5.44043	5.26219	5.6158
2.79	5.4393	5.26121	5.61462
2.8	5.43817	5.26023	5.61344
2.81	5.43703	5.25925	5.61226
2.82	5.4359	5.25827	5.61107
2.83	5.43476	5.25728	5.60989
2.84	5.43362	5.25629	5.60871
2.85	5.43249	5.2553	5.60752
2.86	5.43135	5.25431	5.60634
2.87	5.43021	5.25332	5.60515
2.88	5.42907	5.25232	5.60397
2.89	5.42793	5.25132	5.60278
2.9	5.42679	5.25032	5.6016
2.91	5.42565	5.24932	5.60041
2.92	5.4245	5.24832	5.59922
2.93	5.42336	5.24731	5.59803
2.94	5.42222	5.24631	5.59685
2.95	5.42107	5.2453	5.59566
2.96	5.41993	5.24429	5.59447
2.97	5.41878	5.24328	5.59328
2.98	5.41764	5.24226	5.59209
2.99	5.41649	5.24125	5.59091
3	5.41534	5.24023	5.58972
3.01	5.4142	5.23922	5.58853
3.02	5.41305	5.2382	5.58734
3.03	5.4119	5.23718	5.58615
3.04	5.41075	5.23615	5.58496
3.05	5.4096	5.23513	5.58377
3.06	5.40845	5.23411	5.58258
3.07	5.4073	5.23308	5.58138
3.08	5.40615	5.23206	5.58019
3.09	5.405	5.23114	5.579
3.1	5.40385	5.23021	5.57781
3.11	5.40269	5.22928	5.57662
3.12	5.40154	5.22835	5.57543
3.13	5.40039	5.22742	5.57423
3.14	5.39923	5.22648	5.57304
3.15	5.39808	5.22554	5.57185
3.16	5.39693	5.2246	5.57066
3.17	5.39577	5.22365	5.56946
3.18	5.39462	5.22271	5.56827
3.19	5.39346	5.22176	5.56708
3.2	5.39231	5.2208	5.56588
3.21	5.39115	5.21985	5.56469
3.22	5.38999	5.21889	5.5635
3.23	5.38884	5.21793	5.5623
3.24	5.38768	5.21697	5.56111
3.25	5.38652	5.21601	5.55991
3.26	5.38537	5.21504	5.55872
3.27	5.38421	5.21408	5.55753
3.28	5.38305	5.21311	5.55633
3.29	5.38189	5.21213	5.55514
3.3	5.38074	5.21116	5.55394
3.31	5.37958	5.21018	5.55275
3.32	5.37842	5.20921	5.55155
3.33	5.37726	5.20823	5.55036
3.34	5.3761	5.20724	5.54915
3.35	5.37494	5.20626	5.54785
3.36	5.37378	5.20527	5.54656
3.37	5.37262	5.20429	5.54526
3.38	5.37146	5.2033	5.54396
3.39	5.3703	5.20231	5.54267
3.4	5.36914	5.20131	5.54137
3.41	5.36798	5.20032	5.54007
3.42	5.36682	5.19932	5.53877
3.43	5.36565	5.19833	5.53748
3.44	5.36449	5.19733	5.53618
3.45	5.36333	5.19633	5.53488
3.46	5.36217	5.19532	5.53358
3.47	5.36101	5.19432	5.53229
3.48	5.35984	5.19331	5.53099
3.49	5.35868	5.19231	5.52969
3.5	5.35752	5.1913	5.52839
3.51	5.35636	5.19029	5.52709
3.52	5.35519	5.18928	5.52579
3.53	5.35403	5.18826	5.5245
3.54	5.35287	5.18725	5.5232
3.55	5.3517	5.18623	5.5219
3.56	5.35054	5.18522	5.5206
3.57	5.34937	5.1842	5.5193
3.58	5.34821	5.18318	5.518
3.59	5.34705	5.18216	5.5167
3.6	5.34588	5.18114	5.5154
3.61	5.34472	5.18011	5.51411
3.62	5.34355	5.17909	5.51281
3.63	5.34239	5.17807	5.51151
3.64	5.34122	5.17704	5.51021
3.65	5.34006	5.17601	5.50891
3.66	5.33889	5.17498	5.50761
3.67	5.33773	5.17395	5.50631
3.68	5.33656	5.17292	5.50501
3.69	5.3354	5.17189	5.50371
3.7	5.33423	5.17085	5.50241
3.71	5.33307	5.16982	5.50111
3.72	5.3319	5.16878	5.49981
3.73	5.33074	5.16775	5.49851
3.74	5.32957	5.16671	5.49721
3.75	5.3284	5.16567	5.49591
3.76	5.32724	5.16463	5.49461
3.77	5.32607	5.16359	5.49331
3.78	5.32491	5.16255	5.49201
3.79	5.32374	5.16151	5.49071
3.8	5.32257	5.16047	5.48941
3.81	5.32141	5.15942	5.48811
3.82	5.32024	5.15838	5.48681
3.83	5.31907	5.15733	5.48551
3.84	5.31791	5.15628	5.48421
3.85	5.31674	5.15524	5.48291
3.86	5.31557	5.15419	5.48161
3.87	5.3144	5.15314	5.48031
3.88	5.31324	5.15209	5.47901
3.89	5.31207	5.15104	5.47771
3.9	5.3109	5.14999	5.47641
3.91	5.30973	5.14894	5.47511
3.92	5.30857	5.14788	5.47381
3.93	5.3074	5.14683	5.47251
3.94	5.30623	5.14577	5.47121
3.95	5.30506	5.14472	5.46991
3.96	5.3039	5.14366	5.46861
3.97	5.30273	5.14261	5.46731
3.98	5.30156	5.14155	5.46601
3.99	5.30039	5.14049	5.46471
4	5.29922	5.13943	5.4634
4.01	5.29806	5.13837	5.4621
4.02	5.29689	5.13731	5.4608
4.03	5.29572	5.13625	5.4595
4.04	5.29455	5.13519	5.4582
4.05	5.29338	5.13413	5.4569
4.06	5.29222	5.13307	5.4556
4.07	5.29105	5.132	5.4543
4.08	5.28988	5.13094	5.453
4.09	5.28871	5.12987	5.4517
4.1	5.28754	5.12881	5.45039
4.11	5.28637	5.12774	5.44909
4.12	5.2852	5.12668	5.44779
4.13	5.28403	5.12561	5.44649
4.14	5.28287	5.12454	5.44519
4.15	5.2817	5.12348	5.44389
4.16	5.28053	5.12241	5.44259
4.17	5.27936	5.12134	5.44129
4.18	5.27819	5.12027	5.43999
4.19	5.27702	5.1192	5.43868
4.2	5.27585	5.11813	5.43738
4.21	5.27468	5.11706	5.43608
4.22	5.27351	5.11599	5.43478
4.23	5.27234	5.11491	5.43348
4.24	5.27118	5.11384	5.43218
4.25	5.27001	5.11277	5.43088
4.26	5.26884	5.1117	5.42957
4.27	5.26767	5.11062	5.42827
4.28	5.2665	5.10955	5.42697
4.29	5.26533	5.10847	5.42567
4.3	5.26416	5.1074	5.42437
4.31	5.26299	5.10632	5.42307
4.32	5.26182	5.10525	5.42177
4.33	5.26065	5.10417	5.42046
4.34	5.25948	5.10309	5.41916
4.35	5.25831	5.10202	5.41786
4.36	5.25714	5.10094	5.41656
4.37	5.25597	5.09986	5.41526
4.38	5.2548	5.09878	5.41396
4.39	5.25363	5.0977	5.41266
4.4	5.25246	5.09662	5.41135
4.41	5.25129	5.09554	5.41005
4.42	5.25012	5.09446	5.40875
4.43	5.24895	5.09338	5.40745
4.44	5.24778	5.0923	5.40615
4.45	5.24661	5.09122	5.40485
4.46	5.24544	5.09014	5.40354
4.47	5.24427	5.08906	5.40224
4.48	5.2431	5.08798	5.40094
4.49	5.24193	5.08689	5.39964
4.5	5.24076	5.08581	5.39834
4.51	5.23959	5.08473	5.39703
4.52	5.23842	5.08365	5.39573
4.53	5.23725	5.08256	5.39443
4.54	5.23608	5.08148	5.39313
4.55	5.23491	5.08039	5.39183
4.56	5.23374	5.07931	5.39053
4.57	5.23257	5.07822	5.38922
4.58	5.2314	5.07714	5.38792
4.59	5.23023	5.07605	5.38662
4.6	5.22906	5.07497	5.38532
4.61	5.22789	5.07388	5.38402
4.62	5.22672	5.07279	5.38271
4.63	5.22555	5.07171	5.38141
4.64	5.22438	5.07062	5.38011
4.65	5.22321	5.06953	5.37881
4.66	5.22204	5.06845	5.37751
4.67	5.22087	5.06736	5.37621
4.68	5.2197	5.06627	5.3749
4.69	5.21853	5.06518	5.3736
4.7	5.21736	5.06409	5.3723
4.71	5.21618	5.06298	5.371
4.72	5.21501	5.06182	5.3697
4.73	5.21384	5.06065	5.36839
4.74	5.21267	5.05948	5.36709
4.75	5.2115	5.05832	5.36579
4.76	5.21033	5.05715	5.36449
4.77	5.20916	5.05598	5.36319
4.78	5.20799	5.05481	5.36188
4.79	5.20682	5.05365	5.36058
4.8	5.20565	5.05248	5.35928
4.81	5.20448	5.05131	5.35798
4.82	5.20331	5.05014	5.35668
4.83	5.20214	5.04897	5.35541
4.84	5.20097	5.0478	5.35416
4.85	5.19979	5.04663	5.3529
4.86	5.19862	5.04546	5.35165
4.87	5.19745	5.04429	5.3504
4.88	5.19628	5.04312	5.34915
4.89	5.19511	5.04195	5.34789
4.9	5.19394	5.04078	5.34664
4.91	5.19277	5.03961	5.34539
4.92	5.1916	5.03844	5.34414
4.93	5.19043	5.03727	5.34288
4.94	5.18926	5.0361	5.34163
4.95	5.18809	5.03493	5.34038
4.96	5.18692	5.03375	5.33913
4.97	5.18574	5.03258	5.33788
4.98	5.18457	5.03141	5.33662
4.99	5.1834	5.03024	5.33537
5	5.18223	5.02906	5.33412
5.01	5.18106	5.02789	5.33287
5.02	5.17989	5.02672	5.33161
5.03	5.17872	5.02554	5.33036
5.04	5.17755	5.02437	5.32911
5.05	5.17638	5.0232	5.32786
5.06	5.17521	5.02202	5.3266
5.07	5.17403	5.02085	5.32535
5.08	5.17286	5.01967	5.3241
5.09	5.17169	5.0185	5.32285
5.1	5.17052	5.01732	5.32159
5.11	5.16935	5.01615	5.32034
5.12	5.16818	5.01497	5.31909
5.13	5.16701	5.0138	5.31784
5.14	5.16584	5.01262	5.31658
5.15	5.16467	5.01145	5.31533
5.16	5.16349	5.01027	5.31408
5.17	5.16232	5.00909	5.31283
5.18	5.16115	5.00792	5.31157
5.19	5.15998	5.00674	5.31032
5.2	5.15881	5.00556	5.30907
5.21	5.15764	5.00439	5.30782
5.22	5.15647	5.00321	5.30656
5.23	5.1553	5.00203	5.30539
5.24	5.15412	5.00085	5.30431
5.25	5.15295	4.99968	5.30323
5.26	5.15178	4.9985	5.30215
5.27	5.15061	4.99732	5.30107
5.28	5.14944	4.99614	5.29999
5.29	5.14827	4.99496	5.2989
5.3	5.1471	4.99379	5.29782
5.31	5.14593	4.99261	5.29674
5.32	5.14475	4.99143	5.29566
5.33	5.14358	4.99025	5.29458
5.34	5.14241	4.98907	5.2935
5.35	5.14124	4.98789	5.29242
5.36	5.14007	4.98671	5.29133
5.37	5.1389	4.98553	5.29025
5.38	5.13773	4.98435	5.28917
5.39	5.13656	4.98317	5.28809
5.4	5.13538	4.98199	5.28701
5.41	5.13421	4.98081	5.28593
5.42	5.13304	4.97963	5.28485
5.43	5.13187	4.97845	5.28376
5.44	5.1307	4.97727	5.28268
5.45	5.12953	4.97609	5.2816
5.46	5.12836	4.97491	5.28052
5.47	5.12718	4.97373	5.27944
5.48	5.12601	4.97255	5.27836
5.49	5.12484	4.97137	5.27728
5.5	5.12367	4.97019	5.2762
5.51	5.1225	4.96901	5.27511
5.52	5.12133	4.96782	5.27403
5.53	5.12016	4.96664	5.27295
5.54	5.11898	4.96546	5.27187
5.55	5.11781	4.96428	5.27079
5.56	5.11664	4.9631	5.26974
5.57	5.11547	4.96191	5.26868
5.58	5.1143	4.96073	5.26763
5.59	5.11313	4.95955	5.26657
5.6	5.11196	4.95837	5.26552
5.61	5.11078	4.95718	5.26446
5.62	5.10961	4.956	5.26341
5.63	5.10844	4.95482	5.26235
5.64	5.10727	4.95364	5.2613
5.65	5.1061	4.95245	5.26024
5.66	5.10493	4.95127	5.25919
5.67	5.10376	4.95009	5.25813
5.68	5.10258	4.9489	5.25707
5.69	5.10141	4.94772	5.25602
5.7	5.10024	4.94654	5.25496
5.71	5.09907	4.94535	5.25391
5.72	5.0979	4.94417	5.25285
5.73	5.09673	4.94299	5.2518
5.74	5.09556	4.9418	5.25074
5.75	5.09438	4.94062	5.24969
5.76	5.09321	4.93943	5.24863
5.77	5.09204	4.93825	5.24758
5.78	5.09087	4.93707	5.24652
5.79	5.0897	4.93588	5.24547
5.8	5.08853	4.9347	5.24441
5.81	5.08735	4.93351	5.24336
5.82	5.08618	4.93233	5.2423
5.83	5.08501	4.93114	5.24125
5.84	5.08384	4.92996	5.24019
5.85	5.08267	4.92877	5.23914
5.86	5.0815	4.92759	5.23808
5.87	5.08033	4.9264	5.23702
5.88	5.07915	4.92522	5.23597
5.89	5.07798	4.92403	5.23491
5.9	5.07681	4.92285	5.23386
5.91	5.07564	4.92166	5.2328
5.92	5.07447	4.92048	5.23175
5.93	5.0733	4.91929	5.23069
5.94	5.07212	4.91811	5.22964
5.95	5.07095	4.91692	5.22858
5.96	5.06978	4.91573	5.22753
5.97	5.06861	4.91455	5.22647
5.98	5.06744	4.91336	5.22542
5.99	5.06627	4.91218	5.22436
6	5.06509	4.91099	5.22331
6.01	5.06392	4.9098	5.22225
6.02	5.06275	4.90862	5.2212
6.03	5.06158	4.90743	5.22014
6.04	5.06041	4.90624	5.21908
6.05	5.05924	4.90506	5.21803
6.06	5.05806	4.90387	5.21697
6.07	5.05689	4.90269	5.21592
6.08	5.05572	4.9015	5.21486
6.09	5.05455	4.90031	5.21381
6.1	5.05338	4.89912	5.21275
6.11	5.05221	4.89794	5.2117
6.12	5.05103	4.89675	5.21064
6.13	5.04986	4.89556	5.20959
6.14	5.04869	4.89438	5.20853
6.15	5.04752	4.89319	5.20748
6.16	5.04635	4.892	5.20642
6.17	5.04518	4.89081	5.20537
6.18	5.04401	4.88963	5.20431
6.19	5.04283	4.88844	5.20326
6.2	5.04166	4.88725	5.2022
6.21	5.04049	4.88607	5.20115
6.22	5.03932	4.88488	5.20009
6.23	5.03815	4.88369	5.19903
6.24	5.03698	4.8825	5.19798
6.25	5.0358	4.88131	5.19692
6.26	5.03463	4.88013	5.19587
6.27	5.03346	4.87894	5.19483
6.28	5.03229	4.87775	5.19386
6.29	5.03112	4.87656	5.19288
6.3	5.02994	4.87537	5.1919
6.31	5.02877	4.87419	5.19092
6.32	5.0276	4.873	5.18994
6.33	5.02643	4.87181	5.18896
6.34	5.02526	4.87062	5.18798
6.35	5.02409	4.86943	5.18701
6.36	5.02291	4.86824	5.18603
6.37	5.02174	4.86706	5.18505
6.38	5.02057	4.86587	5.18407
6.39	5.0194	4.86468	5.18309
6.4	5.01823	4.86349	5.18211
6.41	5.01706	4.8623	5.18114
6.42	5.01588	4.86111	5.18016
6.43	5.01471	4.85992	5.17918
6.44	5.01354	4.85874	5.1782
6.45	5.01237	4.85755	5.17722
6.46	5.0112	4.85636	5.17624
6.47	5.01003	4.85517	5.17527
6.48	5.00885	4.85398	5.17429
6.49	5.00768	4.85279	5.17331
6.5	5.00651	4.8516	5.17233
6.51	5.00534	4.85041	5.17135
6.52	5.00417	4.84922	5.17037
6.53	5.003	4.84803	5.16939
6.54	5.00182	4.84684	5.16842
6.55	5.00065	4.84565	5.16744
6.56	4.99948	4.84447	5.16646
6.57	4.99831	4.84328	5.16548
6.58	4.99714	4.84209	5.1645
6.59	4.99597	4.8409	5.16352
6.6	4.99479	4.83971	5.16255
6.61	4.99362	4.83852	5.16157
6.62	4.99245	4.83733	5.16059
6.63	4.99128	4.83614	5.15961
6.64	4.99011	4.83495	5.15863
6.65	4.98893	4.83376	5.15765
6.66	4.98776	4.83257	5.15667
6.67	4.98659	4.83138	5.1557
6.68	4.98542	4.83019	5.15472
6.69	4.98425	4.829	5.15374
6.7	4.98308	4.82781	5.15276
6.71	4.9819	4.82662	5.15178
6.72	4.98073	4.82543	5.1508
6.73	4.97956	4.82424	5.14983
6.74	4.97839	4.82305	5.14885
6.75	4.97722	4.82186	5.14787
6.76	4.97605	4.82067	5.14689
6.77	4.97487	4.81948	5.14591
6.78	4.9737	4.81829	5.14493
6.79	4.97253	4.8171	5.14395
6.8	4.97136	4.81591	5.14298
6.81	4.97019	4.81472	5.142
6.82	4.96902	4.81353	5.14102
6.83	4.96784	4.81234	5.14004
6.84	4.96667	4.81114	5.13906
6.85	4.9655	4.80995	5.13798
6.86	4.96433	4.80876	5.13683
6.87	4.96316	4.80757	5.13568
6.88	4.96198	4.80638	5.13453
6.89	4.96081	4.80519	5.13337
6.9	4.95964	4.804	5.13222
6.91	4.95847	4.80281	5.13107
6.92	4.9573	4.80162	5.12992
6.93	4.95613	4.80043	5.12877
6.94	4.95495	4.79924	5.12762
6.95	4.95378	4.79805	5.12647
6.96	4.95261	4.79686	5.12532
6.97	4.95144	4.79566	5.12416
6.98	4.95027	4.79447	5.12301
6.99	4.94909	4.79328	5.12186
7	4.94792	4.79209	5.12071
7.01	4.94675	4.79088	5.11956
7.02	4.94558	4.78966	5.11841
7.03	4.94441	4.78843	5.11726
7.04	4.94324	4.78721	5.1161
7.05	4.94206	4.78598	5.11495
7.06	4.94089	4.78475	5.1138
7.07	4.93972	4.78353	5.11265
7.08	4.93855	4.7823	5.1115
7.09	4.93738	4.78108	5.11035
7.1	4.93621	4.77985	5.1092
7.11	4.93503	4.77863	5.10805
7.12	4.93386	4.7774	5.10689
7.13	4.93269	4.77617	5.10574
7.14	4.93152	4.77495	5.10459
7.15	4.93035	4.77372	5.10344
7.16	4.92917	4.7725	5.10229
7.17	4.928	4.77127	5.10114
7.18	4.92683	4.77004	5.09999
7.19	4.92566	4.76882	5.09883
7.2	4.92449	4.76759	5.09768
7.21	4.92332	4.76637	5.09653
7.22	4.92214	4.76514	5.09538
7.23	4.92097	4.76391	5.09423
7.24	4.9198	4.76269	5.09308
7.25	4.91863	4.76146	5.09193
7.26	4.91746	4.76023	5.09077
7.27	4.91628	4.75901	5.08962
7.28	4.91511	4.75778	5.08847
7.29	4.91394	4.75656	5.08732
7.3	4.91277	4.75533	5.08617
7.31	4.9116	4.7541	5.08502
7.32	4.91043	4.75288	5.08387
7.33	4.90925	4.75165	5.08272
7.34	4.90808	4.75042	5.08156
7.35	4.90691	4.7492	5.08041
7.36	4.90574	4.74797	5.07926
7.37	4.90457	4.74675	5.07811
7.38	4.90339	4.74552	5.07696
7.39	4.90222	4.74429	5.07581
7.4	4.90105	4.74307	5.07466
7.41	4.89988	4.74184	5.0735
7.42	4.89871	4.74061	5.07235
7.43	4.89754	4.73939	5.0712
7.44	4.89636	4.73816	5.07005
7.45	4.89519	4.73693	5.0689
7.46	4.89402	4.73571	5.06775
7.47	4.89285	4.73448	5.0666
7.48	4.89168	4.73325	5.06545
7.49	4.8905	4.73203	5.06429
7.5	4.88933	4.7308	5.06314
7.51	4.88816	4.72958	5.06199
7.52	4.88699	4.72835	5.06084
7.53	4.88582	4.72712	5.05969
7.54	4.88465	4.7259	5.05854
7.55	4.88347	4.72467	5.05739
7.56	4.8823	4.72344	5.05623
7.57	4.88113	4.72222	5.05508
7.58	4.87996	4.72099	5.05393
7.59	4.87879	4.71976	5.05278
7.6	4.87761	4.71854	5.05163
7.61	4.87644	4.71731	5.05048
7.62	4.87527	4.71608	5.04933
7.63	4.8741	4.71485	5.04817
7.64	4.87293	4.71363	5.04702
7.65	4.87176	4.7124	5.04587
7.66	4.87058	4.71117	5.04472
7.67	4.86941	4.70995	5.04357
7.68	4.86824	4.70872	5.04242
7.69	4.86707	4.70749	5.04127
7.7	4.8659	4.70627	5.04012
7.71	4.86472	4.70504	5.03896
7.72	4.86355	4.70381	5.03781
7.73	4.86238	4.70259	5.03666
7.74	4.86121	4.70136	5.03551
7.75	4.86004	4.70013	5.03436
7.76	4.85887	4.69891	5.03321
7.77	4.85769	4.69768	5.03206
7.78	4.85652	4.69645	5.0309
7.79	4.85535	4.69522	5.02975
7.8	4.85418	4.694	5.0286
7.81	4.85301	4.69277	5.02745
7.82	4.85183	4.69154	5.0263
7.83	4.85066	4.69032	5.02515
7.84	4.84949	4.68909	5.024
7.85	4.84832	4.68786	5.02285
7.86	4.84715	4.68664	5.02169
7.87	4.84598	4.68541	5.02054
7.88	4.8448	4.68418	5.01939
7.89	4.84363	4.68295	5.01824
7.9	4.84246	4.68173	5.01709
7.91	4.84129	4.6805	5.01594
7.92	4.84012	4.67927	5.01479
7.93	4.83894	4.67805	5.01363
7.94	4.83777	4.67682	5.01248
7.95	4.8366	4.67559	5.01133
7.96	4.83543	4.67436	5.0102
7.97	4.83426	4.67314	5.00909
7.98	4.83308	4.67191	5.00798
7.99	4.83191	4.67068	5.00688
8	4.83074	4.66946	5.00577
8.01	4.82957	4.66823	5.00467
8.02	4.8284	4.667	5.00356
8.03	4.82723	4.66577	5.00246
8.04	4.82605	4.66455	5.00135
8.05	4.82488	4.66332	5.00024
8.06	4.82371	4.66209	4.99914
8.07	4.82254	4.66086	4.99803
8.08	4.82137	4.65964	4.99693
8.09	4.82019	4.65841	4.99582
8.1	4.81902	4.65718	4.99471
8.11	4.81785	4.65595	4.99361
8.12	4.81668	4.65473	4.9925
8.13	4.81551	4.6535	4.9914
8.14	4.81434	4.65227	4.99029
8.15	4.81316	4.65105	4.98919
8.16	4.81199	4.64982	4.98808
8.17	4.81082	4.64859	4.98697
8.18	4.80965	4.64736	4.98587
8.19	4.80848	4.64614	4.98476
8.2	4.8073	4.64491	4.98366
8.21	4.80613	4.64368	4.98255
8.22	4.80496	4.64245	4.98144
8.23	4.80379	4.64123	4.98034
8.24	4.80262	4.64	4.97923
8.25	4.80144	4.63877	4.97813
8.26	4.80027	4.63754	4.97702
8.27	4.7991	4.63632	4.97592
8.28	4.79793	4.63509	4.97481
8.29	4.79676	4.63386	4.9737
8.3	4.79559	4.63263	4.9726
8.31	4.79441	4.63141	4.97149
8.32	4.79324	4.63018	4.97039
8.33	4.79207	4.62895	4.96928
8.34	4.7909	4.62772	4.96817
8.35	4.78973	4.6265	4.96707
8.36	4.78855	4.62527	4.96596
8.37	4.78738	4.62404	4.96486
8.38	4.78621	4.62281	4.96375
8.39	4.78504	4.62158	4.96265
8.4	4.78387	4.62036	4.96154
8.41	4.78269	4.61913	4.96043
8.42	4.78152	4.6179	4.95933
8.43	4.78035	4.61667	4.95822
8.44	4.77918	4.61545	4.95712
8.45	4.77801	4.61422	4.95601
8.46	4.77684	4.61299	4.9549
8.47	4.77566	4.61176	4.9538
8.48	4.77449	4.61054	4.95269
8.49	4.77332	4.60931	4.95159
8.5	4.77215	4.60812	4.95048
8.51	4.77098	4.60693	4.94938
8.52	4.7698	4.60575	4.94827
8.53	4.76863	4.60456	4.94716
8.54	4.76746	4.60338	4.94606
8.55	4.76629	4.60219	4.94495
8.56	4.76512	4.60101	4.94385
8.57	4.76395	4.59983	4.94274
8.58	4.76277	4.59864	4.94163
8.59	4.7616	4.59746	4.94053
8.6	4.76043	4.59627	4.93942
8.61	4.75926	4.59509	4.93832
8.62	4.75809	4.5939	4.93721
8.63	4.75691	4.59272	4.93611
8.64	4.75574	4.59153	4.935
8.65	4.75457	4.59035	4.93389
8.66	4.7534	4.58917	4.93279
8.67	4.75223	4.58798	4.93168
8.68	4.75105	4.5868	4.93058
8.69	4.74988	4.58561	4.92947
8.7	4.74871	4.58443	4.92836
8.71	4.74754	4.58324	4.92726
8.72	4.74637	4.58206	4.92615
8.73	4.7452	4.58088	4.92505
8.74	4.74402	4.57969	4.92394
8.75	4.74285	4.57851	4.92284
8.76	4.74168	4.57732	4.92173
8.77	4.74051	4.57614	4.92062
8.78	4.73934	4.57495	4.91952
8.79	4.73816	4.57377	4.91841
8.8	4.73699	4.57258	4.91731
8.81	4.73582	4.5714	4.9162
8.82	4.73465	4.57022	4.91509
8.83	4.73348	4.56903	4.91399
8.84	4.7323	4.56785	4.91288
8.85	4.73113	4.56666	4.91178
8.86	4.72996	4.56548	4.91067
8.87	4.72879	4.56429	4.90957
8.88	4.72762	4.56311	4.90846
8.89	4.72645	4.56192	4.90735
8.9	4.72527	4.56074	4.90625
8.91	4.7241	4.55956	4.90514
8.92	4.72293	4.55837	4.90404
8.93	4.72176	4.55719	4.90293
8.94	4.72059	4.556	4.90182
8.95	4.71941	4.55482	4.90072
8.96	4.71824	4.55363	4.89961
8.97	4.71707	4.55245	4.89851
8.98	4.7159	4.55126	4.8974
8.99	4.71473	4.55008	4.8963
9	4.71355	4.54889	4.89519
9.01	4.71238	4.54771	4.89408
9.02	4.71121	4.54653	4.89298
9.03	4.71004	4.54534	4.89187
9.04	4.70887	4.54416	4.89077
9.05	4.7077	4.54297	4.88966
9.06	4.70652	4.54179	4.88855
9.07	4.70535	4.5406	4.88745
9.08	4.70418	4.53942	4.88634
9.09	4.70301	4.53823	4.88524
9.1	4.70184	4.53705	4.88413
9.11	4.70066	4.53587	4.88303
9.12	4.69949	4.53468	4.88192
9.13	4.69832	4.5335	4.88081
9.14	4.69715	4.53231	4.87971
9.15	4.69598	4.53113	4.8786
9.16	4.6948	4.52994	4.8775
9.17	4.69363	4.52876	4.87639
9.18	4.69246	4.52757	4.87528
9.19	4.69129	4.52639	4.87418
9.2	4.69012	4.5252	4.87307
9.21	4.68895	4.52402	4.87197
9.22	4.68777	4.52284	4.87086
9.23	4.6866	4.52165	4.86976
9.24	4.68543	4.52047	4.86865
9.25	4.68426	4.51928	4.86754
9.26	4.68309	4.5181	4.86644
9.27	4.68191	4.51691	4.86533
9.28	4.68074	4.51573	4.86423
9.29	4.67957	4.51454	4.86312
9.3	4.6784	4.51336	4.86201
9.31	4.67723	4.51217	4.86091
9.32	4.67605	4.51099	4.8598
9.33	4.67488	4.50981	4.8587
9.34	4.67371	4.50862	4.85759
9.35	4.67254	4.50744	4.85649
9.36	4.67137	4.50625	4.85538
9.37	4.67019	4.50507	4.85427
9.38	4.66902	4.50388	4.85317
9.39	4.66785	4.5027	4.85206
9.4	4.66668	4.50151	4.85096
9.41	4.66551	4.50033	4.84985
9.42	4.66434	4.49914	4.84874
9.43	4.66316	4.49796	4.84764
9.44	4.66199	4.49678	4.84653
9.45	4.66082	4.49559	4.84543
9.46	4.65965	4.49441	4.84432
9.47	4.65848	4.49322	4.84322
9.48	4.6573	4.49204	4.84211
9.49	4.65613	4.49085	4.841
9.5	4.65496	4.48967	4.8399
9.51	4.65379	4.48848	4.83879
9.52	4.65262	4.4873	4.83769
9.53	4.65144	4.48611	4.83658
9.54	4.65027	4.48493	4.83547
9.55	4.6491	4.48375	4.83437
9.56	4.64793	4.48256	4.83326
9.57	4.64676	4.48138	4.83216
9.58	4.64559	4.48019	4.83105
9.59	4.64441	4.47901	4.82995
9.6	4.64324	4.47782	4.82884
9.61	4.64207	4.47664	4.82773
9.62	4.6409	4.47545	4.82663
9.63	4.63973	4.47427	4.82552
9.64	4.63855	4.47308	4.82442
9.65	4.63738	4.4719	4.82331
9.66	4.63621	4.47072	4.8222
9.67	4.63504	4.46953	4.8211
9.68	4.63387	4.46835	4.81999
9.69	4.63269	4.46716	4.81889
9.7	4.63152	4.46598	4.81778
9.71	4.63035	4.46479	4.81668
9.72	4.62918	4.46361	4.81557
9.73	4.62801	4.46242	4.81446
9.74	4.62684	4.46124	4.81336
9.75	4.62566	4.46005	4.81225
9.76	4.62449	4.45887	4.81115
9.77	4.62332	4.45768	4.81004
9.78	4.62215	4.4565	4.80893
9.79	4.62098	4.45532	4.80783
9.8	4.6198	4.45413	4.80672
9.81	4.61863	4.45295	4.80562
9.82	4.61746	4.45176	4.80451
9.83	4.61629	4.45058	4.80341
9.84	4.61512	4.44939	4.8023
9.85	4.61394	4.44821	4.80119
9.86	4.61277	4.44702	4.80009
9.87	4.6116	4.44584	4.79898
9.88	4.61043	4.44465	4.79788
9.89	4.60926	4.44347	4.79677
9.9	4.60808	4.44228	4.79566
9.91	4.60691	4.4411	4.79456
9.92	4.60574	4.43992	4.79345
9.93	4.60457	4.43873	4.79235
9.94	4.6034	4.43755	4.79124
9.95	4.60223	4.43636	4.79014
9.96	4.60105	4.43518	4.78903
9.97	4.59988	4.43399	4.78792
9.98	4.59871	4.43281	4.78682
9.99	4.59754	4.43162	4.78571
10	4.59637	4.43044	4.78461
10.01	4.59519	4.42925	4.7835
10.02	4.59402	4.42807	4.78239
10.03	4.59285	4.42688	4.78129
10.04	4.59168	4.4257	4.78018
10.05	4.59051	4.42451	4.77908
10.06	4.58933	4.42333	4.77797
10.07	4.58816	4.42215	4.77687
10.08	4.58699	4.42096	4.77576
10.09	4.58582	4.41978	4.77465
10.1	4.58465	4.41859	4.77355
10.11	4.58348	4.41741	4.77244
10.12	4.5823	4.41622	4.77134
10.13	4.58113	4.41504	4.77023
10.14	4.57996	4.41385	4.76912
10.15	4.57879	4.41267	4.76802
10.16	4.57762	4.41148	4.76691
10.17	4.57644	4.4103	4.76581
10.18	4.57527	4.40911	4.7647
10.19	4.5741	4.40793	4.7636
10.2	4.57293	4.40674	4.76249
10.21	4.57176	4.40556	4.76138
10.22	4.57058	4.40438	4.76028
10.23	4.56941	4.40319	4.75917
10.24	4.56824	4.40201	4.75807
10.25	4.56707	4.40082	4.75696
10.26	4.5659	4.39964	4.75585
10.27	4.56472	4.39845	4.75475
10.28	4.56355	4.39727	4.75364
10.29	4.56238	4.39608	4.75254
10.3	4.56121	4.3949	4.75143
10.31	4.56004	4.39371	4.75033
10.32	4.55887	4.39253	4.74922
10.33	4.55769	4.39134	4.74811
10.34	4.55652	4.39016	4.74701
10.35	4.55535	4.38897	4.7459
10.36	4.55418	4.38779	4.7448
10.37	4.55301	4.38661	4.74369
10.38	4.55183	4.38542	4.74258
10.39	4.55066	4.38424	4.74148
10.4	4.54949	4.38305	4.74037
10.41	4.54832	4.38187	4.73927
10.42	4.54715	4.38068	4.73816
10.43	4.54597	4.3795	4.73706
10.44	4.5448	4.37831	4.73595
10.45	4.54363	4.37713	4.73484
10.46	4.54246	4.37594	4.73374
10.47	4.54129	4.37476	4.73263
10.48	4.54012	4.37357	4.73153
10.49	4.53894	4.37239	4.73042
10.5	4.53777	4.3712	4.72931
10.51	4.5366	4.37002	4.72821
10.52	4.53543	4.36884	4.7271
10.53	4.53426	4.36765	4.726
10.54	4.53308	4.36647	4.72489
10.55	4.53191	4.36528	4.72379
10.56	4.53074	4.3641	4.72268
10.57	4.52957	4.36291	4.72157
10.58	4.5284	4.36173	4.72047
10.59	4.52722	4.36054	4.71936
10.6	4.52605	4.35936	4.71826
10.61	4.52488	4.35817	4.71715
10.62	4.52371	4.35699	4.71604
10.63	4.52254	4.3558	4.71494
10.64	4.52136	4.35462	4.71383
10.65	4.52019	4.35343	4.71273
10.66	4.51902	4.35225	4.71162
10.67	4.51785	4.35106	4.71052
10.68	4.51668	4.34988	4.70941
10.69	4.51551	4.3487	4.7083
10.7	4.51433	4.34751	4.7072
10.71	4.51316	4.34633	4.70609
10.72	4.51199	4.34514	4.70499
10.73	4.51082	4.34396	4.70388
10.74	4.50965	4.34277	4.70277
10.75	4.50847	4.34159	4.70167
10.76	4.5073	4.3404	4.70056
10.77	4.50613	4.33922	4.69946
10.78	4.50496	4.33803	4.69835
10.79	4.50379	4.33685	4.69725
10.8	4.50261	4.33566	4.69614
10.81	4.50144	4.33448	4.69503
10.82	4.50027	4.33329	4.69393
10.83	4.4991	4.33211	4.69282
10.84	4.49793	4.33092	4.69172
10.85	4.49676	4.32974	4.69061
10.86	4.49558	4.32856	4.6895
10.87	4.49441	4.32737	4.6884
10.88	4.49324	4.32619	4.68729
10.89	4.49207	4.325	4.68619
10.9	4.4909	4.32382	4.68508
10.91	4.48972	4.32263	4.68398
10.92	4.48855	4.32145	4.68287
10.93	4.48738	4.32026	4.68176
10.94	4.48621	4.31908	4.68066
10.95	4.48504	4.31789	4.67955
10.96	4.48386	4.31671	4.67845
10.97	4.48269	4.31552	4.67734
10.98	4.48152	4.31434	4.67623
10.99	4.48035	4.31315	4.67513
11	4.47918	4.31197	4.67402
11.01	4.478	4.31078	4.67292
11.02	4.47683	4.3096	4.67181
11.03	4.47566	4.30841	4.67071
11.04	4.47449	4.30723	4.6696
11.05	4.47332	4.30605	4.66849
11.06	4.47215	4.30486	4.66739
11.07	4.47097	4.30368	4.66628
11.08	4.4698	4.30249	4.66518
11.09	4.46863	4.30131	4.66407
11.1	4.46746	4.30012	4.66296
11.11	4.46629	4.29894	4.66186
11.12	4.46511	4.29775	4.66075
11.13	4.46394	4.29657	4.65965
11.14	4.46277	4.29538	4.65854
11.15	4.4616	4.2942	4.65744
11.16	4.46043	4.29301	4.65633
11.17	4.45925	4.29183	4.65522
11.18	4.45808	4.29064	4.65412
11.19	4.45691	4.28946	4.65301
11.2	4.45574	4.28827	4.65191
11.21	4.45457	4.28709	4.6508
11.22	4.45339	4.2859	4.64969
11.23	4.45222	4.28472	4.64859
11.24	4.45105	4.28354	4.64748
11.25	4.44988	4.28235	4.64638
11.26	4.44871	4.28117	4.64527
11.27	4.44754	4.27998	4.64417
11.28	4.44636	4.2788	4.64306
11.29	4.44519	4.27761	4.64195
11.3	4.44402	4.27643	4.64085
11.31	4.44285	4.27524	4.63975
11.32	4.44168	4.27406	4.63867
11.33	4.4405	4.27287	4.63759
11.34	4.43933	4.27169	4.63651
11.35	4.43816	4.2705	4.63543
11.36	4.43699	4.26932	4.63435
11.37	4.43582	4.26813	4.63326
11.38	4.43464	4.26695	4.63218
11.39	4.43347	4.26576	4.6311
11.4	4.4323	4.26458	4.63002
11.41	4.43113	4.26339	4.62894
11.42	4.42996	4.26221	4.62786
11.43	4.42878	4.26102	4.62678
11.44	4.42761	4.25984	4.6257
11.45	4.42644	4.25866	4.62462
11.46	4.42527	4.25747	4.62354
11.47	4.4241	4.25629	4.62246
11.48	4.42293	4.2551	4.62138
11.49	4.42175	4.25392	4.6203
11.5	4.42058	4.25273	4.61922
11.51	4.41941	4.25155	4.61814
11.52	4.41824	4.25036	4.61706
11.53	4.41707	4.24917	4.61598
11.54	4.41589	4.24794	4.6149
11.55	4.41472	4.2467	4.61382
11.56	4.41355	4.24546	4.61274
11.57	4.41238	4.24422	4.61166
11.58	4.41121	4.24298	4.61057
11.59	4.41003	4.24174	4.60949
11.6	4.40886	4.2405	4.60841
11.61	4.40769	4.23927	4.60733
11.62	4.40652	4.23803	4.60625
11.63	4.40535	4.23679	4.60517
11.64	4.40417	4.23555	4.60409
11.65	4.403	4.23431	4.60301
11.66	4.40183	4.23307	4.60193
11.67	4.40066	4.23183	4.60085
11.68	4.39949	4.23059	4.59977
11.69	4.39832	4.22936	4.59869
11.7	4.39714	4.22812	4.59761
11.71	4.39597	4.22688	4.59653
11.72	4.3948	4.22564	4.59545
11.73	4.39363	4.2244	4.59437
11.74	4.39246	4.22316	4.59329
11.75	4.39128	4.22192	4.59221
11.76	4.39011	4.22069	4.59113
11.77	4.38894	4.21945	4.59005
11.78	4.38777	4.21821	4.58897
11.79	4.3866	4.21697	4.58788
11.8	4.38542	4.21573	4.5868
11.81	4.38425	4.21449	4.58572
11.82	4.38308	4.21325	4.58464
11.83	4.38191	4.21201	4.58356
11.84	4.38074	4.21078	4.58248
11.85	4.37957	4.20954	4.5814
11.86	4.37839	4.2083	4.58032
11.87	4.37722	4.20706	4.57924
11.88	4.37605	4.20582	4.57816
11.89	4.37488	4.20458	4.57708
11.9	4.37371	4.20334	4.576
11.91	4.37253	4.20211	4.57492
11.92	4.37136	4.20087	4.57384
11.93	4.37019	4.19963	4.57276
11.94	4.36902	4.19839	4.57168
11.95	4.36785	4.19715	4.5706
11.96	4.36667	4.19591	4.56952
11.97	4.3655	4.19467	4.56844
11.98	4.36433	4.19343	4.56736
11.99	4.36316	4.1922	4.56628
12	4.36199	4.19096	4.56519
12.01	4.36081	4.18972	4.56411
12.02	4.35964	4.18848	4.56303
12.03	4.35847	4.18724	4.56195
12.04	4.3573	4.186	4.56087
12.05	4.35613	4.18476	4.55979
12.06	4.35496	4.18353	4.55871
12.07	4.35378	4.18229	4.55763
12.08	4.35261	4.18105	4.55655
12.09	4.35144	4.17981	4.55547
12.1	4.35027	4.17857	4.55439
12.11	4.3491	4.17733	4.55331
12.12	4.34792	4.17609	4.55223
12.13	4.34675	4.17485	4.55115
12.14	4.34558	4.17362	4.55007
12.15	4.34441	4.17238	4.54899
12.16	4.34324	4.17114	4.54791
12.17	4.34206	4.1699	4.54683
12.18	4.34089	4.16866	4.54575
12.19	4.33972	4.16742	4.54467
12.2	4.33855	4.16618	4.54359
12.21	4.33738	4.16494	4.5425
12.22	4.3362	4.16371	4.54142
12.23	4.33503	4.16247	4.54034
12.24	4.33386	4.16123	4.53926
12.25	4.33269	4.15999	4.53818
12.26	4.33152	4.15875	4.5371
12.27	4.33035	4.15751	4.53602
12.28	4.32917	4.15627	4.53494
12.29	4.328	4.15504	4.53386
12.3	4.32683	4.1538	4.53278
12.31	4.32566	4.15256	4.5317
12.32	4.32449	4.15132	4.53062
12.33	4.32331	4.15008	4.52954
12.34	4.32214	4.14884	4.52846
12.35	4.32097	4.1476	4.52738
12.36	4.3198	4.14636	4.5263
12.37	4.31863	4.14513	4.52522
12.38	4.31745	4.14389	4.52414
12.39	4.31628	4.14265	4.52306
12.4	4.31511	4.14141	4.52198
12.41	4.31394	4.14017	4.5209
12.42	4.31277	4.13893	4.51982
12.43	4.31159	4.13769	4.51873
12.44	4.31042	4.13645	4.51765
12.45	4.30925	4.13522	4.51657
12.46	4.30808	4.13398	4.51549
12.47	4.30691	4.13274	4.51441
12.48	4.30574	4.1315	4.51333
12.49	4.30456	4.13026	4.51225
12.5	4.30339	4.12902	4.51117
12.51	4.30222	4.12778	4.51009
12.52	4.30105	4.12655	4.50901
12.53	4.29988	4.12531	4.50793
12.54	4.2987	4.12407	4.50685
12.55	4.29753	4.12283	4.50577
12.56	4.29636	4.12159	4.50469
12.57	4.29519	4.12035	4.50361
12.58	4.29402	4.11911	4.50253
12.59	4.29284	4.11787	4.50145
12.6	4.29167	4.11664	4.50037
12.61	4.2905	4.1154	4.49929
12.62	4.28933	4.11416	4.49821
12.63	4.28816	4.11292	4.49713
12.64	4.28698	4.11168	4.49604
12.65	4.28581	4.11044	4.49496
12.66	4.28464	4.1092	4.49388
12.67	4.28347	4.10796	4.4928
12.68	4.2823	4.10673	4.49172
12.69	4.28113	4.10549	4.49064
12.7	4.27995	4.10425	4.48956
12.71	4.27878	4.10301	4.48848
12.72	4.27761	4.10177	4.4874
12.73	4.27644	4.10053	4.48632
12.74	4.27527	4.09929	4.48524
12.75	4.27409	4.09805	4.48416
12.76	4.27292	4.09682	4.48308
12.77	4.27175	4.09558	4.482
12.78	4.27058	4.09434	4.48092
12.79	4.26941	4.0931	4.47984
12.8	4.26823	4.09186	4.47876
12.81	4.26706	4.09062	4.47768
12.82	4.26589	4.08938	4.4766
12.83	4.26472	4.08814	4.47552
12.84	4.26355	4.0869	4.47444
12.85	4.26237	4.08565	4.47335
12.86	4.2612	4.0844	4.47227
12.87	4.26003	4.08315	4.47119
12.88	4.25886	4.0819	4.47011
12.89	4.25769	4.08065	4.46903
12.9	4.25652	4.0794	4.46795
12.91	4.25534	4.07816	4.46687
12.92	4.25417	4.07691	4.46579
12.93	4.253	4.07566	4.46471
12.94	4.25183	4.07441	4.46363
12.95	4.25066	4.07316	4.46255
12.96	4.24948	4.07191	4.46147
12.97	4.24831	4.07066	4.46039
12.98	4.24714	4.06942	4.45931
12.99	4.24597	4.06817	4.45823
13	4.2448	4.06692	4.45715
13.01	4.24362	4.06567	4.45607
13.02	4.24245	4.06442	4.45499
13.03	4.24128	4.06317	4.45391
13.04	4.24011	4.06193	4.45283
13.05	4.23894	4.06068	4.45175
13.06	4.23776	4.05943	4.45066
13.07	4.23659	4.05818	4.44958
13.08	4.23542	4.05693	4.4485
13.09	4.23425	4.05568	4.44742
13.1	4.23308	4.05443	4.44634
13.11	4.23191	4.05319	4.44526
13.12	4.23073	4.05194	4.44418
13.13	4.22956	4.05069	4.4431
13.14	4.22839	4.04944	4.44202
13.15	4.22722	4.04819	4.44094
13.16	4.22605	4.04694	4.43986
13.17	4.22487	4.04569	4.43878
13.18	4.2237	4.04445	4.4377
13.19	4.22253	4.0432	4.43662
13.2	4.22136	4.04195	4.43554
13.21	4.22019	4.0407	4.43446
13.22	4.21901	4.03945	4.43338
13.23	4.21784	4.0382	4.4323
13.24	4.21667	4.03695	4.43122
13.25	4.2155	4.03571	4.43014
13.26	4.21433	4.03446	4.42906
13.27	4.21315	4.03321	4.42797
13.28	4.21198	4.03196	4.42689
13.29	4.21081	4.03071	4.42581
13.3	4.20964	4.02946	4.42473
13.31	4.20847	4.02822	4.42365
13.32	4.2073	4.02697	4.42257
13.33	4.20612	4.02572	4.42149
13.34	4.20495	4.02447	4.42041
13.35	4.20378	4.02322	4.41933
13.36	4.20261	4.02197	4.41825
13.37	4.20144	4.02072	4.41717
13.38	4.20026	4.01948	4.41609
13.39	4.19909	4.01823	4.41501
13.4	4.19792	4.01698	4.41393
13.41	4.19675	4.01573	4.41285
13.42	4.19558	4.01448	4.41177
13.43	4.1944	4.01323	4.41069
13.44	4.19323	4.01198	4.40961
13.45	4.19206	4.01074	4.40853
13.46	4.19089	4.00949	4.40745
13.47	4.18972	4.00824	4.40637
13.48	4.18854	4.00699	4.40528
13.49	4.18737	4.00574	4.4042
13.5	4.1862	4.00449	4.40312
13.51	4.18503	4.00324	4.40204
13.52	4.18386	4.002	4.40096
13.53	4.18268	4.00075	4.39988
13.54	4.18151	3.9995	4.3988
13.55	4.18034	3.99825	4.39772
13.56	4.17917	3.997	4.39664
13.57	4.178	3.99575	4.39556
13.58	4.17683	3.99451	4.39448
13.59	4.17565	3.99326	4.3934
13.6	4.17448	3.99201	4.39232
13.61	4.17331	3.99076	4.39124
13.62	4.17214	3.98951	4.39016
13.63	4.17097	3.98826	4.38908
13.64	4.16979	3.98701	4.388
13.65	4.16862	3.98577	4.38692
13.66	4.16745	3.98452	4.38584
13.67	4.16628	3.98327	4.38476
13.68	4.16511	3.98202	4.38368
13.69	4.16393	3.98077	4.3826
13.7	4.16276	3.97952	4.38151
13.71	4.16159	3.97827	4.38043
13.72	4.16042	3.97703	4.37935
13.73	4.15925	3.97578	4.37827
13.74	4.15807	3.97453	4.37719
13.75	4.1569	3.97328	4.37611
13.76	4.15573	3.97203	4.37503
13.77	4.15456	3.97078	4.37395
13.78	4.15339	3.96953	4.37287
13.79	4.15222	3.96829	4.37179
13.8	4.15104	3.96704	4.37071
13.81	4.14987	3.96579	4.36963
13.82	4.1487	3.96454	4.36855
13.83	4.14753	3.96329	4.36747
13.84	4.14636	3.96204	4.36639
13.85	4.14518	3.96079	4.36531
13.86	4.14401	3.95955	4.36423
13.87	4.14284	3.9583	4.36315
13.88	4.14167	3.95705	4.36207
13.89	4.1405	3.9558	4.36099
13.9	4.13932	3.95455	4.35991
13.91	4.13815	3.9533	4.35882
13.92	4.13698	3.95206	4.35774
13.93	4.13581	3.95081	4.35666
13.94	4.13464	3.94956	4.35558
13.95	4.13346	3.94831	4.3545
13.96	4.13229	3.94706	4.35342
13.97	4.13112	3.94581	4.35234
13.98	4.12995	3.94456	4.35126
13.99	4.12878	3.94332	4.35018
14	4.12761	3.94207	4.3491
14.01	4.12643	3.94082	4.34802
14.02	4.12526	3.93957	4.34694
14.03	4.12409	3.93832	4.34586
14.04	4.12292	3.93707	4.34478
14.05	4.12175	3.93582	4.3437
14.06	4.12057	3.93458	4.34262
14.07	4.1194	3.93333	4.34154
14.08	4.11823	3.93208	4.34046
14.09	4.11706	3.93083	4.33938
14.1	4.11589	3.92958	4.3383
14.11	4.11471	3.92833	4.33722
14.12	4.11354	3.92708	4.33613
14.13	4.11237	3.92584	4.33505
14.14	4.1112	3.92459	4.33397
14.15	4.11003	3.92334	4.33289
14.16	4.10885	3.92209	4.33181
14.17	4.10768	3.92084	4.33073
14.18	4.10651	3.91959	4.32965
14.19	4.10534	3.91834	4.32857
14.2	4.10417	3.9171	4.32749
14.21	4.103	3.91585	4.32641
14.22	4.10182	3.9146	4.32533
14.23	4.10065	3.91335	4.32425
14.24	4.09948	3.9121	4.32317
14.25	4.09831	3.91085	4.32209
14.26	4.09714	3.9096	4.32101
14.27	4.09596	3.90836	4.31993
14.28	4.09479	3.90711	4.31885
14.29	4.09362	3.90586	4.31777
14.3	4.09245	3.90461	4.31669
14.31	4.09128	3.90336	4.31561
14.32	4.0901	3.90211	4.31453
14.33	4.08893	3.90087	4.31344
14.34	4.08776	3.89962	4.31236
14.35	4.08659	3.89837	4.31128
14.36	4.08542	3.89712	4.3102
14.37	4.08424	3.89587	4.30912
14.38	4.08307	3.89462	4.30804
14.39	4.0819	3.89337	4.30696
14.4	4.08073	3.89213	4.30588
14.41	4.07956	3.89088	4.3048
14.42	4.07839	3.88963	4.30372
14.43	4.07721	3.88838	4.30264
14.44	4.07604	3.88713	4.30156
14.45	4.07487	3.88588	4.30048
14.46	4.0737	3.88463	4.2994
14.47	4.07253	3.88339	4.29832
14.48	4.07135	3.88214	4.29724
14.49	4.07018	3.88089	4.29616
14.5	4.06901	3.87964	4.29508
14.51	4.06784	3.87839	4.294
14.52	4.06667	3.87714	4.29292
14.53	4.06549	3.87589	4.29184
14.54	4.06432	3.87465	4.29075
14.55	4.06315	3.8734	4.28967
14.56	4.06198	3.87215	4.28859
14.57	4.06081	3.8709	4.28751
14.58	4.05963	3.86965	4.28643
14.59	4.05846	3.8684	4.28535
14.6	4.05729	3.86715	4.28427
14.61	4.05612	3.86591	4.28319
14.62	4.05495	3.86466	4.28211
14.63	4.05378	3.86338	4.28103
14.64	4.0526	3.86209	4.27995
14.65	4.05143	3.86081	4.27887
14.66	4.05026	3.85952	4.27779
14.67	4.04909	3.85823	4.27671
14.68	4.04792	3.85694	4.27563
14.69	4.04674	3.85566	4.27455
14.7	4.04557	3.85437	4.27347
14.71	4.0444	3.85308	4.27239
14.72	4.04323	3.85179	4.27131
14.73	4.04206	3.8505	4.27023
14.74	4.04088	3.84922	4.26915
14.75	4.03971	3.84793	4.26807
14.76	4.03854	3.84664	4.267
14.77	4.03737	3.84535	4.26592
14.78	4.0362	3.84407	4.26485
14.79	4.03502	3.84278	4.26377
14.8	4.03385	3.84149	4.2627
14.81	4.03268	3.8402	4.26162
14.82	4.03151	3.83892	4.26055
14.83	4.03034	3.83763	4.25947
14.84	4.02917	3.83634	4.2584
14.85	4.02799	3.83505	4.25732
14.86	4.02682	3.83377	4.25625
14.87	4.02565	3.83248	4.25517
14.88	4.02448	3.83119	4.2541
14.89	4.02331	3.8299	4.25303
14.9	4.02213	3.82862	4.25195
14.91	4.02096	3.82733	4.25088
14.92	4.01979	3.82604	4.2498
14.93	4.01862	3.82475	4.24873
14.94	4.01745	3.82347	4.24765
14.95	4.01627	3.82218	4.24658
14.96	4.0151	3.82089	4.2455
14.97	4.01393	3.8196	4.24443
14.98	4.01276	3.81832	4.24335
14.99	4.01159	3.81703	4.24228
15	4.01041	3.81574	4.2412
15.01	4.00924	3.81445	4.24013
15.02	4.00807	3.81317	4.23906
15.03	4.0069	3.81188	4.23798
15.04	4.00573	3.81059	4.23691
15.05	4.00455	3.8093	4.23583
15.06	4.00338	3.80802	4.23476
15.07	4.00221	3.80673	4.23368
15.08	4.00104	3.80544	4.23261
15.09	3.99987	3.80415	4.23153
15.1	3.9987	3.80287	4.23046
15.11	3.99752	3.80158	4.22938
15.12	3.99635	3.80029	4.22831
15.13	3.99518	3.799	4.22724
15.14	3.99401	3.79771	4.22616
15.15	3.99284	3.79643	4.22509
15.16	3.99166	3.79514	4.22401
15.17	3.99049	3.79385	4.22294
15.18	3.98932	3.79256	4.22186
15.19	3.98815	3.79128	4.22079
15.2	3.98698	3.78999	4.21971
15.21	3.9858	3.7887	4.21864
15.22	3.98463	3.78741	4.21756
15.23	3.98346	3.78613	4.21649
15.24	3.98229	3.78484	4.21541
15.25	3.98112	3.78355	4.21434
15.26	3.97994	3.78226	4.21327
15.27	3.97877	3.78098	4.21219
15.28	3.9776	3.77969	4.21112
15.29	3.97643	3.7784	4.21004
15.3	3.97526	3.77711	4.20897
15.31	3.97409	3.77583	4.20789
15.32	3.97291	3.77454	4.20682
15.33	3.97174	3.77325	4.20574
15.34	3.97057	3.77196	4.20467
15.35	3.9694	3.77068	4.20359
15.36	3.96823	3.76939	4.20252
15.37	3.96705	3.7681	4.20144
15.38	3.96588	3.76681	4.20037
15.39	3.96471	3.76553	4.1993
15.4	3.96354	3.76424	4.19822
15.41	3.96237	3.76295	4.19715
15.42	3.96119	3.76166	4.19607
15.43	3.96002	3.76038	4.195
15.44	3.95885	3.75909	4.19392
15.45	3.95768	3.7578	4.19285
15.46	3.95651	3.75651	4.19177
15.47	3.95533	3.75523	4.1907
15.48	3.95416	3.75394	4.18962
15.49	3.95299	3.75265	4.18855
15.5	3.95182	3.75136	4.18748
15.51	3.95065	3.75007	4.1864
15.52	3.94948	3.74879	4.18533
15.53	3.9483	3.7475	4.18425
15.54	3.94713	3.74621	4.18318
15.55	3.94596	3.74492	4.1821
15.56	3.94479	3.74364	4.18103
15.57	3.94362	3.74235	4.17995
15.58	3.94244	3.74106	4.17888
15.59	3.94127	3.73977	4.1778
15.6	3.9401	3.73849	4.17673
15.61	3.93893	3.7372	4.17565
15.62	3.93776	3.73591	4.17458
15.63	3.93658	3.73462	4.17351
15.64	3.93541	3.73334	4.17243
15.65	3.93424	3.73205	4.17136
15.66	3.93307	3.73076	4.17028
15.67	3.9319	3.72947	4.16921
15.68	3.93072	3.72819	4.16813
15.69	3.92955	3.7269	4.16706
15.7	3.92838	3.72561	4.16598
15.71	3.92721	3.72432	4.16491
15.72	3.92604	3.72304	4.16383
15.73	3.92487	3.72175	4.16276
15.74	3.92369	3.72046	4.16168
15.75	3.92252	3.71917	4.16061
15.76	3.92135	3.71789	4.15954
15.77	3.92018	3.7166	4.15846
15.78	3.91901	3.71531	4.15739
15.79	3.91783	3.71402	4.15631
15.8	3.91666	3.71274	4.15524
15.81	3.91549	3.71145	4.15416
15.82	3.91432	3.71016	4.15309
15.83	3.91315	3.70887	4.15201
15.84	3.91197	3.70759	4.15094
15.85	3.9108	3.7063	4.14986
15.86	3.90963	3.70501	4.14879
15.87	3.90846	3.70372	4.14772
15.88	3.90729	3.70244	4.14664
15.89	3.90611	3.70115	4.14557
15.9	3.90494	3.69986	4.14449
15.91	3.90377	3.69857	4.14342
15.92	3.9026	3.69728	4.14234
15.93	3.90143	3.696	4.14127
15.94	3.90026	3.69471	4.14019
15.95	3.89908	3.69342	4.13912
15.96	3.89791	3.69213	4.13804
15.97	3.89674	3.69085	4.13697
15.98	3.89557	3.68956	4.13589
15.99	3.8944	3.68827	4.13482
16	3.89322	3.68698	4.13375
16.01	3.89205	3.6857	4.13267
16.02	3.89088	3.68441	4.1316
16.03	3.88971	3.68312	4.13052
16.04	3.88854	3.68183	4.12945
16.05	3.88736	3.68055	4.12837
16.06	3.88619	3.67926	4.1273
16.07	3.88502	3.67797	4.12622
16.08	3.88385	3.67668	4.12515
16.09	3.88268	3.6754	4.12407
16.1	3.8815	3.67415	4.123
16.11	3.88033	3.67292	4.12192
16.12	3.87916	3.67169	4.12085
16.13	3.87799	3.67046	4.11978
16.14	3.87682	3.66923	4.1187
16.15	3.87564	3.668	4.11763
16.16	3.87447	3.66677	4.11655
16.17	3.8733	3.66554	4.11548
16.18	3.87213	3.66431	4.1144
16.19	3.87096	3.66308	4.11333
16.2	3.86979	3.66186	4.11225
16.21	3.86861	3.66063	4.11118
16.22	3.86744	3.6594	4.1101
16.23	3.86627	3.65817	4.10903
16.24	3.8651	3.65694	4.10796
16.25	3.86393	3.65571	4.10688
16.26	3.86275	3.65448	4.10581
16.27	3.86158	3.65325	4.10473
16.28	3.86041	3.65202	4.10366
16.29	3.85924	3.65079	4.10258
16.3	3.85807	3.64956	4.10151
16.31	3.85689	3.64833	4.10043
16.32	3.85572	3.6471	4.09936
16.33	3.85455	3.64588	4.09828
16.34	3.85338	3.64465	4.09721
16.35	3.85221	3.64342	4.09613
16.36	3.85103	3.64219	4.09506
16.37	3.84986	3.64096	4.09399
16.38	3.84869	3.63973	4.09291
16.39	3.84752	3.6385	4.09184
16.4	3.84635	3.63727	4.09076
16.41	3.84518	3.63604	4.08969
16.42	3.844	3.63481	4.08861
16.43	3.84283	3.63358	4.08754
16.44	3.84166	3.63235	4.08646
16.45	3.84049	3.63112	4.08539
16.46	3.83932	3.62989	4.08431
16.47	3.83814	3.62867	4.08324
16.48	3.83697	3.62744	4.08217
16.49	3.8358	3.62621	4.08109
16.5	3.83463	3.62498	4.08002
16.51	3.83346	3.62375	4.07894
16.52	3.83228	3.62252	4.07787
16.53	3.83111	3.62129	4.07679
16.54	3.82994	3.62006	4.07572
16.55	3.82877	3.61883	4.07464
16.56	3.8276	3.6176	4.07357
16.57	3.82642	3.61637	4.07249
16.58	3.82525	3.61514	4.07142
16.59	3.82408	3.61391	4.07034
16.6	3.82291	3.61268	4.06927
16.61	3.82174	3.61146	4.0682
16.62	3.82057	3.61023	4.06712
16.63	3.81939	3.609	4.06605
16.64	3.81822	3.60777	4.06497
16.65	3.81705	3.60654	4.0639
16.66	3.81588	3.60531	4.06282
16.67	3.81471	3.60408	4.06175
16.68	3.81353	3.60285	4.06067
16.69	3.81236	3.60162	4.0596
16.7	3.81119	3.60039	4.05852
16.71	3.81002	3.59916	4.05745
16.72	3.80885	3.59793	4.05637
16.73	3.80767	3.5967	4.0553
16.74	3.8065	3.59548	4.05423
16.75	3.80533	3.59425	4.05315
16.76	3.80416	3.59302	4.05208
16.77	3.80299	3.59179	4.051
16.78	3.80181	3.59056	4.04993
16.79	3.80064	3.58933	4.04885
16.8	3.79947	3.5881	4.04778
16.81	3.7983	3.58687	4.0467
16.82	3.79713	3.58564	4.04563
16.83	3.79596	3.58441	4.04455
16.84	3.79478	3.58318	4.04348
16.85	3.79361	3.58195	4.04241
16.86	3.79244	3.58072	4.04133
16.87	3.79127	3.57949	4.04026
16.88	3.7901	3.57827	4.03918
16.89	3.78892	3.57704	4.03811
16.9	3.78775	3.57581	4.03703
16.91	3.78658	3.57458	4.03596
16.92	3.78541	3.57335	4.03488
16.93	3.78424	3.57212	4.03381
16.94	3.78306	3.57089	4.03273
16.95	3.78189	3.56966	4.03166
16.96	3.78072	3.56843	4.03058
16.97	3.77955	3.5672	4.02951
16.98	3.77838	3.56597	4.02844
16.99	3.7772	3.56474	4.02736
17	3.77603	3.56351	4.02629
17.01	3.77486	3.56228	4.02521
17.02	3.77369	3.56106	4.02414
17.03	3.77252	3.55983	4.02306
17.04	3.77134	3.5586	4.02199
17.05	3.77017	3.55737	4.02091
17.06	3.769	3.55614	4.01984
17.07	3.76783	3.55491	4.01876
17.08	3.76666	3.55368	4.01769
17.09	3.76549	3.55245	4.01669
17.1	3.76431	3.55122	4.01569
17.11	3.76314	3.54999	4.01468
17.12	3.76197	3.54876	4.01368
17.13	3.7608	3.54753	4.01268
17.14	3.75963	3.5463	4.01168
17.15	3.75845	3.54507	4.01068
17.16	3.75728	3.54385	4.00967
17.17	3.75611	3.54262	4.00867
17.18	3.75494	3.54139	4.00767
17.19	3.75377	3.54016	4.00667
17.2	3.75259	3.53893	4.00566
17.21	3.75142	3.5377	4.00466
17.22	3.75025	3.53647	4.00366
17.23	3.74908	3.53524	4.00266
17.24	3.74791	3.53401	4.00166
17.25	3.74673	3.53278	4.00065
17.26	3.74556	3.53155	3.99965
17.27	3.74439	3.53032	3.99865
17.28	3.74322	3.52909	3.99765
17.29	3.74205	3.52786	3.99664
17.3	3.74088	3.52664	3.99564
17.31	3.7397	3.52541	3.99464
17.32	3.73853	3.52418	3.99364
17.33	3.73736	3.52295	3.99264
17.34	3.73619	3.52172	3.99163
17.35	3.73502	3.52049	3.99063
17.36	3.73384	3.51926	3.98963
17.37	3.73267	3.51803	3.98863
17.38	3.7315	3.5168	3.98763
17.39	3.73033	3.51557	3.98662
17.4	3.72916	3.51434	3.98562
17.41	3.72798	3.51311	3.98462
17.42	3.72681	3.51188	3.98362
17.43	3.72564	3.51065	3.98261
17.44	3.72447	3.50943	3.98161
17.45	3.7233	3.5082	3.98061
17.46	3.72212	3.50697	3.97961
17.47	3.72095	3.50574	3.97861
17.48	3.71978	3.50451	3.9776
17.49	3.71861	3.50328	3.9766
17.5	3.71744	3.50205	3.9756
17.51	3.71627	3.50082	3.9746
17.52	3.71509	3.49959	3.97359
17.53	3.71392	3.49836	3.97259
17.54	3.71275	3.49713	3.97159
17.55	3.71158	3.4959	3.97059
17.56	3.71041	3.49467	3.96959
17.57	3.70923	3.49344	3.96858
17.58	3.70806	3.49221	3.96758
17.59	3.70689	3.49099	3.96658
17.6	3.70572	3.48976	3.96558
17.61	3.70455	3.48853	3.96457
17.62	3.70337	3.4873	3.96357
17.63	3.7022	3.48607	3.96257
17.64	3.70103	3.48484	3.96157
17.65	3.69986	3.48361	3.96057
17.66	3.69869	3.48238	3.95956
17.67	3.69751	3.48115	3.95856
17.68	3.69634	3.47992	3.95756
17.69	3.69517	3.47869	3.95656
17.7	3.694	3.47746	3.95555
17.71	3.69283	3.47623	3.95455
17.72	3.69165	3.475	3.95355
17.73	3.69048	3.47378	3.95255
17.74	3.68931	3.47255	3.95155
17.75	3.68814	3.47132	3.95054
17.76	3.68697	3.47009	3.94954
17.77	3.6858	3.46886	3.94854
17.78	3.68462	3.46763	3.94754
17.79	3.68345	3.4664	3.94654
17.8	3.68228	3.46517	3.94553
17.81	3.68111	3.46394	3.94453
17.82	3.67994	3.46271	3.94353
17.83	3.67876	3.46148	3.94253
17.84	3.67759	3.46025	3.94152
17.85	3.67642	3.45902	3.94052
17.86	3.67525	3.45779	3.93952
17.87	3.67408	3.45657	3.93852
17.88	3.6729	3.45534	3.93752
17.89	3.67173	3.45411	3.93651
17.9	3.67056	3.45288	3.93551
17.91	3.66939	3.45165	3.93451
17.92	3.66822	3.45042	3.93351
17.93	3.66704	3.44919	3.9325
17.94	3.66587	3.44796	3.9315
17.95	3.6647	3.44673	3.9305
17.96	3.66353	3.4455	3.9295
17.97	3.66236	3.44427	3.9285
17.98	3.66119	3.44304	3.92749
17.99	3.66001	3.44181	3.92649
18	3.65884	3.44058	3.92549
18.01	3.65767	3.43936	3.92449
18.02	3.6565	3.43813	3.92348
18.03	3.65533	3.4369	3.92248
18.04	3.65415	3.43567	3.92148
18.05	3.65298	3.43444	3.92048
18.06	3.65181	3.43321	3.91948
18.07	3.65064	3.43198	3.91847
18.08	3.64947	3.43075	3.91747
18.09	3.64829	3.42952	3.91647
18.1	3.64712	3.42829	3.91547
18.11	3.64595	3.42706	3.91446
18.12	3.64478	3.42583	3.91346
18.13	3.64361	3.4246	3.91246
18.14	3.64243	3.42337	3.91146
18.15	3.64126	3.42214	3.91046
18.16	3.64009	3.42092	3.90945
18.17	3.63892	3.41969	3.90845
18.18	3.63775	3.41846	3.90745
18.19	3.63658	3.41723	3.90645
18.2	3.6354	3.416	3.90545
18.21	3.63423	3.41477	3.90444
18.22	3.63306	3.41354	3.90344
18.23	3.63189	3.41231	3.90244
18.24	3.63072	3.41108	3.90144
18.25	3.62954	3.40985	3.90046
18.26	3.62837	3.40862	3.89949
18.27	3.6272	3.40739	3.89851
18.28	3.62603	3.40616	3.89753
18.29	3.62486	3.40493	3.89656
18.3	3.62368	3.40371	3.89558
18.31	3.62251	3.40248	3.8946
18.32	3.62134	3.40125	3.89363
18.33	3.62017	3.40002	3.89265
18.34	3.619	3.39879	3.89167
18.35	3.61782	3.39756	3.89069
18.36	3.61665	3.39633	3.88972
18.37	3.61548	3.3951	3.88874
18.38	3.61431	3.39387	3.88776
18.39	3.61314	3.39264	3.88679
18.4	3.61196	3.39141	3.88581
18.41	3.61079	3.39018	3.88483
18.42	3.60962	3.38895	3.88385
18.43	3.60845	3.38772	3.88288
18.44	3.60728	3.38649	3.8819
18.45	3.60611	3.38527	3.88092
18.46	3.60493	3.38404	3.87995
18.47	3.60376	3.38281	3.87897
18.48	3.60259	3.38158	3.87799
18.49	3.60142	3.38035	3.87701
18.5	3.60025	3.37912	3.87604
18.51	3.59907	3.37789	3.87506
18.52	3.5979	3.37666	3.87408
18.53	3.59673	3.37543	3.87311
18.54	3.59556	3.3742	3.87213
18.55	3.59439	3.37297	3.87115
18.56	3.59321	3.37174	3.87018
18.57	3.59204	3.37051	3.8692
18.58	3.59087	3.36928	3.86822
18.59	3.5897	3.36806	3.86724
18.6	3.58853	3.36683	3.86627
18.61	3.58735	3.3656	3.86529
18.62	3.58618	3.36437	3.86431
18.63	3.58501	3.36314	3.86334
18.64	3.58384	3.36191	3.86236
18.65	3.58267	3.36068	3.86138
18.66	3.5815	3.35945	3.8604
18.67	3.58032	3.35822	3.85943
18.68	3.57915	3.35699	3.85845
18.69	3.57798	3.35576	3.85747
18.7	3.57681	3.35453	3.8565
18.71	3.57564	3.3533	3.85552
18.72	3.57446	3.35207	3.85454
18.73	3.57329	3.35084	3.85357
18.74	3.57212	3.34962	3.85259
18.75	3.57095	3.34839	3.85161
18.76	3.56978	3.34716	3.85063
18.77	3.5686	3.34593	3.84966
18.78	3.56743	3.3447	3.84868
18.79	3.56626	3.34347	3.8477
18.8	3.56509	3.34224	3.84673
18.81	3.56392	3.34101	3.84575
18.82	3.56274	3.33978	3.84477
18.83	3.56157	3.33855	3.84379
18.84	3.5604	3.33732	3.84282
18.85	3.55923	3.33609	3.84184
18.86	3.55806	3.33486	3.84086
18.87	3.55689	3.33363	3.83989
18.88	3.55571	3.3324	3.83891
18.89	3.55454	3.33118	3.83793
18.9	3.55337	3.32995	3.83695
18.91	3.5522	3.32872	3.83598
18.92	3.55103	3.32749	3.835
18.93	3.54985	3.32626	3.83402
18.94	3.54868	3.32503	3.83305
18.95	3.54751	3.3238	3.83207
18.96	3.54634	3.32257	3.83109
18.97	3.54517	3.32134	3.83012
18.98	3.54399	3.32011	3.82914
18.99	3.54282	3.31888	3.82816
19	3.54165	3.31765	3.82718
19.01	3.54048	3.31642	3.82621
19.02	3.53931	3.31519	3.82523
19.03	3.53813	3.31397	3.82425
19.04	3.53696	3.31274	3.82328
19.05	3.53579	3.31151	3.8223
19.06	3.53462	3.31028	3.82132
19.07	3.53345	3.30905	3.82034
19.08	3.53228	3.30782	3.81937
19.09	3.5311	3.30659	3.81839
19.1	3.52993	3.30536	3.81741
19.11	3.52876	3.30413	3.81644
19.12	3.52759	3.3029	3.81546
19.13	3.52642	3.30167	3.81448
19.14	3.52524	3.30044	3.8135
19.15	3.52407	3.29921	3.81253
19.16	3.5229	3.29798	3.81155
19.17	3.52173	3.29675	3.81057
19.18	3.52056	3.29553	3.8096
19.19	3.51938	3.2943	3.80862
19.2	3.51821	3.29307	3.80764
19.21	3.51704	3.29184	3.80667
19.22	3.51587	3.29061	3.80569
19.23	3.5147	3.28938	3.80471
19.24	3.51352	3.28815	3.80373
19.25	3.51235	3.28692	3.80276
19.26	3.51118	3.28569	3.80178
19.27	3.51001	3.28446	3.8008
19.28	3.50884	3.28323	3.79983
19.29	3.50766	3.282	3.79885
19.3	3.50649	3.28077	3.79787
19.31	3.50532	3.27954	3.79689
19.32	3.50415	3.27831	3.79592
19.33	3.50298	3.27709	3.79494
19.34	3.50181	3.27586	3.79396
19.35	3.50063	3.27464	3.79299
19.36	3.49946	3.27341	3.79201
19.37	3.49829	3.27219	3.79103
19.38	3.49712	3.27097	3.79006
19.39	3.49595	3.26974	3.78908
19.4	3.49477	3.26852	3.7881
19.41	3.4936	3.2673	3.78712
19.42	3.49243	3.26607	3.78615
19.43	3.49126	3.26485	3.78517
19.44	3.49009	3.26363	3.78419
19.45	3.48891	3.2624	3.78322
19.46	3.48774	3.26118	3.78224
19.47	3.48657	3.25996	3.78126
19.48	3.4854	3.25873	3.78028
19.49	3.48423	3.25751	3.77931
19.5	3.48305	3.25628	3.77833
19.51	3.48188	3.25506	3.77735
19.52	3.48071	3.25384	3.77638
19.53	3.47954	3.25261	3.7754
19.54	3.47837	3.25139	3.77442
19.55	3.4772	3.25017	3.77344
19.56	3.47602	3.24894	3.77247
19.57	3.47485	3.24772	3.77149
19.58	3.47368	3.2465	3.77051
19.59	3.47251	3.24527	3.76954
19.6	3.47134	3.24405	3.76856
19.61	3.47016	3.24283	3.76758
19.62	3.46899	3.2416	3.76661
19.63	3.46782	3.24038	3.76563
19.64	3.46665	3.23915	3.76465
19.65	3.46548	3.23793	3.76367
19.66	3.4643	3.23671	3.7627
19.67	3.46313	3.23548	3.76172
19.68	3.46196	3.23426	3.76074
19.69	3.46079	3.23304	3.75977
19.7	3.45962	3.23181	3.75879
19.71	3.45844	3.23057	3.75781
19.72	3.45727	3.22933	3.75683
19.73	3.4561	3.22809	3.75586
19.74	3.45493	3.22685	3.75488
19.75	3.45376	3.22561	3.7539
19.76	3.45259	3.22436	3.75293
19.77	3.45141	3.22312	3.75195
19.78	3.45024	3.22188	3.75097
19.79	3.44907	3.22064	3.75
19.8	3.4479	3.2194	3.74902
19.81	3.44673	3.21816	3.74804
19.82	3.44555	3.21692	3.74706
19.83	3.44438	3.21568	3.74609
19.84	3.44321	3.21444	3.74511
19.85	3.44204	3.21319	3.74413
19.86	3.44087	3.21195	3.74316
19.87	3.43969	3.21071	3.74218
19.88	3.43852	3.20947	3.7412
19.89	3.43735	3.20823	3.74022
19.9	3.43618	3.20699	3.73925
19.91	3.43501	3.20575	3.73827
19.92	3.43383	3.20451	3.73729
19.93	3.43266	3.20327	3.73632
19.94	3.43149	3.20202	3.73534
19.95	3.43032	3.20078	3.73436
19.96	3.42915	3.19954	3.73338
19.97	3.42797	3.1983	3.73241
19.98	3.4268	3.19706	3.73143
[truncated: 1,202 more rows]

## Sheet: Singapore11
time	solidline	ymin	ymax
0	4.5208	4.23936	4.81514
0.01	4.53292	4.24977	4.82982
0.02	4.54499	4.26026	4.84132
0.03	4.55702	4.27073	4.85427
0.04	4.569	4.28117	4.86711
0.05	4.58093	4.29158	4.87985
0.06	4.59281	4.30196	4.89248
0.07	4.60463	4.31141	4.905
0.08	4.6164	4.32009	4.91741
0.09	4.62811	4.32875	4.92971
0.1	4.63977	4.33739	4.94189
0.11	4.65137	4.34599	4.95395
0.12	4.66291	4.35458	4.96664
0.13	4.67439	4.36314	4.98327
0.14	4.6858	4.37167	5.00016
0.15	4.69715	4.38017	5.01751
0.16	4.70844	4.38865	5.03466
0.17	4.71966	4.3971	5.04952
0.18	4.73081	4.40552	5.05951
0.19	4.7419	4.41392	5.06934
0.2	4.75291	4.42228	5.07904
0.21	4.76385	4.43061	5.08858
0.22	4.77471	4.43892	5.09798
0.23	4.7855	4.44719	5.10738
0.24	4.79622	4.45543	5.11677
0.25	4.80685	4.46364	5.126
0.26	4.8174	4.47182	5.13606
0.27	4.82788	4.47996	5.1511
0.28	4.83826	4.48807	5.1659
0.29	4.84857	4.49615	5.18063
0.3	4.85879	4.50419	5.19531
0.31	4.86892	4.5122	5.20972
0.32	4.87896	4.52017	5.22388
0.33	4.8889	4.52635	5.23777
0.34	4.89876	4.53174	5.25139
0.35	4.90852	4.53711	5.26473
0.36	4.91819	4.54244	5.2778
0.37	4.92776	4.54774	5.29058
0.38	4.93723	4.55301	5.30307
0.39	4.9466	4.55825	5.31528
0.4	4.95587	4.56346	5.32718
0.41	4.96504	4.56863	5.33879
0.42	4.9741	4.57377	5.35009
0.43	4.98306	4.57888	5.36109
0.44	4.99191	4.58396	5.37179
0.45	5.00065	4.589	5.38332
0.46	5.00928	4.59401	5.39621
0.47	5.0178	4.59874	5.40874
0.48	5.02621	4.60232	5.42091
0.49	5.0345	4.60587	5.4327
0.5	5.04268	4.60938	5.44412
0.51	5.05074	4.61251	5.45517
0.52	5.05869	4.61521	5.46585
0.53	5.06651	4.61788	5.47616
0.54	5.07422	4.62052	5.4861
0.55	5.08181	4.62312	5.49531
0.56	5.08928	4.62569	5.50239
0.57	5.09662	4.62822	5.50915
0.58	5.10384	4.63142	5.51561
0.59	5.11094	4.63513	5.52176
0.6	5.11791	4.6388	5.52797
0.61	5.12476	4.64243	5.53453
0.62	5.13148	4.64603	5.54081
0.63	5.13808	4.64958	5.54679
0.64	5.14454	4.65309	5.55249
0.65	5.15088	4.65657	5.55791
0.66	5.1571	4.66	5.56305
0.67	5.16318	4.66335	5.56791
0.68	5.16914	4.66651	5.57251
0.69	5.17497	4.66963	5.57684
0.7	5.18066	4.67271	5.58092
0.71	5.18623	4.67576	5.58474
0.72	5.19167	4.67876	5.58832
0.73	5.19698	4.68172	5.59191
0.74	5.20216	4.68464	5.59526
0.75	5.20722	4.68752	5.59837
0.76	5.21214	4.69035	5.60125
0.77	5.21693	4.69315	5.6039
0.78	5.2216	4.69563	5.60633
0.79	5.22614	4.69727	5.60854
0.8	5.23055	4.69888	5.61054
0.81	5.23483	4.70065	5.61294
0.82	5.23899	4.703	5.61575
0.83	5.24302	4.70532	5.61833
0.84	5.24692	4.70651	5.62067
0.85	5.2507	4.7076	5.6228
0.86	5.25436	4.70866	5.62471
0.87	5.25789	4.71015	5.62641
0.88	5.2613	4.71178	5.62791
0.89	5.26458	4.71338	5.62922
0.9	5.26775	4.71493	5.63047
0.91	5.27079	4.71644	5.63142
0.92	5.27372	4.71791	5.6316
0.93	5.27653	4.71934	5.63163
0.94	5.27922	4.72073	5.6315
0.95	5.28179	4.72209	5.63123
0.96	5.28425	4.7234	5.63082
0.97	5.28659	4.72461	5.63027
0.98	5.28883	4.72566	5.62959
0.99	5.29095	4.72668	5.62878
1	5.29296	4.72765	5.62784
1.01	5.29486	4.72859	5.62678
1.02	5.29665	4.73011	5.62561
1.03	5.29834	4.73225	5.62432
1.04	5.29992	4.73434	5.62292
1.05	5.30139	4.73639	5.62142
1.06	5.30277	4.7384	5.61981
1.07	5.30404	4.74037	5.6181
1.08	5.30521	4.74229	5.6163
1.09	5.30629	4.74417	5.6144
1.1	5.30726	4.74498	5.61242
1.11	5.30814	4.74516	5.61034
1.12	5.30892	4.74531	5.60826
1.13	5.30962	4.74543	5.60614
1.14	5.31022	4.74552	5.60394
1.15	5.31072	4.74558	5.60206
1.16	5.31114	4.74561	5.60055
1.17	5.31147	4.74561	5.59853
1.18	5.31172	4.74559	5.59586
1.19	5.31188	4.74552	5.59311
1.2	5.31195	4.74531	5.5903
1.21	5.31195	4.74508	5.58742
1.22	5.31186	4.74481	5.58449
1.23	5.31169	4.74451	5.58149
1.24	5.31145	4.74419	5.57843
1.25	5.31112	4.74384	5.57535
1.26	5.31072	4.74346	5.57222
1.27	5.31025	4.74305	5.56904
1.28	5.3097	4.74262	5.56581
1.29	5.30908	4.74216	5.56252
1.3	5.30839	4.74167	5.55919
1.31	5.30764	4.74115	5.55581
1.32	5.30681	4.74061	5.55238
1.33	5.30591	4.73956	5.54891
1.34	5.30495	4.73838	5.5454
1.35	5.30393	4.73718	5.54185
1.36	5.30284	4.73595	5.53826
1.37	5.30169	4.73468	5.53462
1.38	5.30048	4.73339	5.53095
1.39	5.29921	4.73207	5.52725
1.4	5.29788	4.73072	5.52351
1.41	5.2965	4.72935	5.51974
1.42	5.29505	4.72794	5.51593
1.43	5.29355	4.72651	5.51242
1.44	5.292	4.72505	5.50942
1.45	5.29039	4.72356	5.50638
1.46	5.28873	4.72205	5.50329
1.47	5.28702	4.72051	5.50017
1.48	5.28526	4.71894	5.49702
1.49	5.28345	4.71734	5.49391
1.5	5.2816	4.71572	5.49077
1.51	5.27969	4.71407	5.48759
1.52	5.27774	4.7124	5.48437
1.53	5.27574	4.7107	5.48113
1.54	5.2737	4.70898	5.47785
1.55	5.27161	4.70723	5.47454
1.56	5.26948	4.70545	5.47141
1.57	5.26731	4.70365	5.46878
1.58	5.26509	4.70183	5.46612
1.59	5.26284	4.69998	5.46343
1.6	5.26055	4.69811	5.4607
1.61	5.25822	4.69621	5.45795
1.62	5.25585	4.69429	5.45516
1.63	5.25344	4.69235	5.45234
1.64	5.25099	4.69038	5.4495
1.65	5.24851	4.68839	5.44662
1.66	5.246	4.68637	5.44372
1.67	5.24345	4.68434	5.44079
1.68	5.24086	4.68228	5.43784
1.69	5.23825	4.6802	5.43486
1.7	5.2356	4.6781	5.43185
1.71	5.23292	4.67597	5.42882
1.72	5.2302	4.67382	5.42576
1.73	5.22746	4.67165	5.42268
1.74	5.22469	4.66946	5.41958
1.75	5.22188	4.66725	5.41646
1.76	5.21905	4.66502	5.41331
1.77	5.21619	4.66277	5.41015
1.78	5.21331	4.6605	5.40696
1.79	5.21039	4.6582	5.40375
1.8	5.20745	4.65589	5.40052
1.81	5.20448	4.65356	5.39727
1.82	5.20149	4.6512	5.39401
1.83	5.19847	4.64883	5.39072
1.84	5.19543	4.64644	5.38742
1.85	5.19236	4.64402	5.3841
1.86	5.18927	4.64159	5.38076
1.87	5.18616	4.63914	5.37741
1.88	5.18302	4.63668	5.37403
1.89	5.17986	4.63419	5.37065
1.9	5.17668	4.63168	5.36724
1.91	5.17348	4.62916	5.36382
1.92	5.17026	4.62662	5.36039
1.93	5.16701	4.62406	5.35694
1.94	5.16375	4.62148	5.35348
1.95	5.16046	4.61889	5.35
1.96	5.15716	4.61628	5.34651
1.97	5.15384	4.61365	5.343
1.98	5.1505	4.611	5.33949
1.99	5.14714	4.60834	5.33596
2	5.14376	4.60566	5.33241
2.01	5.14036	4.60297	5.32857
2.02	5.13695	4.60025	5.3247
2.03	5.13352	4.59753	5.32082
2.04	5.13007	4.59478	5.31693
2.05	5.12661	4.59202	5.31304
2.06	5.12313	4.58925	5.30913
2.07	5.11964	4.58646	5.30521
2.08	5.11612	4.58365	5.30128
2.09	5.1126	4.58083	5.29734
2.1	5.10906	4.57799	5.2934
2.11	5.1055	4.57514	5.28944
2.12	5.10193	4.57228	5.28548
2.13	5.09835	4.5694	5.2815
2.14	5.09475	4.5665	5.27752
2.15	5.09114	4.56359	5.27353
2.16	5.08751	4.56067	5.26954
2.17	5.08387	4.55773	5.26553
2.18	5.08022	4.55478	5.26152
2.19	5.07656	4.55182	5.25749
2.2	5.07288	4.54884	5.25347
2.21	5.06919	4.54585	5.24943
2.22	5.06549	4.54284	5.24539
2.23	5.06178	4.53982	5.24134
2.24	5.05806	4.53679	5.23728
2.25	5.05432	4.53375	5.23322
2.26	5.05058	4.53069	5.22915
2.27	5.04682	4.52762	5.22507
2.28	5.04305	4.52454	5.22098
2.29	5.03927	4.52144	5.2169
2.3	5.03548	4.51834	5.2128
2.31	5.03168	4.51522	5.2087
2.32	5.02787	4.51209	5.20459
2.33	5.02405	4.50894	5.20048
2.34	5.02022	4.50579	5.19636
2.35	5.01638	4.50262	5.19223
2.36	5.01253	4.49944	5.1881
2.37	5.00868	4.49625	5.18397
2.38	5.00481	4.49305	5.17983
2.39	5.00093	4.48984	5.17568
2.4	4.99705	4.48662	5.17153
2.41	4.99316	4.48339	5.16738
2.42	4.98925	4.48014	5.16322
2.43	4.98535	4.47689	5.15905
2.44	4.98143	4.47362	5.15488
2.45	4.9775	4.47034	5.15071
2.46	4.97357	4.46706	5.14653
2.47	4.96962	4.46376	5.14234
2.48	4.96567	4.46045	5.13815
2.49	4.96172	4.45714	5.13402
2.5	4.95775	4.45381	5.13008
2.51	4.95378	4.45047	5.12613
2.52	4.9498	4.44713	5.12217
2.53	4.94582	4.44377	5.11821
2.54	4.94182	4.4404	5.11425
2.55	4.93782	4.43703	5.11029
2.56	4.93382	4.43364	5.10632
2.57	4.9298	4.43025	5.10235
2.58	4.92578	4.42685	5.09838
2.59	4.92176	4.42344	5.0944
2.6	4.91772	4.42002	5.09042
2.61	4.91369	4.41659	5.08644
2.62	4.90964	4.41315	5.08245
2.63	4.90559	4.4097	5.07846
2.64	4.90153	4.40624	5.07447
2.65	4.89747	4.40278	5.07048
2.66	4.8934	4.39931	5.06648
2.67	4.88933	4.39582	5.06248
2.68	4.88525	4.39234	5.05848
2.69	4.88116	4.38884	5.05447
2.7	4.87707	4.38535	5.05047
2.71	4.87298	4.38184	5.04646
2.72	4.86887	4.37833	5.04244
2.73	4.86477	4.37481	5.03843
2.74	4.86066	4.37127	5.03441
2.75	4.85654	4.36773	5.03039
2.76	4.85242	4.36418	5.02637
2.77	4.84829	4.36062	5.02235
2.78	4.84416	4.35705	5.01832
2.79	4.84003	4.35347	5.01429
2.8	4.83589	4.34989	5.01054
2.81	4.83174	4.34629	5.00694
2.82	4.82759	4.34269	5.00333
2.83	4.82344	4.33907	4.99971
2.84	4.81928	4.33545	4.9961
2.85	4.81512	4.33184	4.99248
2.86	4.81095	4.32821	4.98885
2.87	4.80678	4.32458	4.98523
2.88	4.80261	4.32094	4.9816
2.89	4.79843	4.3173	4.97801
2.9	4.79425	4.31365	4.97444
2.91	4.79006	4.30999	4.97086
2.92	4.78587	4.30633	4.96729
2.93	4.78167	4.30266	4.96371
2.94	4.77748	4.29898	4.96013
2.95	4.77327	4.2953	4.95654
2.96	4.76907	4.29161	4.95295
2.97	4.76486	4.28792	4.94936
2.98	4.76065	4.28422	4.94577
2.99	4.75643	4.28051	4.94217
3	4.75221	4.2768	4.93858
3.01	4.74799	4.27308	4.93498
3.02	4.74376	4.26936	4.93137
3.03	4.73953	4.26563	4.92777
3.04	4.7353	4.26189	4.92416
3.05	4.73106	4.25815	4.92055
3.06	4.72682	4.25441	4.91694
3.07	4.72258	4.25066	4.91332
3.08	4.71833	4.2469	4.9097
3.09	4.71409	4.24314	4.9062
3.1	4.70983	4.23937	4.90279
3.11	4.70558	4.2356	4.89956
3.12	4.70132	4.23182	4.89632
3.13	4.69706	4.22804	4.89308
3.14	4.6928	4.22425	4.88984
3.15	4.68853	4.22045	4.88659
3.16	4.68426	4.21666	4.88334
3.17	4.67999	4.21285	4.88008
3.18	4.67572	4.20904	4.87683
3.19	4.67144	4.20523	4.87357
3.2	4.66716	4.20141	4.86991
3.21	4.66288	4.19759	4.86609
3.22	4.65859	4.19376	4.86228
3.23	4.65431	4.18993	4.85846
3.24	4.65002	4.1861	4.85464
3.25	4.64573	4.18225	4.85082
3.26	4.64143	4.17841	4.847
3.27	4.63714	4.17456	4.84317
3.28	4.63284	4.17071	4.83935
3.29	4.62853	4.16685	4.83552
3.3	4.62423	4.16298	4.83169
3.31	4.61992	4.15912	4.82786
3.32	4.61562	4.15525	4.82402
3.33	4.61131	4.15137	4.82019
3.34	4.60699	4.14749	4.81635
3.35	4.60268	4.14361	4.81251
3.36	4.59836	4.13972	4.80867
3.37	4.59404	4.13583	4.80483
3.38	4.58972	4.13193	4.80099
3.39	4.5854	4.12803	4.79714
3.4	4.58107	4.12413	4.79329
3.41	4.57675	4.12022	4.78944
3.42	4.57242	4.11631	4.78559
3.43	4.56809	4.1124	4.78174
3.44	4.56376	4.10848	4.77789
3.45	4.55942	4.10456	4.77403
3.46	4.55508	4.10063	4.77018
3.47	4.55075	4.0967	4.76632
3.48	4.54641	4.09277	4.76246
3.49	4.54206	4.08883	4.7586
3.5	4.53772	4.08489	4.75474
3.51	4.53338	4.08095	4.75087
3.52	4.52903	4.077	4.74701
3.53	4.52468	4.07305	4.74314
3.54	4.52033	4.0691	4.73928
3.55	4.51598	4.06514	4.73541
3.56	4.51162	4.06118	4.73154
3.57	4.50727	4.05721	4.72767
3.58	4.50291	4.05321	4.72379
3.59	4.49855	4.0492	4.71992
3.6	4.49419	4.04519	4.71604
3.61	4.48983	4.04118	4.71217
3.62	4.48547	4.03716	4.70829
3.63	4.4811	4.03314	4.70441
3.64	4.47674	4.02912	4.70053
3.65	4.47237	4.02509	4.69665
3.66	4.468	4.02107	4.69277
3.67	4.46363	4.01704	4.68888
3.68	4.45926	4.013	4.685
3.69	4.45489	4.00896	4.68111
3.7	4.45051	4.00492	4.67723
3.71	4.44614	4.00113	4.67334
3.72	4.44176	3.99738	4.66945
3.73	4.43738	3.99363	4.66556
3.74	4.433	3.98988	4.66168
3.75	4.42862	3.98612	4.65781
3.76	4.42424	3.98236	4.65394
3.77	4.41985	3.9786	4.65007
3.78	4.41547	3.97484	4.6462
3.79	4.41108	3.97107	4.64233
3.8	4.4067	3.9673	4.63845
3.81	4.40231	3.96353	4.63458
3.82	4.39792	3.95976	4.63071
3.83	4.39353	3.95598	4.62683
3.84	4.38914	3.9522	4.62295
3.85	4.38474	3.94842	4.61907
3.86	4.38035	3.94464	4.6152
3.87	4.37595	3.94085	4.61132
3.88	4.37156	3.93707	4.60743
3.89	4.36716	3.93328	4.60355
3.9	4.36276	3.92948	4.59967
3.91	4.35836	3.92569	4.59579
3.92	4.35396	3.92189	4.5919
3.93	4.34956	3.91809	4.58802
3.94	4.34516	3.91429	4.58413
3.95	4.34075	3.91049	4.58024
3.96	4.33635	3.90668	4.57635
3.97	4.33194	3.90287	4.57246
3.98	4.32754	3.89906	4.56857
3.99	4.32313	3.89525	4.56468
4	4.31872	3.89144	4.56079
4.01	4.31431	3.88762	4.5569
4.02	4.3099	3.8838	4.55301
4.03	4.30549	3.87998	4.54911
4.04	4.30108	3.87616	4.54522
4.05	4.29666	3.87233	4.54132
4.06	4.29225	3.86851	4.53742
4.07	4.28783	3.86468	4.53353
4.08	4.28342	3.86085	4.52963
4.09	4.279	3.85702	4.52573
4.1	4.27458	3.85327	4.52183
4.11	4.27017	3.84956	4.51793
4.12	4.26575	3.84584	4.51403
4.13	4.26133	3.84212	4.51013
4.14	4.25691	3.8384	4.50622
4.15	4.25248	3.83468	4.50232
4.16	4.24806	3.83095	4.49842
4.17	4.24364	3.82723	4.49451
4.18	4.23922	3.8235	4.49061
4.19	4.23479	3.81977	4.4867
4.2	4.23037	3.81582	4.48279
4.21	4.22594	3.81168	4.47926
4.22	4.22151	3.80754	4.47579
4.23	4.21708	3.8034	4.47233
4.24	4.21266	3.79926	4.46886
4.25	4.20823	3.79512	4.46539
4.26	4.2038	3.79097	4.46192
4.27	4.19937	3.78683	4.45845
4.28	4.19494	3.78268	4.45498
4.29	4.1905	3.77853	4.45151
4.3	4.18607	3.77438	4.44804
4.31	4.18164	3.77023	4.44457
4.32	4.1772	3.76607	4.4411
4.33	4.17277	3.76192	4.43762
4.34	4.16834	3.75776	4.43415
4.35	4.1639	3.7536	4.43067
4.36	4.15946	3.74944	4.4272
4.37	4.15503	3.74528	4.42372
4.38	4.15059	3.74112	4.42024
4.39	4.14615	3.73696	4.41677
4.4	4.14171	3.73279	4.41329
4.41	4.13727	3.72859	4.40981
4.42	4.13283	3.72438	4.40633
4.43	4.12839	3.72017	4.40285
4.44	4.12395	3.71595	4.39936
4.45	4.11951	3.71125	4.39588
4.46	4.11507	3.70617	4.3924
4.47	4.11062	3.70109	4.38892
4.48	4.10618	3.69601	4.38543
4.49	4.10174	3.69089	4.38195
4.5	4.09729	3.68596	4.37846
4.51	4.09285	3.68165	4.37498
4.52	4.0884	3.67734	4.37149
4.53	4.08396	3.673	4.368
4.54	4.07951	3.66866	4.36451
4.55	4.07506	3.66431	4.36102
4.56	4.07061	3.65996	4.35754
4.57	4.06617	3.65561	4.35405
4.58	4.06172	3.65126	4.35055
4.59	4.05727	3.64691	4.34706
4.6	4.05282	3.64256	4.34357
4.61	4.04837	3.6382	4.34008
4.62	4.04392	3.63385	4.3366
4.63	4.03947	3.62949	4.33313
4.64	4.03502	3.62513	4.32966
4.65	4.03057	3.62077	4.32619
4.66	4.02611	3.61641	4.32272
4.67	4.02166	3.61205	4.31925
4.68	4.01721	3.60769	4.31578
4.69	4.01275	3.60332	4.31231
4.7	4.0083	3.59896	4.30884
4.71	4.00385	3.59459	4.30537
4.72	3.99939	3.59023	4.3019
4.73	3.99494	3.58586	4.29843
4.74	3.99048	3.58149	4.29496
4.75	3.98602	3.57712	4.29148
4.76	3.98157	3.57274	4.28801
4.77	3.97711	3.56837	4.28454
4.78	3.97265	3.564	4.28106
4.79	3.9682	3.55962	4.27759
4.8	3.96374	3.55524	4.27411
4.81	3.95928	3.55087	4.27063
4.82	3.95482	3.54649	4.26716
4.83	3.95036	3.54211	4.26368
4.84	3.9459	3.53773	4.2602
4.85	3.94144	3.53335	4.25673
4.86	3.93698	3.52896	4.25325
4.87	3.93252	3.52458	4.24977
4.88	3.92806	3.5202	4.24629
4.89	3.9236	3.51581	4.24279
4.9	3.91914	3.51142	4.23895
4.91	3.91468	3.50704	4.23511
4.92	3.91021	3.50265	4.23128
4.93	3.90575	3.49826	4.22744
4.94	3.90129	3.49387	4.2236
4.95	3.89683	3.48948	4.21976
4.96	3.89236	3.48509	4.21592
4.97	3.8879	3.48069	4.21208
4.98	3.88343	3.4763	4.20824
4.99	3.87897	3.47191	4.2044
5	3.8745	3.46751	4.20055
5.01	3.87004	3.46311	4.19671
5.02	3.86557	3.45872	4.19287
5.03	3.86111	3.45432	4.18903
5.04	3.85664	3.44992	4.18519
5.05	3.85218	3.44552	4.18134
5.06	3.84771	3.44112	4.1775
5.07	3.84324	3.43672	4.17366
5.08	3.83878	3.43232	4.16981
5.09	3.83431	3.42791	4.16597
5.1	3.82984	3.42351	4.16212
5.11	3.82537	3.41911	4.15828
5.12	3.8209	3.4147	4.15443
5.13	3.81644	3.41029	4.15059
5.14	3.81197	3.40589	4.14674
5.15	3.8075	3.40148	4.1429
5.16	3.80303	3.39707	4.13905
5.17	3.79856	3.39266	4.1352
5.18	3.79409	3.38825	4.13136
5.19	3.78962	3.38384	4.12751
5.2	3.78515	3.37943	4.12366
5.21	3.78068	3.37502	4.11981
5.22	3.77621	3.37061	4.11597
5.23	3.77174	3.3662	4.11212
5.24	3.76727	3.36178	4.10827
5.25	3.76279	3.35737	4.10442
5.26	3.75832	3.35295	4.10057
5.27	3.75385	3.34854	4.09672
5.28	3.74938	3.34412	4.09287
5.29	3.74491	3.3397	4.08902
5.3	3.74043	3.33529	4.08517
5.31	3.73596	3.33087	4.08132
5.32	3.73149	3.32645	4.07747
5.33	3.72701	3.32203	4.07362
5.34	3.72254	3.31761	4.06977
5.35	3.71807	3.31319	4.06592
5.36	3.71359	3.30877	4.06207
5.37	3.70912	3.30435	4.05822
5.38	3.70464	3.29992	4.05437
5.39	3.70017	3.2955	4.05051
5.4	3.69569	3.29108	4.04666
5.41	3.69122	3.28665	4.04281
5.42	3.68674	3.28223	4.03896
5.43	3.68227	3.2778	4.0351
5.44	3.67779	3.27338	4.03125
5.45	3.67332	3.26895	4.0274
5.46	3.66884	3.26452	4.02354
5.47	3.66437	3.2601	4.01969
5.48	3.65989	3.25567	4.01583
5.49	3.65541	3.25124	4.01198
5.5	3.65094	3.24681	4.00813
5.51	3.64646	3.24238	4.00427
5.52	3.64198	3.23795	4.00042
5.53	3.63751	3.23352	3.99656
5.54	3.63303	3.22909	3.99271
5.55	3.62855	3.22466	3.98885
5.56	3.62407	3.22023	3.985
5.57	3.6196	3.21579	3.98114
5.58	3.61512	3.21136	3.97728
5.59	3.61064	3.20693	3.97343
5.6	3.60616	3.20249	3.96957
5.61	3.60168	3.19806	3.96572
5.62	3.5972	3.19363	3.96186
5.63	3.59273	3.18919	3.958
5.64	3.58825	3.18475	3.95414
5.65	3.58377	3.18032	3.95029
5.66	3.57929	3.17588	3.94643
5.67	3.57481	3.17145	3.94257
5.68	3.57033	3.16701	3.93872
5.69	3.56585	3.16248	3.93486
5.7	3.56137	3.15741	3.931
5.71	3.55689	3.15234	3.92714
5.72	3.55241	3.14728	3.92328
5.73	3.54793	3.14221	3.91942
5.74	3.54345	3.13714	3.91557
5.75	3.53897	3.13207	3.91171
5.76	3.53449	3.12701	3.90785
5.77	3.53001	3.12194	3.90399
5.78	3.52553	3.11687	3.90013
5.79	3.52104	3.1118	3.89627
5.8	3.51656	3.10673	3.89241
5.81	3.51208	3.10166	3.88855
5.82	3.5076	3.0966	3.88469
5.83	3.50312	3.09153	3.88083
5.84	3.49864	3.08646	3.87697
5.85	3.49416	3.08139	3.87311
5.86	3.48967	3.07632	3.86925
5.87	3.48519	3.07125	3.86539
5.88	3.48071	3.06618	3.86153
5.89	3.47623	3.06111	3.85767
5.9	3.47174	3.05604	3.85381
5.91	3.46726	3.05097	3.84994
5.92	3.46278	3.0459	3.84608
5.93	3.4583	3.04083	3.84222
5.94	3.45381	3.03576	3.83836
5.95	3.44933	3.03068	3.8345
5.96	3.44485	3.02561	3.83064
5.97	3.44036	3.02054	3.82677
5.98	3.43588	3.01547	3.82292
5.99	3.4314	3.0104	3.81906
6	3.42691	3.00533	3.8152
6.01	3.42243	3.00026	3.81135
6.02	3.41795	2.99518	3.80749
6.03	3.41346	2.99011	3.80363
6.04	3.40898	2.98504	3.79978
6.05	3.40449	2.97997	3.79592
6.06	3.40001	2.97489	3.79206
6.07	3.39553	2.96982	3.78821
6.08	3.39104	2.96475	3.78435
6.09	3.38656	2.95968	3.78049
6.1	3.38207	2.9546	3.77663
6.11	3.37759	2.94953	3.77277
6.12	3.3731	2.94446	3.76892
6.13	3.36862	2.93938	3.76506
6.14	3.36413	2.93431	3.7612
6.15	3.35965	2.92924	3.75734
6.16	3.35516	2.92416	3.75348
6.17	3.35068	2.91909	3.74963
6.18	3.34619	2.91401	3.74577
6.19	3.34171	2.90894	3.74191
6.2	3.33722	2.90387	3.73805
6.21	3.33274	2.89879	3.73419
6.22	3.32825	2.89372	3.73033
6.23	3.32377	2.88864	3.72647
6.24	3.31928	2.88357	3.72261
6.25	3.31479	2.87849	3.71875
6.26	3.31031	2.87342	3.71489
6.27	3.30582	2.86834	3.71104
6.28	3.30134	2.86327	3.70718
6.29	3.29685	2.85819	3.70332
6.3	3.29236	2.85312	3.69946
6.31	3.28788	2.84804	3.6956
6.32	3.28339	2.84297	3.69174
6.33	3.2789	2.83789	3.68788
6.34	3.27442	2.83281	3.68402
6.35	3.26993	2.82774	3.68016
6.36	3.26544	2.82266	3.6763
6.37	3.26096	2.81759	3.67243
6.38	3.25647	2.81251	3.66857
6.39	3.25198	2.80743	3.66471
6.4	3.2475	2.80236	3.66085
6.41	3.24301	2.79728	3.65699
6.42	3.23852	2.79221	3.65313
6.43	3.23404	2.78713	3.64927
6.44	3.22955	2.78205	3.64541
6.45	3.22506	2.77698	3.64155
6.46	3.22057	2.7719	3.63769
6.47	3.21609	2.76682	3.63382
6.48	3.2116	2.76174	3.62996
6.49	3.20711	2.75667	3.6261
6.5	3.20262	2.75159	3.62224
6.51	3.19814	2.74651	3.61838
6.52	3.19365	2.74144	3.61452
6.53	3.18916	2.73636	3.61065
6.54	3.18467	2.73128	3.60679
6.55	3.18018	2.7262	3.60293
6.56	3.1757	2.72113	3.59907
6.57	3.17121	2.71605	3.59521
6.58	3.16672	2.71097	3.59134
6.59	3.16223	2.70589	3.58748
6.6	3.15774	2.70081	3.58362
6.61	3.15326	2.69574	3.57976
6.62	3.14877	2.69066	3.57589
6.63	3.14428	2.68558	3.57203
6.64	3.13979	2.6805	3.56817
6.65	3.1353	2.67542	3.5643
6.66	3.13081	2.67034	3.56044
6.67	3.12632	2.66527	3.55658
6.68	3.12184	2.66019	3.55272
6.69	3.11735	2.6551	3.54885
6.7	3.11286	2.64999	3.54499
6.71	3.10837	2.64487	3.54113
6.72	3.10388	2.63976	3.53726
6.73	3.09939	2.63464	3.5334
6.74	3.0949	2.62953	3.52954
6.75	3.09041	2.62442	3.52567
6.76	3.08593	2.6193	3.52181
6.77	3.08144	2.61419	3.51794
6.78	3.07695	2.60907	3.51408
6.79	3.07246	2.60396	3.51022
6.8	3.06797	2.59885	3.50635
6.81	3.06348	2.59373	3.50249
6.82	3.05899	2.58862	3.49863
6.83	3.0545	2.5835	3.49476
6.84	3.05001	2.57839	3.4909
6.85	3.04552	2.57327	3.48703
6.86	3.04103	2.56816	3.48317
6.87	3.03654	2.56304	3.4793
6.88	3.03205	2.55793	3.47544
6.89	3.02756	2.55281	3.47158
6.9	3.02307	2.5477	3.46771
6.91	3.01858	2.54259	3.46385
6.92	3.01409	2.53747	3.45998
6.93	3.0096	2.53236	3.45612
6.94	3.00511	2.52724	3.45225
6.95	3.00062	2.52213	3.44839
6.96	2.99613	2.51701	3.44452
6.97	2.99164	2.5119	3.44066
6.98	2.98715	2.50678	3.43679
6.99	2.98266	2.50166	3.43293
7	2.97817	2.49655	3.42906
7.01	2.97368	2.49143	3.4252
7.02	2.96919	2.48632	3.42133
7.03	2.9647	2.4812	3.41747
7.04	2.96021	2.47609	3.4136
7.05	2.95572	2.47097	3.40974
7.06	2.95123	2.46586	3.40587
7.07	2.94674	2.46074	3.40201
7.08	2.94225	2.45563	3.39814
7.09	2.93776	2.45051	3.39427
7.1	2.93327	2.44539	3.39041
7.11	2.92878	2.44028	3.38654
7.12	2.92429	2.43516	3.38268
7.13	2.9198	2.43005	3.37881
7.14	2.91531	2.42493	3.37495
7.15	2.91082	2.41982	3.37108
7.16	2.90633	2.4147	3.36721
7.17	2.90184	2.40958	3.36335
7.18	2.89735	2.40411	3.35948
7.19	2.89286	2.39859	3.35562
7.2	2.88837	2.39307	3.35175
7.21	2.88388	2.38762	3.34788
7.22	2.87939	2.38249	3.34402
7.23	2.87489	2.37736	3.34015
7.24	2.8704	2.37222	3.33629
7.25	2.86591	2.36709	3.33242
7.26	2.86142	2.36196	3.32855
7.27	2.85693	2.35683	3.32469
7.28	2.85244	2.35169	3.32082
7.29	2.84795	2.34656	3.31695
7.3	2.84346	2.34143	3.31309
7.31	2.83897	2.33629	3.30922
7.32	2.83448	2.33116	3.30536
7.33	2.82998	2.32603	3.30149
7.34	2.82549	2.3209	3.29762
7.35	2.821	2.31576	3.29376
7.36	2.81651	2.31063	3.28989
7.37	2.81202	2.3055	3.28602
7.38	2.80753	2.30036	3.28215
7.39	2.80304	2.29523	3.27829
7.4	2.79855	2.2901	3.27442
7.41	2.79405	2.28496	3.27055
7.42	2.78956	2.27983	3.26669
7.43	2.78507	2.2747	3.26282
7.44	2.78058	2.26956	3.25895
7.45	2.77609	2.26443	3.25509
7.46	2.7716	2.2593	3.25122
7.47	2.76711	2.25416	3.24735
7.48	2.76262	2.24903	3.24349
7.49	2.75812	2.2439	3.23962
7.5	2.75363	2.23876	3.23575
7.51	2.74914	2.23363	3.23188
7.52	2.74465	2.2285	3.22802
7.53	2.74016	2.22336	3.22415
7.54	2.73567	2.21823	3.22028
7.55	2.73117	2.2131	3.21641
7.56	2.72668	2.20796	3.21255
7.57	2.72219	2.20283	3.20868
7.58	2.7177	2.19769	3.20481
7.59	2.71321	2.19255	3.20094
7.6	2.70872	2.18737	3.19708
7.61	2.70422	2.18219	3.19321
7.62	2.69973	2.17702	3.18934
7.63	2.69524	2.17184	3.18547
7.64	2.69075	2.16666	3.18161
7.65	2.68626	2.16148	3.17774
7.66	2.68177	2.15631	3.17387
7.67	2.67727	2.15113	3.17
7.68	2.67278	2.14595	3.16614
7.69	2.66829	2.14077	3.16227
7.7	2.6638	2.13559	3.1584
7.71	2.65931	2.13042	3.15453
7.72	2.65481	2.12524	3.15066
7.73	2.65032	2.12006	3.1468
7.74	2.64583	2.11488	3.14293
7.75	2.64134	2.1097	3.13906
7.76	2.63685	2.10453	3.13519
7.77	2.63235	2.09935	3.13132
7.78	2.62786	2.09417	3.12746
7.79	2.62337	2.08899	3.12359
7.8	2.61888	2.08381	3.11972
7.81	2.61439	2.07863	3.11585
7.82	2.60989	2.07346	3.11198
7.83	2.6054	2.06828	3.10812
7.84	2.60091	2.0631	3.10429
7.85	2.59642	2.05792	3.1005
7.86	2.59193	2.05274	3.09671
7.87	2.58743	2.04756	3.09292
7.88	2.58294	2.04239	3.08913
7.89	2.57845	2.03721	3.08534
7.9	2.57396	2.03203	3.08155
7.91	2.56946	2.02685	3.07776
7.92	2.56497	2.02167	3.07397
7.93	2.56048	2.01649	3.07018
7.94	2.55599	2.01132	3.06639
7.95	2.5515	2.00614	3.0626
7.96	2.547	2.00096	3.05881
7.97	2.54251	1.99578	3.05502
7.98	2.53802	1.9906	3.05123
7.99	2.53353	1.98542	3.04744
8	2.52903	1.98024	3.04365
8.01	2.52454	1.97507	3.03986
8.02	2.52005	1.96989	3.03607
8.03	2.51556	1.96471	3.03228
8.04	2.51106	1.95953	3.02849
8.05	2.50657	1.95435	3.0247
8.06	2.50208	1.94917	3.02091
8.07	2.49759	1.94399	3.01712
8.08	2.49309	1.93882	3.01333
8.09	2.4886	1.93364	3.00954
8.1	2.48411	1.92846	3.00575
8.11	2.47962	1.92328	3.00196
8.12	2.47512	1.9181	2.99817
8.13	2.47063	1.91292	2.99438
8.14	2.46614	1.90774	2.99059
8.15	2.46165	1.90256	2.9868
8.16	2.45715	1.89738	2.98301
8.17	2.45266	1.89221	2.97922
8.18	2.44817	1.88703	2.97543
8.19	2.44368	1.88185	2.97163
8.2	2.43918	1.87667	2.96784
8.21	2.43469	1.87149	2.96405
8.22	2.4302	1.86631	2.96026
8.23	2.42571	1.86113	2.95647
8.24	2.42121	1.85595	2.95268
8.25	2.41672	1.85077	2.94899
8.26	2.41223	1.84559	2.94534
8.27	2.40774	1.84042	2.94168
8.28	2.40324	1.83524	2.93803
8.29	2.39875	1.83006	2.93437
8.3	2.39426	1.82488	2.93072
8.31	2.38977	1.8197	2.92706
8.32	2.38527	1.81452	2.9234
8.33	2.38078	1.80934	2.91975
8.34	2.37629	1.80416	2.91609
8.35	2.37179	1.79898	2.91244
8.36	2.3673	1.7938	2.90878
8.37	2.36281	1.78862	2.90512
8.38	2.35832	1.78345	2.90147
8.39	2.35382	1.77827	2.89781
8.4	2.34933	1.77309	2.89415
8.41	2.34484	1.76791	2.8905
8.42	2.34034	1.76273	2.88684
8.43	2.33585	1.75755	2.88318
8.44	2.33136	1.75237	2.87953
8.45	2.32687	1.74719	2.87587
8.46	2.32237	1.74201	2.87221
8.47	2.31788	1.73683	2.86856
8.48	2.31339	1.73165	2.8649
8.49	2.3089	1.72647	2.86124
8.5	2.3044	1.72129	2.85758
8.51	2.29991	1.71612	2.85393
8.52	2.29542	1.71094	2.85027
8.53	2.29092	1.70576	2.84661
8.54	2.28643	1.70058	2.84296
8.55	2.28194	1.6954	2.8393
8.56	2.27744	1.69022	2.83564
8.57	2.27295	1.68504	2.83198
8.58	2.26846	1.67986	2.82833
8.59	2.26397	1.67468	2.82467
8.6	2.25947	1.6695	2.82101
8.61	2.25498	1.66432	2.81735
8.62	2.25049	1.65914	2.81369
8.63	2.24599	1.65396	2.81004
8.64	2.2415	1.64878	2.80638
8.65	2.23701	1.6436	2.80272
8.66	2.23252	1.63842	2.79906
8.67	2.22802	1.63325	2.79541
8.68	2.22353	1.62807	2.79175
8.69	2.21904	1.62289	2.78809
8.7	2.21454	1.61771	2.78443
8.71	2.21005	1.61253	2.78077
8.72	2.20556	1.60735	2.77711
8.73	2.20106	1.60217	2.77346
8.74	2.19657	1.59699	2.7698
8.75	2.19208	1.59181	2.76614
8.76	2.18759	1.58663	2.76248
8.77	2.18309	1.58145	2.75882
8.78	2.1786	1.57627	2.75516
8.79	2.17411	1.57109	2.7515
8.8	2.16961	1.56591	2.74785
8.81	2.16512	1.56073	2.74421
8.82	2.16063	1.55555	2.74057
8.83	2.15613	1.55037	2.73693
8.84	2.15164	1.54519	2.73329
8.85	2.14715	1.54001	2.72964
8.86	2.14265	1.53483	2.726
8.87	2.13816	1.52965	2.72236
8.88	2.13367	1.52447	2.71872
8.89	2.12918	1.5193	2.71507
8.9	2.12468	1.51412	2.71143
8.91	2.12019	1.50894	2.70779
8.92	2.1157	1.50376	2.70415
8.93	2.1112	1.49858	2.70051
8.94	2.10671	1.4934	2.69686
8.95	2.10222	1.48822	2.69322
8.96	2.09772	1.48304	2.68958
8.97	2.09323	1.47786	2.68594
8.98	2.08874	1.47268	2.68229
8.99	2.08424	1.4675	2.67865
9	2.07975	1.46232	2.67501
9.01	2.07526	1.45714	2.67136
9.02	2.07076	1.45196	2.66772
9.03	2.06627	1.44678	2.66408
9.04	2.06178	1.4416	2.66044
9.05	2.05728	1.43642	2.65679
9.06	2.05279	1.43124	2.65315
9.07	2.0483	1.42606	2.64951
9.08	2.04381	1.42088	2.64586
9.09	2.03931	1.4157	2.64222
9.1	2.03482	1.41052	2.63858
9.11	2.03033	1.40534	2.63493
9.12	2.02583	1.40016	2.63129
9.13	2.02134	1.39498	2.62765
9.14	2.01685	1.3898	2.624
9.15	2.01235	1.38462	2.62036
9.16	2.00786	1.37944	2.61672
9.17	2.00337	1.37426	2.61307
9.18	1.99887	1.36908	2.60943
9.19	1.99438	1.3639	2.60579
9.2	1.98989	1.35872	2.60214
9.21	1.98539	1.35354	2.5985
9.22	1.9809	1.34836	2.59486
9.23	1.97641	1.34318	2.59121
9.24	1.97191	1.338	2.58757
9.25	1.96742	1.33282	2.58393
9.26	1.96293	1.32764	2.58028
9.27	1.95843	1.32246	2.57664
9.28	1.95394	1.31728	2.57299
9.29	1.94945	1.31211	2.56935
9.3	1.94495	1.30693	2.56571
9.31	1.94046	1.30175	2.56206
9.32	1.93597	1.29657	2.55842
9.33	1.93147	1.29139	2.55477
9.34	1.92698	1.28621	2.55113
9.35	1.92249	1.28103	2.54749
9.36	1.91799	1.27585	2.54384
9.37	1.9135	1.27067	2.5402
9.38	1.90901	1.26549	2.53655
9.39	1.90451	1.26031	2.53291
9.4	1.90002	1.25513	2.52927
9.41	1.89553	1.24995	2.52562
9.42	1.89103	1.24477	2.52198
9.43	1.88654	1.23959	2.51833
9.44	1.88205	1.23441	2.51469
9.45	1.87755	1.22923	2.51104
9.46	1.87306	1.22405	2.5074
9.47	1.86857	1.21875	2.50376
9.48	1.86407	1.21336	2.50011
9.49	1.85958	1.20797	2.49647
9.5	1.85509	1.20258	2.49282
9.51	1.85059	1.19719	2.48918
9.52	1.8461	1.1918	2.48553
9.53	1.84161	1.18641	2.48189
9.54	1.83711	1.18102	2.47824
9.55	1.83262	1.17563	2.4746
9.56	1.82813	1.17024	2.47095
9.57	1.82363	1.16485	2.46731
9.58	1.81914	1.15946	2.46367
9.59	1.81465	1.15407	2.46002
9.6	1.81015	1.14868	2.45638
9.61	1.80566	1.14329	2.45273
9.62	1.80117	1.1379	2.44909
9.63	1.79667	1.13251	2.44544
9.64	1.79218	1.12712	2.4418
9.65	1.78769	1.12173	2.43815
9.66	1.78319	1.11634	2.43451
9.67	1.7787	1.11095	2.43086
9.68	1.77421	1.10556	2.42722
9.69	1.76971	1.10017	2.42357
9.7	1.76522	1.09478	2.41993
9.71	1.76073	1.08939	2.41628
9.72	1.75623	1.084	2.41264
9.73	1.75174	1.07861	2.40899
9.74	1.74725	1.07322	2.40535
9.75	1.74275	1.06784	2.4017
9.76	1.73826	1.06245	2.39806
9.77	1.73377	1.05706	2.39441
9.78	1.72927	1.05167	2.39077
9.79	1.72478	1.04628	2.38712
9.8	1.72029	1.04089	2.38348
9.81	1.71579	1.0355	2.37983
9.82	1.7113	1.03011	2.37618
9.83	1.70681	1.02472	2.37254
9.84	1.70231	1.01933	2.36889
9.85	1.69782	1.01394	2.36525
9.86	1.69333	1.00855	2.3616
9.87	1.68883	1.00316	2.35796
9.88	1.68434	0.99777	2.35431
9.89	1.67985	0.99238	2.35067
9.9	1.67535	0.98699	2.34702
9.91	1.67086	0.981601	2.34338
9.92	1.66636	0.976211	2.33973
9.93	1.66187	0.970821	2.33609
9.94	1.65738	0.965432	2.33244
9.95	1.65288	0.960042	2.32879
9.96	1.64839	0.954652	2.32515
9.97	1.6439	0.949263	2.3215
9.98	1.6394	0.943873	2.31786
9.99	1.63491	0.938483	2.31421
10	1.63042	0.933094	2.31057
10.01	1.62592	0.927704	2.30692
10.02	1.62143	0.922314	2.30327
10.03	1.61694	0.916925	2.29963
10.04	1.61244	0.911535	2.29598
10.05	1.60795	0.906145	2.29234
10.06	1.60346	0.900756	2.28869
10.07	1.59896	0.895366	2.28505
10.08	1.59447	0.889976	2.2814
10.09	1.58998	0.884587	2.27775
10.1	1.58548	0.879197	2.27411
10.11	1.58099	0.873807	2.27046
10.12	1.5765	0.868418	2.26682
10.13	1.572	0.863028	2.26317
10.14	1.56751	0.857638	2.25952
10.15	1.56302	0.852248	2.25588
10.16	1.55852	0.846859	2.25223
10.17	1.55403	0.841469	2.24859
10.18	1.54953	0.836079	2.24494
10.19	1.54504	0.83069	2.2413
10.2	1.54055	0.8253	2.23765
10.21	1.53605	0.81991	2.234
10.22	1.53156	0.814521	2.23036
10.23	1.52707	0.809131	2.22671
10.24	1.52257	0.803741	2.22307
10.25	1.51808	0.798352	2.21942
10.26	1.51359	0.792962	2.21577
10.27	1.50909	0.787572	2.21213
10.28	1.5046	0.782183	2.20848
10.29	1.50011	0.776793	2.20483
10.3	1.49561	0.771403	2.20119
10.31	1.49112	0.766014	2.19754
10.32	1.48663	0.760624	2.1939
10.33	1.48213	0.755234	2.19025
10.34	1.47764	0.749845	2.1866
10.35	1.47315	0.744455	2.18296
10.36	1.46865	0.739065	2.17931
10.37	1.46416	0.733676	2.17566
10.38	1.45966	0.728286	2.17202
10.39	1.45517	0.722896	2.16837
10.4	1.45068	0.717507	2.16473
10.41	1.44618	0.712117	2.16108
10.42	1.44169	0.706727	2.15743
10.43	1.4372	0.701338	2.15379
10.44	1.4327	0.695948	2.15014
10.45	1.42821	0.690558	2.14649
10.46	1.42372	0.685169	2.14285
10.47	1.41922	0.679779	2.1392
10.48	1.41473	0.674389	2.13556
10.49	1.41024	0.669	2.13191
10.5	1.40574	0.66361	2.12826
10.51	1.40125	0.65822	2.12462
10.52	1.39676	0.652831	2.12097
10.53	1.39226	0.647441	2.11732
10.54	1.38777	0.642051	2.11368
10.55	1.38328	0.636662	2.11003
10.56	1.37878	0.631272	2.10638
10.57	1.37429	0.625882	2.10274
10.58	1.36979	0.620493	2.09909
10.59	1.3653	0.615103	2.09544
10.6	1.36081	0.609713	2.0918
10.61	1.35631	0.604324	2.08815
10.62	1.35182	0.598934	2.0845
10.63	1.34733	0.593544	2.08086
10.64	1.34283	0.588155	2.07721
10.65	1.33834	0.582765	2.07356
10.66	1.33385	0.577375	2.06992
10.67	1.32935	0.571986	2.06627
10.68	1.32486	0.566596	2.06262
10.69	1.32037	0.561206	2.05898
10.7	1.31587	0.555817	2.05533
10.71	1.31138	0.550427	2.05168
10.72	1.30689	0.545037	2.04804
10.73	1.30239	0.539648	2.04439
10.74	1.2979	0.534258	2.04074
10.75	1.2934	0.528868	2.0371
10.76	1.28891	0.523479	2.03345
10.77	1.28442	0.518089	2.0298
10.78	1.27992	0.512699	2.02616
10.79	1.27543	0.50731	2.02251
10.8	1.27094	0.50192	2.01886
10.81	1.26644	0.49653	2.01522
10.82	1.26195	0.491141	2.01157
10.83	1.25746	0.485751	2.00792
10.84	1.25296	0.480361	2.00428
10.85	1.24847	0.474972	2.00063
10.86	1.24398	0.469582	1.99698
10.87	1.23948	0.464192	1.99334
10.88	1.23499	0.458803	1.98969
10.89	1.23049	0.453413	1.98604
10.9	1.226	0.448023	1.9824
10.91	1.22151	0.442633	1.97875
10.92	1.21701	0.437244	1.9751
10.93	1.21252	0.431854	1.97146
10.94	1.20803	0.426464	1.96781
10.95	1.20353	0.421075	1.96416
10.96	1.19904	0.415685	1.96051
10.97	1.19455	0.410295	1.95687
10.98	1.19005	0.404906	1.95322
10.99	1.18556	0.399516	1.94957
11	1.18107	0.394126	1.94593
11.01	1.17657	0.388737	1.94228
11.02	1.17208	0.383347	1.93863
11.03	1.16759	0.377957	1.93499
11.04	1.16309	0.372568	1.93134
11.05	1.1586	0.367178	1.92769
11.06	1.1541	0.361788	1.92405
11.07	1.14961	0.356399	1.9204
11.08	1.14512	0.351009	1.91675
11.09	1.14062	0.345619	1.9131
11.1	1.13613	0.34023	1.90946
11.11	1.13164	0.33484	1.90581
11.12	1.12714	0.32945	1.90216
11.13	1.12265	0.324061	1.89852
11.14	1.11816	0.318671	1.89487
11.15	1.11366	0.313281	1.89122
11.16	1.10917	0.307892	1.88758
11.17	1.10468	0.302502	1.88393
11.18	1.10018	0.297112	1.88028
11.19	1.09569	0.291723	1.87663
11.2	1.09119	0.286333	1.87299
11.21	1.0867	0.280943	1.86934
11.22	1.08221	0.275554	1.86569
11.23	1.07771	0.270164	1.86205
11.24	1.07322	0.264774	1.8584
11.25	1.06873	0.259385	1.85475
11.26	1.06423	0.253995	1.8511
11.27	1.05974	0.248605	1.84746
11.28	1.05525	0.243216	1.84381
11.29	1.05075	0.237826	1.84016
11.3	1.04626	0.232436	1.83652
11.31	1.04177	0.227047	1.83287
11.32	1.03727	0.221657	1.82922
11.33	1.03278	0.216267	1.82557
11.34	1.02828	0.210878	1.82193
11.35	1.02379	0.205488	1.81828
11.36	1.0193	0.200098	1.81463
11.37	1.0148	0.194708	1.81099
11.38	1.01031	0.189319	1.80734
11.39	1.00582	0.183929	1.80369
11.4	1.00132	0.178539	1.80004
11.41	0.99683	0.17315	1.7964
11.42	0.992336	0.16776	1.79275
11.43	0.987843	0.16237	1.7891
11.44	0.983349	0.156981	1.78545
11.45	0.978855	0.151591	1.78181
11.46	0.974362	0.146201	1.77816
11.47	0.969868	0.140812	1.77451
11.48	0.965375	0.135422	1.77087
11.49	0.960881	0.130032	1.76722
11.5	0.956387	0.124643	1.76357
11.51	0.951894	0.119253	1.75995
11.52	0.9474	0.113863	1.75633
11.53	0.942907	0.108474	1.75271
11.54	0.938413	0.103084	1.74909
11.55	0.93392	0.0976944	1.74547
11.56	0.929426	0.0923047	1.74185
11.57	0.924932	0.086915	1.73823
11.58	0.920439	0.0815253	1.73461
11.59	0.915945	0.0761357	1.73099
11.6	0.911452	0.070746	1.72737
11.61	0.906958	0.0653563	1.72375
11.62	0.902465	0.0599666	1.72013
11.63	0.897971	0.054577	1.71651
11.64	0.893477	0.0491873	1.71289
11.65	0.888984	0.0437976	1.70927
11.66	0.88449	0.0384079	1.70565
11.67	0.879997	0.0330183	1.70203
11.68	0.875503	0.0276286	1.69841
11.69	0.871009	0.0222389	1.69479
11.7	0.866516	0.0168492	1.69117
11.71	0.862022	0.0114596	1.68755
11.72	0.857529	0.00606989	1.68393
11.73	0.853035	0.000680213	1.68031
11.74	0.848542	0	1.67669
11.75	0.844048	0	1.67307
11.76	0.839554	0	1.66945
11.77	0.835061	0	1.66583
11.78	0.830567	0	1.66221
11.79	0.826074	0	1.65859
11.8	0.82158	0	1.65497
11.81	0.817086	0	1.65135
11.82	0.812593	0	1.64773
11.83	0.808099	0	1.64411
11.84	0.803606	0	1.64049
11.85	0.799112	0	1.63687
11.86	0.794618	0	1.63325
11.87	0.790125	0	1.62963
11.88	0.785631	0	1.62601
11.89	0.781138	0	1.62239
11.9	0.776644	0	1.61877
11.91	0.772151	0	1.61515
11.92	0.767657	0	1.61153
11.93	0.763163	0	1.60791
11.94	0.75867	0	1.60429
11.95	0.754176	0	1.60067
11.96	0.749683	0	1.59705
11.97	0.745189	0	1.59343
11.98	0.740695	0	1.58981
11.99	0.736202	0	1.58619
12	0.731708	0	1.58257
12.01	0.727215	0	1.57895
12.02	0.722721	0	1.57533
12.03	0.718227	0	1.57171
12.04	0.713734	0	1.56809
12.05	0.70924	0	1.56447
12.06	0.704747	0	1.56085
12.07	0.700253	0	1.55723
12.08	0.695759	0	1.55361
12.09	0.691266	0	1.54999
12.1	0.686772	0	1.54637
12.11	0.682279	0	1.54275
12.12	0.677785	0	1.53913
12.13	0.673291	0	1.53551
12.14	0.668798	0	1.53189
12.15	0.664304	0	1.52827
12.16	0.659811	0	1.52465
12.17	0.655317	0	1.52103
12.18	0.650824	0	1.51741
12.19	0.64633	0	1.51379
12.2	0.641836	0	1.51017
12.21	0.637343	0	1.50655
12.22	0.632849	0	1.50293
12.23	0.628356	0	1.49931
12.24	0.623862	0	1.49569
12.25	0.619368	0	1.49207
12.26	0.614875	0	1.48845
12.27	0.610381	0	1.48483
12.28	0.605888	0	1.48121
12.29	0.601394	0	1.47759
12.3	0.5969	0	1.47397
12.31	0.592407	0	1.47035
12.32	0.587913	0	1.46673
12.33	0.58342	0	1.46311
12.34	0.578926	0	1.45949
12.35	0.574432	0	1.45587
12.36	0.569939	0	1.45225
12.37	0.565445	0	1.44863
12.38	0.560952	0	1.44501
12.39	0.556458	0	1.44139
12.4	0.551964	0	1.43777
12.41	0.547471	0	1.43415
12.42	0.542977	0	1.43053
12.43	0.538484	0	1.42691
12.44	0.53399	0	1.42329
12.45	0.529496	0	1.41967
12.46	0.525003	0	1.41605
12.47	0.520509	0	1.41243
12.48	0.516016	0	1.40881
12.49	0.511522	0	1.40519
12.5	0.507028	0	1.40157
12.51	0.502535	0	1.39795
12.52	0.498041	0	1.39433
12.53	0.493548	0	1.39071
12.54	0.489054	0	1.38709
12.55	0.48456	0	1.38347
12.56	0.480067	0	1.37985
12.57	0.475573	0	1.37623
12.58	0.47108	0	1.37261
12.59	0.466586	0	1.36899
12.6	0.462092	0	1.36537
12.61	0.457599	0	1.36175
12.62	0.453105	0	1.35812
12.63	0.448612	0	1.3545
12.64	0.444118	0	1.35088
12.65	0.439624	0	1.34726
12.66	0.435131	0	1.34364
12.67	0.430637	0	1.34002
12.68	0.426144	0	1.3364
12.69	0.42165	0	1.33278
12.7	0.417156	0	1.32916
12.71	0.412663	0	1.32554
12.72	0.408169	0	1.32192
12.73	0.403676	0	1.3183
12.74	0.399182	0	1.31468
12.75	0.394688	0	1.31106
12.76	0.390195	0	1.30744
12.77	0.385701	0	1.30382
12.78	0.381208	0	1.3002
12.79	0.376714	0	1.29658
12.8	0.37222	0	1.29296
12.81	0.367727	0	1.28934
12.82	0.363233	0	1.28572
12.83	0.35874	0	1.2821
12.84	0.354246	0	1.27848
12.85	0.349752	0	1.27486
12.86	0.345259	0	1.27124
12.87	0.340765	0	1.26762
12.88	0.336272	0	1.264
12.89	0.331778	0	1.26038
12.9	0.327284	0	1.25676
12.91	0.322791	0	1.25314
12.92	0.318297	0	1.24952
12.93	0.313803	0	1.2459
12.94	0.30931	0	1.24228
12.95	0.304816	0	1.23866
12.96	0.300323	0	1.23504
12.97	0.295829	0	1.23142
12.98	0.291335	0	1.2278
12.99	0.286842	0	1.22418
13	0.282348	0	1.22056
13.01	0.277855	0	1.21693
13.02	0.273361	0	1.21331
13.03	0.268867	0	1.20969
13.04	0.264374	0	1.20607
13.05	0.25988	0	1.20245
13.06	0.255387	0	1.19883
13.07	0.250893	0	1.19521
13.08	0.246399	0	1.19159
13.09	0.241906	0	1.18797
13.1	0.237412	0	1.18435
13.11	0.232919	0	1.18073
13.12	0.228425	0	1.17711
13.13	0.223931	0	1.17349
13.14	0.219438	0	1.16987
13.15	0.214944	0	1.16625
13.16	0.210451	0	1.16263
13.17	0.205957	0	1.15901
13.18	0.201463	0	1.15539
13.19	0.19697	0	1.15177
13.2	0.192476	0	1.14815
13.21	0.187983	0	1.14453
13.22	0.183489	0	1.14091
13.23	0.178995	0	1.13729
13.24	0.174502	0	1.13367
13.25	0.170008	0	1.13005
13.26	0.165514	0	1.12643
13.27	0.161021	0	1.12281
13.28	0.156527	0	1.11919
13.29	0.152034	0	1.11557
13.3	0.14754	0	1.11195
13.31	0.143046	0	1.10833
13.32	0.138553	0	1.1047
13.33	0.134059	0	1.10108
13.34	0.129566	0	1.09746
13.35	0.125072	0	1.09384
13.36	0.120578	0	1.09022
13.37	0.116085	0	1.0866
13.38	0.111591	0	1.08298
13.39	0.107098	0	1.07936
13.4	0.102604	0	1.07574
13.41	0.0981104	0	1.07212
13.42	0.0936168	0	1.0685
13.43	0.0891232	0	1.06488
13.44	0.0846296	0	1.06126
13.45	0.080136	0	1.05764
13.46	0.0756424	0	1.05402
13.47	0.0711487	0	1.0504
13.48	0.0666551	0	1.04678
13.49	0.0621615	0	1.04316
13.5	0.0576679	0	1.03954
13.51	0.0531743	0	1.03592
13.52	0.0486807	0	1.0323
13.53	0.0441871	0	1.02868
13.54	0.0396935	0	1.02506
13.55	0.0351999	0	1.02144
13.56	0.0307063	0	1.01782
13.57	0.0262127	0	1.0142
13.58	0.0217191	0	1.01058
13.59	0.0172255	0	1.00696
13.6	0.0127318	0	1.00333
13.61	0.00823824	0	0.999715
13.62	0.00374463	0	0.996094
13.63	0	0	0.992474
13.64	0	0	0.988853
13.65	0	0	0.985233
13.66	0	0	0.981613
13.67	0	0	0.977992
13.68	0	0	0.974372
13.69	0	0	0.970752
13.7	0	0	0.967131
13.71	0	0	0.963511
13.72	0	0	0.95989
13.73	0	0	0.95627
13.74	0	0	0.95265
13.75	0	0	0.949029
13.76	0	0	0.945409
13.77	0	0	0.941789
13.78	0	0	0.938168
[truncated: 1,822 more rows]

## Sheet: Singapore12
time	solidline	ymin	ymax
[truncated: 3,201 more rows]

[truncated: 22 more sheets: Singapore14, Singapore16, Singapore17, Singapore18, China_C, China_D, China_E, China_H, China_I, China_L, China_O, China_T, Germany1, Germany2, Germany3, Germany4, Germany7, Germany8, Germany10, Germany14 …]
