# Supplementary material for: Detection of significant antiviral drug effects on COVID-19 with reasonable sample sizes in randomized controlled trials: A modeling study
Source: PLoS Med. 2021 Jul 6;18(7):e1003660. doi: 10.1371/journal.pmed.1003660 (PMC8259968; doi:10.1371/journal.pmed.1003660)
Supplement: S4 Data — (XLSX) [file pmed.1003660.s012.xlsx]

## Sheet: fig_5b_fig_s4c
cure
