# Supplementary material for: Detection of significant antiviral drug effects on COVID-19 with reasonable sample sizes in randomized controlled trials: A modeling study
Source: PLoS Med. 2021 Jul 6;18(7):e1003660. doi: 10.1371/journal.pmed.1003660 (PMC8259968; doi:10.1371/journal.pmed.1003660)
Supplement: S5 Data — (XLSX) [file pmed.1003660.s013.xlsx]

## Sheet: VL_no_therapy_slow
x

## Sheet: TC_no_therapy_slow
x

## Sheet: VL_no_therapy_medium
x

## Sheet: TC_no_therapy_medium
x

## Sheet: VL_no_therapy_rapid
x

## Sheet: TC_no_therapy_rapid
x

## Sheet: VL_50_inh_early_slow
x

## Sheet: TC_50_inh_early_slow
x

## Sheet: VL_50_inh_early_medium
x

## Sheet: TC_50_inh_early_medium
x

[truncated: 20 more sheets: VL_50_inh_early_rapid, TC_50_inh_early_rapid, VL_50_inh_late_slow, TC_50_inh_late_slow, VL_50_inh_late_medium, TC_50_inh_late_medium, VL_50_inh_late_rapid, TC_50_inh_late_rapid, VL_99_inh_early_slow, TC_99_inh_early_slow, VL_99_inh_early_medium, TC_99_inh_early_medium, VL_99_inh_early_rapid, TC_99_inh_early_rapid, VL_99_inh_late_slow, TC_99_inh_late_slow, VL_99_inh_late_medium, TC_99_inh_late_medium, VL_99_inh_late_rapid, TC_99_inh_late_rapid]
